# Supplementary material for: Evolution of gene dosage on the Z-chromosome of schistosome parasites
Source: eLife. 2018 Jul 25;7:e35684. doi: 10.7554/eLife.35684 (PMC6089595; doi:10.7554/eLife.35684)
Supplement: Figure 2—source data 2. [file elife-35684-fig2-data2.xlsx]

## Sheet: Figure 2-source data 2
Figure 2-source data 2: RPKM calculation for S. japonicum gene expression
Gene feature						Read count													Total count per library													Used RPKM for R
Gene_ID	Genomic_location	First_base	Last_base	Gene_length (kb)		SRR4267990	SRR4267991	SRR4279491	SRR4279496	SRR4279833	SRR4279840	SRR4296940	SRR4296941	SRR4296942	SRR4296943	SRR4296944	SRR4296945		SRR4267990	SRR4267991	SRR4279491	SRR4279496	SRR4279833	SRR4279840	SRR4296940	SRR4296941	SRR4296942	SRR4296943	SRR4296944	SRR4296945		Gene_ID	SRR4267990	SRR4267991	SRR4279491	SRR4279496	SRR4279833	SRR4279840	SRR4296940	SRR4296941	SRR4296942	SRR4296943	SRR4296944	SRR4296945
Sjp_0000020	SJC_S000000	12571	26492	13.921		131	138	95	57	152	90	60	61	18	55	48	45		4630482	7129239	3902867	4936006	7552480	6877013	8682664	7635746	7405430	7481413	6868951	7658740		Sjp_0000020	2.03224	1.39048	1.74852	0.829524	1.44572	0.940096	0.496395	0.573863	0.174603	0.528091	0.501973	0.42207
Sjp_0000030	SJC_S000000	31678	51274	19.596		2282	2927	2334	2431	5272	4115	3580	5824	2767	5946	2137	5826															Sjp_0000030	25.1491	20.9514	30.5176	25.1329	35.622	30.5353	21.0408	38.9227	19.0674	40.5577	15.8762	38.8191
Sjp_0000040	SJC_S000000	52867	56595	3.728		215	210	151	190	322	206	391	258	194	248	274	272															Sjp_0000040	12.4548	7.90133	10.3781	10.3253	11.4364	8.0351	12.0795	9.06342	7.02709	8.89185	10.7	9.52655
Sjp_0000050	SJC_S000000	64303	73993	9.69		132	297	107	137	138	115	476	109	354	98	368	153		Total count per library / 1,000,000													Sjp_0000050	2.94187	4.29922	2.82928	2.86432	1.88567	1.72574	5.65757	1.47316	4.93321	1.35182	5.52883	2.06163
Sjp_0000060	SJC_S000000	82666	125833	43.167		1095	1765	712	943	1387	1389	1337	1308	586	1320	1027	1175		SRR4267990	SRR4267991	SRR4279491	SRR4279496	SRR4279833	SRR4279840	SRR4296940	SRR4296941	SRR4296942	SRR4296943	SRR4296944	SRR4296945		Sjp_0000060	5.47818	5.73521	4.22614	4.42572	4.25437	4.67897	3.56719	3.9683	1.83314	4.08732	3.4636	3.55409
Sjp_0000070	SJC_S000000	261767	318573	56.806		115	80	94	63	195	73	37	58	6	73	21	63		4.63048	7.12924	3.90287	4.93601	7.55248	6.87701	8.68266	7.63575	7.40543	7.48141	6.86895	7.65874		Sjp_0000070	0.437197	0.197539	0.423984	0.224683	0.454518	0.186865	0.0750161	0.133716	0.0142629	0.171769	0.0538189	0.144807
Sjp_0000080	SJC_S000000	390516	462726	72.21		130	53	78	30	150	73	48	33	1	23	43	32															Sjp_0000080	0.388794	0.102952	0.276766	0.0841682	0.275045	0.147003	0.0765581	0.0598501	0.00187005	0.0425742	0.0866923	0.0578622
Sjp_0000090	SJC_S000000	505665	521775	16.11		372	525	363	413	701	579	655	565	270	580	473	517															Sjp_0000090	4.98679	4.5711	5.77334	5.19372	5.76146	5.22617	4.68266	4.59305	2.26317	4.81226	4.2744	4.19023
Sjp_0000100	SJC_S000000	524792	563182	38.39		320	349	174	194	277	208	164	172	26	185	135	149															Sjp_0000100	1.80014	1.27516	1.16131	1.02378	0.955371	0.787853	0.492009	0.586758	0.0914545	0.644125	0.511947	0.50677
Sjp_0000110	SJC_S000000	570867	578353	7.486		2944	2675	2479	2276	4069	2757	2680	2245	1587	2284	2007	1855															Sjp_0000110	84.9301	50.1223	84.8483	61.5952	71.9695	53.5534	41.2318	39.2749	28.6271	40.7814	39.0308	32.3547
Sjp_0000120	SJC_S000000	584834	603298	18.464		0	1	1	1	1	0	0	0	0	0	0	1															Sjp_0000120	0	0.00759681	0.0138768	0.0109723	0.00717108	0	0	0	0	0	0	0.00707159
Sjp_0000130	SJC_S000000	613092	613768	0.676		23206	15755	6810	8399	13746	10223	13661	6687	10734	6648	7214	7318															Sjp_0000130	7413.57	3269.1	2581.17	2517.13	2692.4	2199.03	2327.46	1295.49	2144.2	1314.5	1553.6	1413.48
Sjp_0000140	SJC_S000000	616340	631610	15.27		18	8	7	5	17	7	14	6	8	7	29	13															Sjp_0000140	0.25457	0.0734865	0.117456	0.0663369	0.147408	0.0666591	0.105593	0.0514589	0.0707458	0.0612739	0.276483	0.11116
Sjp_0000150	SJC_S000000	639045	670635	31.59		1	0	2	3	3	2	1	6	0	1	4	2															Sjp_0000150	0.00683635	0	0.0162217	0.0192396	0.0125742	0.0092062	0.00364584	0.0248743	0	0.00423123	0.018434	0.00826653
Sjp_0000160	SJC_S000000	676191	744706	68.515		26	39	22	26	32	36	21	55	6	57	19	63															Sjp_0000160	0.0819524	0.0798428	0.0822722	0.0768798	0.0618407	0.0764042	0.0353005	0.10513	0.0118254	0.1112	0.0403717	0.12006
Sjp_0000170	SJC_S000000	746551	755393	8.842		286	336	208	223	421	345	621	340	371	318	269	349															Sjp_0000170	6.98537	5.33023	6.02739	5.1095	6.30437	5.67373	8.08887	5.0359	5.66595	4.80721	4.42906	5.15368
Sjp_0000180	SJC_S000000	763578	763797	0.219		140	233	137	183	217	246	660	396	723	382	359	409															Sjp_0000180	138.057	149.234	160.285	169.29	131.198	163.339	347.094	236.81	445.804	233.15	238.649	243.849
Sjp_0000200	SJC_S000000	798450	804103	5.653		131	223	114	154	215	180	447	239	476	202	348	279															Sjp_0000200	5.00456	5.53328	5.16704	5.51907	5.03582	4.63014	9.107	5.53691	11.3705	4.77627	8.9621	6.44418
Sjp_0000210	SJC_S000000	823700	836516	12.816		125	125	95	97	188	139	102	173	16	181	88	222															Sjp_0000210	2.10635	1.36809	1.89927	1.53336	1.9423	1.57711	0.916631	1.76784	0.168584	1.88774	0.999631	2.26174
Sjp_0000220	SJC_S000000	841516	845866	4.35		275	463	199	284	419	392	556	391	415	397	488	429															Sjp_0000220	13.6527	14.9296	11.7214	13.2268	12.7537	13.1038	14.7208	11.7716	12.8827	12.1988	16.332	12.8769
Sjp_0000230	SJC_S000000	862887	864749	1.862		4055	5144	3349	3896	5749	4565	7086	3882	6057	3801	5118	3522															Sjp_0000230	470.311	387.506	460.842	423.9	408.811	356.501	438.297	273.039	439.266	272.857	400.157	246.975
Sjp_0000240	SJC_S000000	894157	901016	6.859		497	712	456	487	855	703	712	890	370	841	406	784															Sjp_0000240	15.6484	14.5605	17.0341	14.3844	16.505	14.9037	11.9555	16.9933	7.28435	16.389	8.61737	14.9244
Sjp_0000250	SJC_S000000	916547	920306	3.759		230	337	178	218	284	230	364	202	135	155	213	115															Sjp_0000250	13.2138	12.5752	12.1329	11.7492	10.0036	8.89725	11.1526	7.03765	4.84966	5.51158	8.2493	3.99455
Sjp_0000260	SJC_S000000	921080	929112	8.032		92	134	64	56	75	40	206	49	91	24	155	31															Sjp_0000260	2.47365	2.34012	2.04161	1.4125	1.23637	0.724163	2.95386	0.798952	1.52992	0.399396	2.80943	0.503942
Sjp_0000280	SJC_S000000	960885	964470	3.585		712	1102	617	733	979	889	1540	920	764	813	1255	858															Sjp_0000280	42.8908	43.1171	44.0973	41.4228	36.158	36.0589	49.4742	33.6084	28.7776	30.3122	50.9641	31.2493
Sjp_0000290	SJC_S000000	977931	998123	20.192		318	435	202	292	511	545	505	737	232	696	512	763															Sjp_0000290	3.40112	3.02181	2.56323	2.92973	3.35083	3.9248	2.88044	4.7801	1.55152	4.6073	3.69148	4.93387
Sjp_0000300	SJC_S000000	1005672	1012830	7.158		328	824	310	396	775	1060	1126	691	1720	665	927	567															Sjp_0000300	9.89591	16.147	11.0965	11.208	14.3358	21.5335	18.1173	12.6426	32.4479	12.4178	18.8537	10.3427
Sjp_0000310	SJC_S000000	1025902	1045702	19.8		62	151	68	73	153	168	81	24	97	32	32	29															Sjp_0000310	0.676239	1.06972	0.879954	0.746934	1.02314	1.2338	0.471158	0.158743	0.66154	0.216024	0.235285	0.191239
Sjp_0000320	SJC_S000000	1056553	1057113	0.56		0	0	0	0	1	0	0	0	0	0	0	0															Sjp_0000320	0	0	0	0	0.236441	0	0	0	0	0	0	0
Sjp_0000330	SJC_S000000	1063567	1074969	11.402		62	56	34	71	103	83	82	144	12	125	60	96															Sjp_0000330	1.17431	0.688912	0.764037	1.26154	1.1961	1.05852	0.828285	1.65398	0.142118	1.46536	0.76609	1.09934
Sjp_0000340	SJC_S000000	1076222	1089711	13.489		198	230	139	214	275	266	215	295	40	277	153	238															Sjp_0000340	3.17	2.39169	2.64029	3.21409	2.69938	2.86749	1.83572	2.86412	0.400433	2.74484	1.65128	2.30377
Sjp_0000350	SJC_S000000	1091206	1104746	13.54		154	176	113	127	209	186	162	224	55	189	147	187															Sjp_0000350	2.45627	1.82327	2.13834	1.90024	2.0438	1.99754	1.37798	2.1666	0.548522	1.86578	1.58055	1.80329
Sjp_0000360	SJC_S000000	1112565	1115984	3.419		30	41	23	40	28	38	5	21	2	24	1	7															Sjp_0000360	1.89494	1.68206	1.72363	2.3702	1.08435	1.61616	0.168429	0.804394	0.0789915	0.938271	0.0425805	0.267326
Sjp_0000370	SJC_S000000	1178605	1181174	2.569		0	0	0	0	0	0	0	0	0	0	0	0															Sjp_0000370	0	0	0	0	0	0	0	0	0	0	0	0
Sjp_0000380	SJC_S000000	1184541	1199569	15.028		8	16	6	11	14	13	8	3	0	12	0	7															Sjp_0000380	0.114964	0.14934	0.102298	0.148291	0.123349	0.125789	0.0613106	0.0261438	0	0.106732	0	0.060819
Sjp_0000390	SJC_S000000	1309261	1309461	0.2		6	9	14	9	25	27	198	29	262	18	166	25															Sjp_0000390	6.47881	6.31203	17.9355	9.11668	16.5509	19.6306	114.02	18.9896	176.897	12.0298	120.834	16.3212
Sjp_0000400	SJC_S000000	1317672	1352733	35.061		221	365	137	184	395	287	697	112	518	88	378	105															Sjp_0000400	1.36126	1.46024	1.00118	1.06321	1.49171	1.1903	2.28958	0.418352	1.99506	0.335486	1.56956	0.391028
Sjp_0000410	SJC_S000000	1378771	1388389	9.618		491	630	420	450	933	835	142	926	11	854	55	651															Sjp_0000410	11.0248	9.18782	11.1887	9.47877	12.8442	12.6241	1.7004	12.6088	0.154439	11.8683	0.832506	8.83769
Sjp_0000420	SJC_S000000	1492288	1507931	15.643		0	0	0	0	0	0	0	0	0	0	0	0															Sjp_0000420	0	0	0	0	0	0	0	0	0	0	0	0
Sjp_0000430	SJC_S000000	1541861	1559734	17.873		80	107	90	75	131	118	166	103	84	122	98	115															Sjp_0000430	0.966643	0.839737	1.29021	0.850135	0.970475	0.96003	1.06969	0.754724	0.634646	0.912386	0.798249	0.840123
Sjp_0000440	SJC_S000000	1574717	1587227	12.51		0	2	1	1	3	2	1	2	0	4	2	3															Sjp_0000440	0	0.0224248	0.0204814	0.0161945	0.0317522	0.0232473	0.0092064	0.0209373	0	0.0427385	0.0232746	0.0313117
Sjp_0000450	SJC_S000000	1669064	1679638	10.574		86	181	56	124	72	247	47	337	17	356	3	33															Sjp_0000450	1.75644	2.40102	1.35695	2.37578	0.901579	3.3967	0.511924	4.17387	0.2171	4.50015	0.0413039	0.40749
Sjp_0000460	SJC_S000001	20599	36417	15.818		5	5	1	6	4	6	393	2	99	6	223	7															Sjp_0000460	0.0682641	0.0443379	0.0161981	0.0768465	0.0334826	0.0551569	2.86146	0.0165587	0.845149	0.0507009	2.0524	0.0577815
Sjp_0000470	SJC_S000001	44438	50072	5.634		1	15	4	4	2	13	2601	12	877	9	2434	34															Sjp_0000470	0.0383316	0.373449	0.181911	0.143836	0.0470028	0.335526	53.1705	0.278941	21.02	0.213522	62.8946	0.787961
Sjp_0000480	SJC_S000001	73084	121612	48.528		687	951	594	670	1009	956	796	1247	181	1238	564	1022															Sjp_0000480	3.0573	2.74881	3.13625	2.79709	2.75302	2.86461	1.88916	3.36529	0.503658	3.40992	1.69198	2.7498
Sjp_0000490	SJC_S000001	125008	129610	4.602		91	264	109	172	163	254	283	599	135	487	170	670															Sjp_0000490	4.2704	8.04663	6.06871	7.57192	4.68977	8.02578	7.0825	17.0462	3.96129	14.1449	5.37789	19.0095
Sjp_0000500	SJC_S000001	145072	154406	9.334		148	364	139	255	238	398	422	871	204	726	240	976															Sjp_0000500	3.42427	5.47004	3.8156	5.53473	3.37613	6.20034	5.20705	12.2208	2.95129	10.3965	3.74329	13.6529
Sjp_0000510	SJC_S000001	159537	185181	25.644		5	13	5	11	25	24	143	22	79	21	65	31															Sjp_0000510	0.0421074	0.0711073	0.0499575	0.0869023	0.129082	0.13609	0.64224	0.112353	0.415998	0.109459	0.369009	0.157841
Sjp_0000520	SJC_S000001	190390	206864	16.474		153	246	124	145	220	195	268	207	160	178	255	172															Sjp_0000520	2.0057	2.09456	1.92859	1.78317	1.76821	1.72122	1.87363	1.64558	1.31151	1.44423	2.25346	1.36324
Sjp_0000530	SJC_S000001	227414	247233	19.819		457	770	412	553	699	656	1049	733	891	707	818	727															Sjp_0000530	4.97976	5.44961	5.32637	5.65285	4.66988	4.81307	6.09594	4.84363	6.0708	4.7682	6.00871	4.78956
Sjp_0000540	SJC_S000001	264201	279936	15.735		369	505	350	363	546	519	377	485	102	498	270	397															Sjp_0000540	5.06446	4.50175	5.69925	4.67374	4.59448	4.79624	2.75944	4.03667	0.875353	4.23038	2.49808	3.29432
Sjp_0000550	SJC_S000001	288689	309507	20.818		472	913	408	702	900	965	1560	1391	1769	1460	1184	1666															Sjp_0000550	4.8964	6.15161	5.02155	6.8316	5.72419	6.74044	8.63043	8.75058	11.4746	9.37411	8.27985	10.4491
Sjp_0000560	SJC_S000001	311460	312175	0.715		349	611	294	408	657	613	1216	943	1404	1030	906	1170															Sjp_0000560	105.413	119.865	105.356	115.605	121.666	124.668	195.873	172.725	265.162	192.552	184.473	213.66
Sjp_0000570	SJC_S000001	316905	347410	30.505		237	275	200	205	315	231	260	248	51	219	179	181															Sjp_0000570	1.67784	1.2645	1.67987	1.36147	1.36726	1.10114	0.981633	1.0647	0.225761	0.959598	0.854263	0.77473
Sjp_0000580	SJC_S000001	351229	365611	14.382		67	105	42	73	87	107	7	66	0	47	1	23															Sjp_0000580	1.00607	1.02406	0.748249	1.02832	0.800959	1.08184	0.0560565	0.600998	0	0.436812	0.0101226	0.20881
Sjp_0000600	SJC_S000001	439475	456629	17.154		1	0	1	0	0	0	1	0	0	0	0	0															Sjp_0000600	0.0125895	0	0.0149366	0	0	0	0.006714	0	0	0	0	0
Sjp_0000610	SJC_S000001	517014	521055	4.041		51	78	46	59	89	85	129	67	52	58	55	56															Sjp_0000610	2.72556	2.70746	2.91666	2.95793	2.91616	3.05865	3.67661	2.17137	1.73766	1.91847	1.98145	1.80943
Sjp_0000620	SJC_S000001	535359	551623	16.264		48	68	39	46	103	117	139	130	77	132	93	154															Sjp_0000620	0.637364	0.58646	0.614403	0.573	0.838533	1.04606	0.984316	1.0468	0.639312	1.08483	0.832463	1.23633
Sjp_0000630	SJC_S000001	584962	587353	2.391		170	219	111	192	268	175	37	146	1	168	57	154															Sjp_0000630	15.3548	12.8476	11.8949	16.2684	14.8411	10.6429	1.78225	7.9969	0.0564768	9.39174	3.4706	8.40976
Sjp_0000640	SJC_S000001	590382	607420	17.038		403	597	426	593	933	768	1108	831	1972	856	885	844															Sjp_0000640	5.10811	4.91488	6.4063	7.05116	7.25059	6.55455	7.48976	6.3875	15.6292	6.71539	7.56196	6.46795
Sjp_0000650	SJC_S000001	629796	649258	19.462		12	17	7	14	10	9	148	6	133	7	57	6															Sjp_0000650	0.133158	0.122523	0.0921567	0.145735	0.0680335	0.0672443	0.875833	0.040375	0.922813	0.0480758	0.42638	0.0402538
Sjp_0000660	SJC_S000001	681331	681808	0.477		304	447	204	232	442	408	579	507	563	506	311	533															Sjp_0000660	137.635	131.446	109.579	98.5358	122.691	124.378	139.8	139.2	159.382	141.791	94.9187	145.899
Sjp_0000670	SJC_S000001	688453	697568	9.115		298	463	240	328	415	370	447	365	175	335	322	311															Sjp_0000670	7.06047	7.12494	6.74638	7.29023	6.0284	5.90263	5.64804	5.24427	2.59257	4.91252	5.14291	4.45499
Sjp_0000680	SJC_S000001	718724	719575	0.851		1	8	7	20	16	17	5	19	5	8	14	7															Sjp_0000680	0.253772	1.31861	2.10758	4.76129	2.48944	2.90482	0.676686	2.92397	0.793396	1.25654	2.39501	1.07402
Sjp_0000690	SJC_S000001	736428	737112	0.684		449	757	322	458	578	566	694	717	265	535	523	630															Sjp_0000690	141.763	155.237	120.619	135.654	111.888	120.326	116.856	137.281	52.3166	104.548	111.315	120.262
Sjp_0000700	SJC_S000001	749933	781240	31.307		2048	2769	1733	2226	3250	3045	2128	3654	559	3744	1609	3191															Sjp_0000700	14.1274	12.4062	14.1832	14.4048	13.7452	14.1431	7.82848	15.2854	2.41113	15.9849	7.48211	13.3085
Sjp_0000710	SJC_S000001	847096	864639	17.543		2206	3579	1665	2375	3165	2610	1202	2123	164	1848	1309	1511															Sjp_0000710	27.1566	28.6164	24.3179	27.4274	23.888	21.634	7.89128	15.8487	1.26238	14.0804	10.8629	11.2461
Sjp_0000720	SJC_S000001	888997	894240	5.243		1040	1748	785	1103	1343	1303	949	1059	187	887	759	682															Sjp_0000720	42.8378	46.7647	38.3624	42.6206	33.9162	36.138	20.8465	26.4524	4.81628	22.6131	21.0752	16.9843
Sjp_0000730	SJC_S000001	905595	905880	0.285		467	838	377	496	665	551	1291	506	1028	504	1153	601															Sjp_0000730	353.872	412.435	338.932	352.583	308.949	281.13	521.709	232.517	487.077	236.375	588.971	275.342
Sjp_0000740	SJC_S000001	908572	916477	7.905		2217	3556	1627	2143	2686	2262	6254	2670	4746	2567	4866	2467															Sjp_0000740	60.5672	63.0982	52.7354	54.9218	44.9899	41.6093	91.1178	44.2342	81.0729	43.4051	89.6148	40.7483
Sjp_0000750	SJC_S000001	961569	968429	6.86		1692	2516	1798	1852	4082	3903	2378	3477	1482	2847	1180	2744															Sjp_0000750	53.266	51.445	67.1555	54.6942	78.7879	82.7322	39.9241	66.3788	29.1725	55.4728	25.0419	52.2279
Sjp_0000760	SJC_S000001	968473	983583	15.11		6007	8626	6266	6710	14595	13788	7277	10453	4801	8494	1902	6701															Sjp_0000760	85.8553	80.0759	106.253	89.9668	127.894	132.69	55.467	90.5993	42.9059	75.1388	18.3255	57.9052
Sjp_0000770	SJC_S000001	998261	1007165	8.904		247	340	176	187	309	261	371	382	335	361	357	383															Sjp_0000770	5.99081	5.35612	5.06458	4.25482	4.59498	4.26241	4.79883	5.61858	5.08053	5.41924	5.83704	5.61638
Sjp_0000780	SJC_S000001	1029800	1089173	59.373		678	1128	628	898	1264	1267	540	971	95	824	375	686															Sjp_0000780	2.46612	2.66488	2.71011	3.06416	2.81883	3.10304	1.04749	2.1418	0.216065	1.85505	0.9195	1.50861
Sjp_0000790	SJC_S000001	1096296	1100862	4.566		5412	7512	3564	5251	6232	5409	10688	6668	11791	5932	9709	6988															Sjp_0000790	255.974	230.768	199.994	232.986	180.718	172.259	269.592	191.253	348.71	173.653	309.562	199.83
Sjp_0000800	SJC_S000001	1111603	1117441	5.838		692	931	549	612	1110	843	1457	1151	1422	1248	995	1456															Sjp_0000800	25.5986	22.3688	24.0949	21.2379	25.175	20.9973	28.7437	25.8202	32.8916	28.5737	24.8124	32.5642
Sjp_0000810	SJC_S000001	1132408	1163199	30.791		227	374	137	210	248	227	312	258	24	232	278	228															Sjp_0000810	1.59212	1.70375	1.14002	1.38172	1.06644	1.07202	1.16702	1.09735	0.105254	1.00712	1.31441	0.966838
Sjp_0000820	SJC_S000001	1164421	1165443	1.022		1	8	2	1	1	0	557	14	764	22	680	30															Sjp_0000820	0.211311	1.09798	0.501413	0.198232	0.129557	0	62.7699	1.79401	100.947	2.87732	96.8652	3.83277
Sjp_0000830	SJC_S000001	1181860	1195937	14.077		172	271	128	167	189	184	353	121	193	126	238	131															Sjp_0000830	2.63871	2.70032	2.32979	2.40343	1.77771	1.90068	2.8881	1.1257	1.85139	1.1964	2.46137	1.21508
Sjp_0000840	SJC_S000001	1202594	1213517	10.923		109	162	101	155	176	169	113	176	34	132	41	167															Sjp_0000840	2.15506	2.08032	2.36917	2.87484	2.13344	2.24981	1.19147	2.11018	0.420326	1.61528	0.546451	1.99626
Sjp_0000850	SJC_S000001	1217156	1226398	9.242		115	149	82	111	177	125	222	142	21	212	332	132															Sjp_0000850	2.68724	2.2614	2.27334	2.43322	2.53582	1.96673	2.76652	2.0122	0.306834	3.0661	5.22976	1.86488
Sjp_0000860	SJC_S000001	1231528	1232211	0.683		21	16	19	21	30	14	32	19	6	29	38	18															Sjp_0000860	6.64007	3.28591	7.1277	6.22907	5.81582	2.98063	5.39605	3.64319	1.18626	5.67536	8.09977	3.44108
Sjp_0000870	SJC_S000001	1241828	1256324	14.496		0	0	0	0	0	0	1	0	0	0	0	0															Sjp_0000870	0	0	0	0	0	0	0.00794509	0	0	0	0	0
Sjp_0000880	SJC_S000001	1265396	1265930	0.534		3136	5116	2482	3218	4373	3243	13554	3549	26649	3455	12820	3776															Sjp_0000880	1268.26	1343.84	1190.9	1220.87	1084.3	883.092	2923.3	870.389	6738.91	864.815	3495.07	923.28
Sjp_0000890	SJC_S000001	1277876	1278391	0.515		76	75	56	80	89	115	91	204	31	197	89	176															Sjp_0000890	31.8699	20.4273	27.861	31.4707	22.882	32.4706	20.3508	51.8766	8.12838	51.1299	25.1589	44.6219
Sjp_0000900	SJC_S000001	1286527	1290632	4.105		52	65	30	58	61	79	71	154	16	166	54	114															Sjp_0000900	2.73567	2.22104	1.87251	2.86246	1.96756	2.79843	1.99201	4.91311	0.526328	5.40519	1.91509	3.62605
Sjp_0000910	SJC_S000001	1295417	1295824	0.407		320	1122	332	787	696	959	854	869	1058	814	626	914															Sjp_0000910	169.797	386.683	209.007	391.746	226.425	342.629	241.663	279.624	351.027	267.329	223.918	293.221
Sjp_0000920	SJC_S000001	1296923	1350227	53.304		214	294	155	189	310	343	306	606	62	573	164	461															Sjp_0000920	0.867017	0.77365	0.745055	0.718334	0.770038	0.935695	0.661163	1.48889	0.157066	1.43685	0.447913	1.12923
Sjp_0000930	SJC_S000001	1405218	1430246	25.028		154	143	129	119	288	213	440	250	150	202	234	187															Sjp_0000930	1.32883	0.801432	1.32063	0.963264	1.52362	1.23752	2.02476	1.30816	0.80931	1.0788	1.36113	0.975569
Sjp_0000940	SJC_S000001	1435173	1442917	7.744		55	156	101	121	239	183	287	212	197	195	174	255															Sjp_0000940	1.53381	2.82564	3.34174	3.16551	4.08642	3.43626	4.26838	3.58525	3.43519	3.36578	3.2711	4.2995
Sjp_0000950	SJC_S000001	1451757	1482606	30.849		660	943	500	598	884	744	718	659	160	699	519	616															Sjp_0000950	4.62037	4.28773	4.15284	3.92721	3.79421	3.50697	2.68059	2.79765	0.700372	3.02867	2.44927	2.60725
Sjp_0000960	SJC_S000001	1486695	1498923	12.228		259	385	251	279	384	305	327	325	74	268	262	264															Sjp_0000960	4.57423	4.41634	5.25938	4.62246	4.15802	3.62698	3.07992	3.48078	0.817196	2.92952	3.11929	2.81897
Sjp_0000970	SJC_S000001	1514406	1517847	3.441		122	141	79	96	148	115	135	116	26	96	82	82															Sjp_0000970	7.65683	5.74766	5.88246	5.65211	5.69492	4.85974	4.51852	4.41491	1.02032	3.72909	3.46928	3.11151
Sjp_0000990	SJC_S000001	1553861	1575941	22.08		56	64	40	56	82	82	62	96	8	99	66	102															Sjp_0000990	0.547725	0.406572	0.46417	0.513823	0.491728	0.540026	0.3234	0.569404	0.0489261	0.599311	0.435165	0.603176
Sjp_0001000	SJC_S000002	45635	108733	63.098		270	350	231	258	407	291	49	216	16	179	52	176															Sjp_0001000	0.924106	0.778053	0.938021	0.828378	0.854062	0.670622	0.0894391	0.448319	0.0342416	0.379187	0.119977	0.3642
Sjp_0001010	SJC_S000002	115879	133093	17.214		855	1403	627	945	1198	1466	1260	2357	545	2468	1370	2570															Sjp_0001010	10.7265	11.4323	9.33259	11.1218	9.21479	12.3838	8.43016	17.9319	4.27528	19.1637	11.5864	19.4937
Sjp_0001020	SJC_S000002	145967	159586	13.619		1	0	1	3	1	0	0	0	0	0	0	0															Sjp_0001020	0.0158573	0	0.0188136	0.0446273	0.00972221	0	0	0	0	0	0	0
Sjp_0001030	SJC_S000002	177330	177859	0.529		17943	29406	13792	18105	22809	17010	38159	18659	44852	16643	28830	18796															Sjp_0001030	7325.09	7797.17	6680.17	6933.73	5709.01	4675.72	8307.84	4619.35	11449.2	4205.25	7934.12	4639.3
Sjp_0001040	SJC_S000002	225611	252945	27.334		410	435	386	344	618	518	426	594	427	619	208	634															Sjp_0001040	3.23932	2.23225	3.61826	2.54964	2.99361	2.75567	1.79495	2.84598	2.10948	3.02694	1.10782	3.02851
Sjp_0001050	SJC_S000002	271557	274915	3.358		7	9	6	6	16	14	19	14	10	14	8	17															Sjp_0001050	0.450185	0.37594	0.457812	0.361989	0.630884	0.606244	0.651658	0.546004	0.402132	0.557267	0.346832	0.661014
Sjp_0001060	SJC_S000002	285156	310800	25.644		6	9	8	8	4	9	15	21	10	23	3	38															Sjp_0001060	0.0505288	0.0492282	0.079932	0.0632017	0.0206531	0.0510337	0.0673678	0.107246	0.052658	0.119883	0.0170312	0.193482
Sjp_0001070	SJC_S000002	311368	349304	37.936		737	1235	625	921	1168	1046	4242	1679	5480	1501	3359	1770															Sjp_0001070	4.19556	4.56638	4.22129	4.9185	4.07663	4.00941	12.8785	5.79626	19.5065	5.28866	12.8904	6.09206
Sjp_0001080	SJC_S000002	356701	367526	10.825		14	17	10	21	33	17	23	128	0	79	23	54															Sjp_0001080	0.279302	0.220281	0.236695	0.393021	0.403642	0.228361	0.244707	1.54857	0	0.975474	0.309321	0.651341
Sjp_0001090	SJC_S000002	385441	386215	0.774		7	5	5	8	6	7	6	34	1	33	6	20															Sjp_0001090	1.95313	0.90612	1.65518	2.09398	1.02641	1.3151	0.892806	5.7529	0.174465	5.69888	1.12855	3.3739
Sjp_0001100	SJC_S000002	411027	412263	1.236		45	51	44	26	79	38	85	29	15	31	29	46															Sjp_0001100	7.86263	5.78773	9.12117	4.26166	8.4629	4.47059	7.92041	3.07276	1.63879	3.35243	3.41577	4.85939
Sjp_0001110	SJC_S000002	448031	448358	0.327		1	4	3	3	3	3	1	6	0	7	1	7															Sjp_0001110	0.660429	1.71581	2.35066	1.85865	1.21474	1.33405	0.352208	2.40299	0	2.86132	0.445207	2.79507
Sjp_0001120	SJC_S000002	481272	491181	9.909		661	841	571	445	1158	862	1355	785	602	734	1212	956															Sjp_0001120	14.4061	11.9048	14.7646	9.09818	15.4735	12.6496	15.7491	10.375	8.20382	9.90108	17.8067	12.5971
Sjp_0001130	SJC_S000002	494538	494804	0.266		407	738	396	506	918	691	1671	938	2043	885	1072	861															Sjp_0001130	330.435	389.163	381.443	385.384	456.953	377.743	723.505	461.817	1037.14	444.711	586.709	422.634
Sjp_0001140	SJC_S000002	515139	564300	49.161		511	620	415	414	740	602	169	594	9	552	136	421															Sjp_0001140	2.24478	1.769	2.16294	1.7061	1.99306	1.78064	0.395925	1.58239	0.0247213	1.50084	0.402743	1.11816
Sjp_0001150	SJC_S000002	570960	577666	6.706		195	286	164	189	254	241	440	201	284	211	268	162															Sjp_0001150	6.27979	5.98218	6.26609	5.70982	5.01511	5.22581	7.55677	3.92537	5.71879	4.20567	5.8181	3.15424
Sjp_0001160	SJC_S000002	588992	604329	15.337		12	36	17	21	23	50	38	115	7	148	22	296															Sjp_0001160	0.168972	0.329245	0.284004	0.277398	0.198563	0.474056	0.285358	0.981987	0.0616322	1.28985	0.208829	2.51996
Sjp_0001170	SJC_S000002	608516	617255	8.739		67	133	60	91	108	99	332	138	285	145	189	168															Sjp_0001170	1.65572	2.13475	1.75916	2.10962	1.63634	1.6473	4.37546	2.06807	4.40385	2.2178	3.14854	2.5101
Sjp_0001180	SJC_S000002	626536	649755	23.219		240	373	228	267	397	323	224	208	46	203	178	162															Sjp_0001180	2.23224	2.25332	2.51598	2.32966	2.2639	2.02283	1.1111	1.17319	0.267525	1.16861	1.11606	0.910991
Sjp_0001190	SJC_S000002	684424	694823	10.399		0	2	0	2	0	4	0	2	0	0	2	0															Sjp_0001190	0	0.0269771	0	0.0389639	0	0.0559331	0	0.0251876	0	0	0.0279994	0
Sjp_0001200	SJC_S000002	726150	744127	17.977		9	18	11	22	31	12	66	3	18	4	47	13															Sjp_0001200	0.108118	0.140447	0.15678	0.24793	0.228326	0.0970653	0.422838	0.0218551	0.135209	0.0297412	0.380619	0.094421
Sjp_0001210	SJC_S000002	748642	760696	12.054		312	657	360	437	547	557	400	377	221	396	256	383															Sjp_0001210	5.58981	7.64524	7.65222	7.34471	6.00851	6.7193	3.82187	4.09599	2.47577	4.39117	3.09185	4.14868
Sjp_0001220	SJC_S000002	773873	807309	33.436		1175	1497	840	1105	1606	1381	897	1369	137	1432	937	1322															Sjp_0001220	7.58922	6.28007	6.43697	6.69533	6.35977	6.00592	3.08976	5.36213	0.553294	5.7246	4.07976	5.1625
Sjp_0001230	SJC_S000002	816336	837743	21.407		14237	16584	9733	5340	22256	14239	12726	9738	3453	6083	20313	13324															Sjp_0001230	143.627	108.665	116.495	50.537	137.658	96.7217	68.4673	59.5748	21.7816	37.982	138.143	81.2684
Sjp_0001240	SJC_S000002	845916	872618	26.702		483	806	419	511	589	576	748	511	541	477	511	461															Sjp_0001240	3.9064	4.23397	4.02056	3.87705	2.92067	3.13674	3.2263	2.50626	2.73592	2.38776	2.78604	2.25424
Sjp_0001250	SJC_S000002	880391	899187	18.796		3	4	2	2	2	2	3	8	1	8	6	4															Sjp_0001250	0.0344691	0.0298505	0.0272634	0.021557	0.0140888	0.0154727	0.0183824	0.0557408	0.0071843	0.0568907	0.0464724	0.0277867
Sjp_0001260	SJC_S000002	907705	946015	38.31		41	78	46	53	94	109	40	159	3	112	36	105															Sjp_0001260	0.231124	0.285588	0.307654	0.280277	0.324882	0.413728	0.120253	0.543542	0.0105745	0.390771	0.136804	0.357865
Sjp_0001270	SJC_S000002	956233	960261	4.028		9	4	5	7	23	24	5	25	0	32	3	25															Sjp_0001270	0.482533	0.139292	0.318051	0.352073	0.756047	0.866407	0.142964	0.812829	0	1.06188	0.108428	0.810388
Sjp_0001280	SJC_S000002	995597	1000927	5.33		220	445	245	308	395	356	712	518	313	521	495	527															Sjp_0001280	8.91393	11.7109	11.7776	11.7071	9.81251	9.71232	15.3851	12.7277	7.92988	13.0655	13.5203	12.91
Sjp_0001290	SJC_S000002	1050639	1056375	5.736		54	76	49	89	95	121	25	121	4	101	22	85															Sjp_0001290	2.0331	1.85849	2.18879	3.14344	2.19293	3.06744	0.50197	2.76264	0.0941674	2.35358	0.558371	1.93487
Sjp_0001300	SJC_S000002	1093521	1094234	0.713		33	44	28	44	64	80	23	71	7	77	16	51															Sjp_0001300	9.99535	8.65605	10.062	12.5022	11.885	16.3155	3.71523	13.0412	1.32574	14.435	3.26693	9.33949
Sjp_0001310	SJC_S000002	1104359	1104763	0.404		387	723	344	490	734	686	2121	803	3270	667	1743	933															Sjp_0001310	206.873	251.023	218.169	245.719	240.561	246.912	604.653	260.305	1092.99	220.679	628.095	301.539
Sjp_0001320	SJC_S000002	1115029	1115359	0.33		0	0	1	0	0	0	0	0	0	0	0	0															Sjp_0001320	0	0	0.77643	0	0	0	0	0	0	0	0	0
Sjp_0001330	SJC_S000002	1116703	1125642	8.939		718	1106	608	783	1171	1271	1095	1360	416	1402	584	1406															Sjp_0001330	17.3464	17.3549	17.4273	17.7459	17.3452	20.6755	14.1082	19.925	6.28426	20.9641	9.51116	20.5371
Sjp_0001340	SJC_S000002	1131342	1142973	11.631		227	396	166	247	294	230	576	226	209	233	380	223															Sjp_0001340	4.21485	4.77568	3.65685	4.30233	3.34688	2.87548	5.70364	2.54472	2.42649	2.67766	4.75638	2.5034
Sjp_0001350	SJC_S000002	1154425	1161697	7.272		2	3	0	1	2	3	1	38	0	61	2	102															Sjp_0001350	0.059395	0.0578661	0	0.0278593	0.0364155	0.0599884	0.0158377	0.68435	0	1.12122	0.0400392	1.83142
Sjp_0001360	SJC_S000002	1190170	1226576	36.406		213	346	162	200	302	316	217	257	81	266	150	244															Sjp_0001360	1.26352	1.33309	1.14014	1.11296	1.09836	1.26216	0.686489	0.924504	0.300443	0.976619	0.59983	0.875104
Sjp_0001370	SJC_S000002	1231098	1233490	2.392		65	98	68	102	139	112	279	162	315	170	175	209															Sjp_0001370	5.86848	5.74674	7.2839	8.639	7.69421	6.80859	13.4335	8.86957	17.7828	9.49957	10.6509	11.4085
Sjp_0001380	SJC_S000002	1295323	1305171	9.848		0	0	0	0	0	0	0	0	0	0	0	0															Sjp_0001380	0	0	0	0	0	0	0	0	0	0	0	0
Sjp_0001390	SJC_S000003	24421	37756	13.335		740	1592	743	885	1276	1278	1504	1526	799	1385	956	1456															Sjp_0001390	11.9843	16.7458	14.2762	13.4454	12.6698	13.936	12.9898	14.9868	8.09102	13.8827	10.437	14.2564
Sjp_0001400	SJC_S000003	41336	43038	1.702		3701	5320	2639	3724	4913	3824	9431	4860	14158	4879	7037	5240															Sjp_0001400	469.606	438.439	397.279	443.276	382.206	326.707	638.183	373.96	1123.29	383.167	601.918	401.989
Sjp_0001410	SJC_S000003	56658	56956	0.298		134	229	134	158	213	191	415	278	357	257	326	312															Sjp_0001410	97.1096	107.789	115.214	107.415	94.6398	93.2003	160.391	122.174	161.771	115.274	159.262	136.704
Sjp_0001420	SJC_S000003	101929	104116	2.187		160	375	146	216	357	420	147	374	20	334	146	280															Sjp_0001420	15.7996	24.0513	17.1049	20.0092	21.6137	27.9255	7.74133	22.396	1.2349	20.4133	9.71882	16.7168
Sjp_0001430	SJC_S000003	111375	118694	7.319		685	1107	537	733	1169	1302	563	1397	74	1199	734	1076															Sjp_0001430	20.2122	21.2155	18.7992	20.2897	21.1482	25.8678	8.85939	24.9973	1.36531	21.897	14.6	19.1957
Sjp_0001440	SJC_S000003	121876	146497	24.621		326	606	258	426	521	550	160	531	19	480	186	456															Sjp_0001440	2.85947	3.45242	2.68491	3.50532	2.80183	3.24831	0.748447	2.82447	0.104207	2.60587	1.09981	2.41825
Sjp_0001450	SJC_S000003	151093	167685	16.592		207	316	137	199	293	283	65	321	5	250	62	207															Sjp_0001450	2.6943	2.67144	2.11562	2.42985	2.33819	2.48021	0.451192	2.5337	0.0406931	2.01399	0.544005	1.62897
Sjp_0001460	SJC_S000003	216936	217691	0.755		7	8	7	8	9	14	5	20	2	17	4	12															Sjp_0001460	2.00228	1.48628	2.37557	2.14668	1.57836	2.69638	0.762729	3.46922	0.357711	3.00967	0.771299	2.07528
Sjp_0001470	SJC_S000003	232623	241050	8.427		122	163	95	150	243	196	225	174	160	163	139	212															Sjp_0001470	3.12652	2.71314	2.88846	3.60614	3.81807	3.38207	3.07508	2.70411	2.56387	2.58542	2.40133	3.28477
Sjp_0001480	SJC_S000003	269435	284139	14.704		0	1	0	1	3	0	3	1	2	0	4	2															Sjp_0001480	0	0.00953941	0	0.0137781	0.0270145	0	0.0234981	0.00890662	0.0183673	0	0.0396035	0.0177598
Sjp_0001490	SJC_S000003	318121	319109	0.988		383	564	341	431	646	520	592	483	315	440	384	451															Sjp_0001490	83.7174	80.0717	88.4329	88.3781	86.5737	76.5326	69.01	64.0234	43.053	59.5267	56.5827	59.6022
Sjp_0001500	SJC_S000003	371830	373671	1.841		153	257	165	224	351	300	121	457	9	433	78	428															Sjp_0001500	17.9478	19.5811	22.9639	24.6501	25.2443	23.6956	7.5697	32.5095	0.660144	31.4377	6.16809	30.3552
Sjp_0001510	SJC_S000003	373733	412373	38.64		946	1115	639	766	1036	877	783	732	152	581	655	531															Sjp_0001510	5.28723	4.04757	4.23721	4.01621	3.55004	3.30037	2.33384	2.48098	0.531198	2.00981	2.46782	1.79432
Sjp_0001520	SJC_S000003	423145	423766	0.621		53	74	60	67	133	81	67	65	61	66	25	60															Sjp_0001520	18.4314	16.7146	24.7557	21.8579	28.3577	18.9668	12.426	13.7079	13.2644	14.2059	5.86081	12.6154
Sjp_0001530	SJC_S000003	429569	445380	15.811		967	1507	903	1040	2042	1556	653	1535	72	1505	712	1057															Sjp_0001530	13.2081	13.3694	14.6334	13.326	17.1004	14.3104	4.75665	12.7144	0.614926	12.7231	6.55587	8.72888
Sjp_0001540	SJC_S000003	460555	477532	16.977		364	405	260	335	426	433	585	466	345	467	396	502															Sjp_0001540	4.63035	3.34619	3.924	3.99768	3.32245	3.70875	3.96864	3.59479	2.74415	3.67682	3.39581	3.86087
Sjp_0001550	SJC_S000003	499990	502980	2.99		355	435	263	310	477	405	841	426	583	429	685	405															Sjp_0001550	25.6408	20.4068	22.5372	21.0046	21.1231	19.6963	32.3945	18.6589	26.3298	19.178	33.3525	17.6859
Sjp_0001560	SJC_S000003	503830	534358	30.528		508	627	350	345	631	428	840	609	477	574	708	559															Sjp_0001560	3.59368	2.88089	2.93755	2.28952	2.73679	2.03866	3.16904	2.61257	2.10994	2.51322	3.37633	2.39087
Sjp_0001580	SJC_S000003	632043	675325	43.282		820	1117	578	748	1058	980	900	1530	135	1602	733	1529															Sjp_0001580	4.09148	3.61995	3.42166	3.50121	3.2366	3.29245	2.39487	4.62948	0.421188	4.94734	2.46551	4.61257
Sjp_0001590	SJC_S000003	800787	802799	2.012		131	136	107	123	196	134	55	165	16	150	75	134															Sjp_0001590	14.061	9.4813	13.6261	12.3852	12.8985	9.68449	3.14834	10.74	1.07385	9.96505	5.42679	8.696
Sjp_0001600	SJC_S000003	818243	847210	28.967		1065	987	1047	1116	1830	1493	1560	1127	524	1209	674	833															Sjp_0001600	7.93999	4.77937	9.26103	7.80522	8.36485	7.49474	6.20252	5.09529	2.44274	5.57878	3.3874	3.75478
Sjp_0001610	SJC_S000003	878979	894259	15.28		635	901	698	858	1263	1198	355	876	87	929	140	575															Sjp_0001610	8.97479	8.271	11.7044	11.376	10.9444	11.4008	2.67579	7.50809	0.768857	8.1266	1.33387	4.91346
Sjp_0001620	SJC_S000003	895589	902313	6.724		860	1070	596	752	1008	776	1200	740	916	669	813	690															Sjp_0001620	27.6213	22.321	22.7109	22.6576	19.8492	16.7816	20.5542	14.4129	18.3957	13.2989	17.6024	13.3987
Sjp_0001630	SJC_S000003	914270	918730	4.46		401	755	415	533	728	600	923	485	366	398	612	343															Sjp_0001630	19.4171	23.7448	23.8413	24.2112	21.6126	19.5621	23.8349	14.2415	11.0814	11.9279	19.9768	10.0416
Sjp_0001640	SJC_S000003	924393	937131	12.738		200	330	154	256	321	279	95	336	31	324	52	271															Sjp_0001640	3.3908	3.63387	3.09767	4.07158	3.33668	3.18495	0.858953	3.45451	0.328632	3.39985	0.594308	2.77786
Sjp_0001650	SJC_S000003	965058	969765	4.707		35	37	29	33	47	41	13	34	2	33	8	26															Sjp_0001650	1.60582	1.10259	1.57859	1.42035	1.3221	1.2666	0.318087	0.945983	0.0573767	0.9371	0.247432	0.721227
Sjp_0001660	SJC_S000003	994205	997859	3.654		113	321	93	217	184	271	369	546	359	496	234	548															Sjp_0001660	6.67857	12.3223	6.52125	12.0314	6.66745	10.7845	11.6307	19.5692	13.2671	18.1439	9.32303	19.5819
Sjp_0001670	SJC_S000003	1004236	1017635	13.399		80	166	60	138	116	191	116	272	33	225	76	201															Sjp_0001670	1.28941	1.73777	1.14735	2.08656	1.14629	2.07282	0.997086	2.65855	0.332576	2.24454	0.825754	1.95869
Sjp_0001690	SJC_S000003	1166691	1185154	18.463		18	39	8	33	36	39	43	104	24	103	30	118															Sjp_0001690	0.210545	0.296291	0.111021	0.362106	0.258173	0.307158	0.268234	0.7377	0.175533	0.745678	0.236553	0.834492
Sjp_0001700	SJC_S000003	1205135	1214208	9.073		59	75	34	29	62	46	22	52	3	29	11	36															Sjp_0001700	1.40435	1.15949	0.960161	0.647547	0.904797	0.737237	0.279266	0.750587	0.0446499	0.427232	0.176503	0.518077
Sjp_0001710	SJC_S000003	1227949	1267339	39.39		233	340	149	223	263	227	136	210	9	185	58	124															Sjp_0001710	1.27745	1.21074	0.969207	1.14695	0.884057	0.837992	0.397649	0.698203	0.0308536	0.627772	0.214364	0.411035
Sjp_0001720	SJC_S000003	1276919	1279934	3.015		287	351	283	315	631	374	246	319	144	376	144	316															Sjp_0001720	20.5574	16.3296	24.05	21.1664	27.711	18.0378	9.39712	13.8564	6.44948	16.6693	6.9532	13.6849
Sjp_0001730	SJC_S000003	1295728	1307013	11.285		373	660	266	334	374	285	1004	259	560	251	804	269															Sjp_0001730	7.13807	8.2035	6.03944	5.9961	4.38814	3.67234	10.2466	3.00571	6.70095	2.97296	10.372	3.11239
Sjp_0001740	SJC_S000003	1313635	1325462	11.827		200	237	171	206	277	295	367	239	305	272	195	273															Sjp_0001740	3.65199	2.8108	3.70457	3.52872	3.1011	3.627	3.57387	2.6465	3.48237	3.07405	2.40032	3.01391
Sjp_0001750	SJC_S000003	1327154	1333694	6.54		281	301	242	279	388	350	283	321	28	301	213	213															Sjp_0001750	9.27903	6.45573	9.48099	8.64273	7.85533	7.78199	4.98374	6.428	0.578136	6.15184	4.74145	4.2525
Sjp_0001760	SJC_S000003	1354921	1370402	15.481		879	1043	855	922	1506	1210	1354	1021	1110	904	1043	899															Sjp_0001760	12.2621	9.45022	14.1509	12.0658	12.8806	11.3654	10.0732	8.63725	9.68219	7.80523	9.80833	7.58234
Sjp_0001770	SJC_S000003	1374371	1423388	49.017		11	26	19	32	27	30	5	43	0	39	8	30															Sjp_0001770	0.0484641	0.0744018	0.0993169	0.13226	0.0729336	0.0889969	0.0117482	0.114887	0	0.106349	0.0237604	0.079913
Sjp_0001780	SJC_S000003	1453715	1455595	1.88		2	2	1	0	1	4	0	0	0	3	0	3															Sjp_0001780	0.229745	0.149221	0.136288	0	0.0704292	0.309387	0	0	0	0.213295	0	0.208356
Sjp_0001790	SJC_S000003	1474446	1475015	0.569		520	860	390	583	738	955	266	626	122	739	156	681															Sjp_0001790	197.363	212.003	175.618	207.578	171.733	244.057	53.8414	144.082	28.9532	173.6	39.9137	156.271
Sjp_0001800	SJC_S000004	14138	14395	0.257		2	2	6	4	6	3	8	2	16	4	12	0															Sjp_0001800	1.68062	1.09158	5.98183	3.1532	3.09121	1.69742	3.58512	1.01917	8.40691	2.08038	6.79763	0
Sjp_0001810	SJC_S000004	21322	22050	0.728		11	5	9	9	5	4	37	4	98	8	50	5															Sjp_0001810	3.26314	0.963375	3.16758	2.50458	0.909388	0.798967	5.85352	0.719577	18.1779	1.46884	9.99881	0.89677
Sjp_0001830	SJC_S000004	58466	65467	7.001		4	5	4	5	9	4	35	5	9	8	17	10															Sjp_0001830	0.123388	0.100177	0.146392	0.144689	0.170213	0.0830807	0.575778	0.0935316	0.173593	0.152738	0.353507	0.186502
Sjp_0001840	SJC_S000004	91076	98445	7.369		366	607	336	430	613	590	784	578	646	590	540	633															Sjp_0001840	10.7262	11.5541	11.6828	11.8218	11.0144	11.6424	12.2533	10.2723	11.8379	10.7019	10.6683	11.216
Sjp_0001850	SJC_S000004	102392	102880	0.488		260	424	241	272	445	367	876	485	621	514	559	501															Sjp_0001850	115.061	121.872	126.536	112.921	120.74	109.357	206.743	130.158	171.839	140.786	166.764	134.048
Sjp_0001860	SJC_S000004	114217	173409	59.192		555	613	478	590	859	712	61	521	10	436	69	309															Sjp_0001860	2.0249	1.45263	2.0691	2.01936	1.9215	1.74911	0.11869	1.15272	0.0228132	0.984555	0.169705	0.681613
Sjp_0001870	SJC_S000004	182044	201914	19.87		100	108	85	91	147	106	5	96	1	75	5	28															Sjp_0001870	1.08687	0.7624	1.09607	0.927829	0.979557	0.775726	0.0289814	0.632735	0.00679598	0.504522	0.0366338	0.183994
Sjp_0001880	SJC_S000004	217306	224569	7.263		528	808	385	487	708	582	1124	560	1207	523	844	666															Sjp_0001880	15.6997	15.6046	13.5819	13.5843	12.9071	11.6522	17.8237	10.0977	22.4409	9.62503	16.9175	11.9729
Sjp_0001890	SJC_S000004	227823	229751	1.928		737	1138	641	828	1368	1090	1870	1139	2095	1178	1273	1258															Sjp_0001890	82.5533	82.7927	85.1858	87.0057	93.9484	82.209	111.707	77.3687	146.733	81.6685	96.1238	85.1954
Sjp_0001900	SJC_S000004	241343	280788	39.445		800	1072	707	799	1366	1541	832	2256	191	2434	640	2452															Sjp_0001900	4.37998	3.81206	4.59244	4.10373	4.58531	5.68082	2.42928	7.49024	0.65387	8.24793	2.3621	8.11654
Sjp_0001910	SJC_S000004	320144	321836	1.692		40	107	45	51	72	58	122	105	50	104	167	162															Sjp_0001910	5.10544	8.87034	6.81441	6.10652	5.63433	4.98457	8.30437	8.12713	3.99043	8.21579	14.369	12.5014
Sjp_0001920	SJC_S000004	331117	331398	0.281		685	1363	592	929	1130	931	3566	1094	5639	1121	3444	1144															Sjp_0001920	526.451	680.372	539.798	669.782	532.455	481.774	1461.58	509.87	2709.85	533.231	1784.29	531.572
Sjp_0001930	SJC_S000004	332798	335625	2.827		351	659	312	436	602	504	999	488	1144	573	679	517															Sjp_0001930	26.8136	32.6976	28.2778	31.2453	28.1956	25.9242	40.6993	22.607	54.6449	27.0923	34.9666	23.8785
Sjp_0001940	SJC_S000004	343939	347479	3.54		57	122	40	89	80	69	236	32	150	46	133	68															Sjp_0001940	3.47733	4.83408	2.89516	5.09344	2.99224	2.8343	7.67814	1.18385	5.72187	1.73688	5.46963	2.50812
Sjp_0001950	SJC_S000004	354660	359295	4.635		838	1140	646	815	1184	1014	1701	1124	1338	1146	1130	1095															Sjp_0001950	39.0452	34.4994	35.7108	35.6231	33.823	31.8118	42.267	31.7589	38.9813	33.0485	35.4926	30.8466
Sjp_0001960	SJC_S000004	382069	384737	2.668		2697	4260	2523	2952	5149	3770	6040	3553	6107	3304	4167	3541															Sjp_0001960	218.308	223.965	242.297	224.158	255.533	205.473	260.734	174.405	309.095	165.528	227.377	173.294
Sjp_0001970	SJC_S000004	403283	408067	4.784		139	233	108	155	229	193	801	426	1202	427	590	451															Sjp_0001970	6.27476	6.83159	5.78427	6.56394	6.33804	5.86633	19.2836	11.6618	33.9284	11.9303	17.9544	12.3091
Sjp_0001990	SJC_S000004	485425	486153	0.728		18	41	23	21	58	39	28	38	10	28	9	36															Sjp_0001990	5.33968	7.89968	8.09492	5.84403	10.5489	7.78993	4.42969	6.83598	1.85489	5.14095	1.79979	6.45675
Sjp_0002000	SJC_S000004	487554	488998	1.444		302	637	277	455	508	520	621	400	188	339	397	387															Sjp_0002000	45.1662	61.877	49.1506	63.8364	46.5808	52.3644	49.5304	36.2778	17.5809	31.3797	40.0251	34.9934
Sjp_0002010	SJC_S000004	513346	526504	13.158		530	738	426	429	685	632	635	611	203	594	526	462															Sjp_0002010	8.69881	7.86726	8.29537	6.60529	6.89304	6.98437	5.55816	6.08135	2.08332	6.03411	5.81976	4.58453
Sjp_0002020	SJC_S000004	536712	537125	0.413		1245	1977	1094	1317	2075	1740	3396	1796	2756	1972	2589	2020															Sjp_0002020	651.018	671.45	678.709	646.041	665.24	612.632	947.032	569.515	901.112	638.224	912.623	638.622
Sjp_0002030	SJC_S000004	543402	554011	10.609		124	169	95	137	185	197	151	138	69	139	136	104															Sjp_0002030	2.52418	2.23444	2.29438	2.6162	2.30891	2.70018	1.63927	1.70354	0.878263	1.75128	1.86627	1.27998
Sjp_0002040	SJC_S000004	564458	584405	19.947		44	48	36	30	69	64	35	49	7	65	20	48															Sjp_0002040	0.476375	0.337536	0.462425	0.304697	0.458017	0.466555	0.202087	0.321712	0.0473882	0.435564	0.145969	0.3142
Sjp_0002050	SJC_S000004	661437	680345	18.908		125	171	70	117	149	141	75	186	23	142	73	89															Sjp_0002050	1.4277	1.26855	0.948568	1.25362	1.0434	1.08436	0.456838	1.2883	0.16426	1.00383	0.562065	0.614592
Sjp_0002060	SJC_S000004	685454	792563	107.109		558	601	497	538	973	621	109	515	11	576	53	327															Sjp_0002060	1.12508	0.787055	1.1889	1.01761	1.20281	0.843074	0.117205	0.629694	0.0138681	0.718808	0.0720376	0.398625
Sjp_0002070	SJC_S000004	801106	809095	7.989		0	2	0	1	3	3	1	7	2	6	2	9															Sjp_0002070	0	0.0351151	0	0.025359	0.0497209	0.0546046	0.0144163	0.11475	0.0338055	0.100386	0.0364458	0.147093
Sjp_0002080	SJC_S000004	814249	827337	13.088		22	45	8	29	20	95	25	400	18	356	19	437															Sjp_0002080	0.363014	0.482276	0.156615	0.448899	0.202333	1.05548	0.219995	4.00254	0.185716	3.63574	0.211344	4.35964
Sjp_0002090	SJC_S000004	838810	876696	37.886		171	248	179	225	333	342	338	317	62	336	257	224															Sjp_0002090	0.974745	0.918184	1.21057	1.20317	1.16379	1.31265	1.02751	1.09579	0.220985	1.18543	0.987561	0.77199
Sjp_0002100	SJC_S000004	878567	882857	4.29		133	221	81	120	193	191	104	123	15	124	68	91															Sjp_0002100	6.69527	7.2259	4.83776	5.66694	5.95676	6.47405	2.79205	3.75488	0.472154	3.8635	2.3076	2.76966
Sjp_0002110	SJC_S000004	903894	914841	10.947		37	68	28	44	62	76	36	48	4	43	27	40															Sjp_0002110	0.729929	0.871306	0.655359	0.814295	0.749906	1.00953	0.378752	0.574242	0.0493418	0.525037	0.359069	0.477098
Sjp_0002120	SJC_S000004	919331	920107	0.776		1	0	2	0	0	0	0	0	0	0	0	0															Sjp_0002120	0.278299	0	0.660366	0	0	0	0	0	0	0	0	0
Sjp_0002130	SJC_S000004	927343	934389	7.046		266	461	258	287	463	434	801	500	920	565	597	592															Sjp_0002130	8.15291	9.1773	9.38195	8.25208	8.70059	8.95668	13.0929	9.29343	17.6317	10.7182	12.3351	10.9704
Sjp_0002140	SJC_S000004	940401	957783	17.382		569	1097	363	557	674	512	2054	386	1434	372	1627	418															Sjp_0002140	7.06946	8.85245	5.35085	6.49202	5.13417	4.28322	13.6097	2.90828	11.1404	2.86062	13.6269	3.13992
Sjp_0002150	SJC_S000004	986362	1030464	44.102		1705	1932	1297	1477	2112	1758	793	1246	176	1360	512	1047															Sjp_0002150	8.3491	6.14477	7.53525	6.78495	6.34083	5.79643	2.07091	3.70006	0.538895	4.1219	1.69013	3.09978
Sjp_0002160	SJC_S000004	1044231	1108145	63.914		177	317	158	225	295	300	477	451	203	460	390	439															Sjp_0002160	0.598069	0.695697	0.633399	0.713199	0.611134	0.682536	0.859547	0.924121	0.428894	0.962007	0.888338	0.896832
Sjp_0002170	SJC_S000004	1122088	1160305	38.217		55	84	43	87	86	199	87	452	27	597	78	467															Sjp_0002170	0.310799	0.308304	0.288289	0.461198	0.297956	0.757176	0.262186	1.54892	0.0954019	2.08802	0.297131	1.59552
Sjp_0002180	SJC_S000004	1170655	1196712	26.057		555	859	464	636	817	811	744	862	210	767	661	704															Sjp_0002180	4.59984	4.62408	4.56257	4.94489	4.15153	4.52581	3.28848	4.33243	1.08829	3.93448	3.69306	3.52769
Sjp_0002190	SJC_S000005	5717	8974	3.257		167	258	124	150	213	224	306	242	263	242	140	213															Sjp_0002190	11.0732	11.1111	9.75484	9.33035	8.65909	10.0007	10.8206	9.73075	10.904	9.93148	6.25777	8.53895
Sjp_0002200	SJC_S000005	20219	33820	13.601		350	375	213	291	409	405	227	294	57	287	136	212															Sjp_0002200	5.55739	3.86738	4.01259	4.33457	3.98165	4.32996	1.92222	2.8309	0.565918	2.82051	1.45572	2.0352
Sjp_0002210	SJC_S000005	66347	76325	9.978		364	375	306	331	550	433	193	290	71	321	138	244															Sjp_0002210	7.87828	5.27163	7.85768	6.72061	7.29843	6.31022	2.22772	3.8063	0.96087	4.30009	2.01347	3.19293
Sjp_0002220	SJC_S000005	101597	117718	16.121		87	103	92	132	145	147	18	103	3	153	9	131															Sjp_0002220	1.16547	0.896194	1.46222	1.65885	1.19093	1.32595	0.128596	0.836746	0.0251292	1.26857	0.0812756	1.06102
Sjp_0002230	SJC_S000005	118917	125723	6.806		5	18	8	17	21	14	68	58	57	37	30	58															Sjp_0002230	0.158654	0.370969	0.301172	0.506036	0.408543	0.299114	1.1507	1.11605	1.13092	0.726651	0.64171	1.1127
Sjp_0002240	SJC_S000005	126217	164231	38.014		518	657	499	525	847	693	641	708	162	609	510	561															Sjp_0002240	2.94279	2.42426	3.36336	2.79795	2.95019	2.65088	1.94205	2.43915	0.575468	2.14136	1.95315	1.92691
Sjp_0002250	SJC_S000005	165591	176400	10.809		26	35	18	24	35	31	135	30	55	52	59	56															Sjp_0002250	0.519471	0.454192	0.426681	0.449832	0.428739	0.417039	1.43845	0.363483	0.687111	0.643034	0.79465	0.676465
Sjp_0002260	SJC_S000005	178227	181449	3.222		1837	3277	1570	2258	2945	3105	2728	3004	2457	2876	1688	3128															Sjp_0002260	123.128	142.662	124.851	141.979	121.024	140.132	97.5137	122.102	102.974	119.311	76.2705	126.76
Sjp_0002270	SJC_S000005	201197	249850	48.653		383	398	243	284	390	419	223	474	35	415	185	325															Sjp_0002270	1.70005	1.14744	1.27971	1.18259	1.06137	1.25229	0.527889	1.2759	0.0971422	1.14013	0.553569	0.872201
Sjp_0002290	SJC_S000005	287182	331516	44.334		2	4	1	6	4	2	8	4	0	3	12	8															Sjp_0002290	0.00974242	0.0126555	0.00577935	0.0274182	0.0119463	0.00655984	0.0207826	0.011816	0	0.00904484	0.0394052	0.0235611
Sjp_0002300	SJC_S000005	417888	468272	50.384		1226	1600	1230	1327	2515	1985	416	2153	36	2524	380	1798															Sjp_0002300	5.25499	4.45435	6.25502	5.33584	6.6093	5.72886	0.950928	5.59629	0.096485	6.69596	1.098	4.6595
Sjp_0002310	SJC_S000005	471223	499673	28.45		518	646	459	499	801	629	755	566	306	615	393	539															Sjp_0002310	3.93207	3.18498	4.13377	3.55339	3.72787	3.21491	3.05641	2.60545	1.45241	2.88941	2.01104	2.47371
Sjp_0002320	SJC_S000005	505507	511674	6.167		693	1107	612	770	1251	1221	1536	1340	1426	1378	1101	1517															Sjp_0002320	24.2679	25.1785	25.4269	25.2954	26.8592	28.79	28.6856	28.4564	31.2245	29.867	25.991	32.1184
Sjp_0002330	SJC_S000005	538853	539824	0.971		10190	14999	7618	10383	13599	10969	22911	11091	22680	10877	16197	11506															Sjp_0002330	2266.36	2166.71	2010.19	2166.35	1854.38	1642.66	2717.51	1495.89	3154.09	1497.29	2428.43	1547.2
Sjp_0002340	SJC_S000005	548367	553691	5.324		5	7	8	6	9	7	3	17	2	5	2	1															Sjp_0002340	0.202818	0.184424	0.385007	0.228317	0.223828	0.191188	0.0648978	0.418176	0.0507273	0.12553	0.0546892	0.0245248
Sjp_0002350	SJC_S000005	590575	603184	12.609		181	218	116	146	223	172	107	156	30	177	104	124															Sjp_0002350	3.10007	2.42512	2.35718	2.34583	2.34172	1.98357	0.97735	1.62029	0.321285	1.87633	1.20078	1.28406
Sjp_0002360	SJC_S000005	608258	615404	7.146		139	204	116	141	212	158	107	142	27	135	96	92															Sjp_0002360	4.20074	4.00428	4.15921	3.99743	3.92811	3.2151	1.72452	2.6024	0.510212	2.52515	1.95577	1.681
Sjp_0002370	SJC_S000005	624835	633646	8.811		52779	91757	62412	81908	129220	152188	62631	179455	38077	171401	25613	177677															Sjp_0002370	1293.63	1460.73	1814.93	1883.33	1941.85	2511.63	818.674	2667.34	583.562	2600.19	423.199	2632.99
Sjp_0002380	SJC_S000005	646435	648272	1.837		164	571	168	412	352	507	471	584	369	576	265	610															Sjp_0002380	19.2801	43.5997	23.4324	45.4373	25.3714	40.1328	29.5297	41.6344	27.1248	41.9112	21.0013	43.3574
Sjp_0002390	SJC_S000005	665953	666102	0.149		1	4	1	1	1	6	2	5	1	1	0	2															Sjp_0002390	1.4494	3.76557	1.71961	1.35968	0.888637	5.85552	1.54593	4.39473	0.906282	0.897078	0	1.75261
Sjp_0002400	SJC_S000005	682698	683018	0.32		14	10	9	6	27	9	9	32	4	13	14	16															Sjp_0002400	9.44826	4.38336	7.20624	3.79862	11.1718	4.08971	3.23921	13.0963	1.68795	5.43012	6.36924	6.52849
Sjp_0002410	SJC_S000005	692079	705446	13.367		3096	5362	3022	5271	5576	7142	695	9533	92	6894	994	5888															Sjp_0002410	50.0197	56.2665	57.9264	79.8883	55.2331	77.6937	5.98822	93.3994	0.929402	68.9372	10.8259	57.5144
Sjp_0002420	SJC_S000005	711298	716019	4.721		1647	2954	1346	1957	2390	2401	5142	3003	5690	2860	4103	3216															Sjp_0002420	75.3414	87.7674	73.0512	83.981	67.0308	73.9534	125.443	83.3048	162.753	80.9745	126.525	88.9457
Sjp_0002430	SJC_S000005	737530	746059	8.529		856	1388	808	1065	1758	2206	3535	5948	3650	6264	3150	8591															Sjp_0002430	21.6745	22.827	24.2733	25.2974	27.2917	37.6104	47.7352	91.3317	57.7889	98.168	53.7678	131.519
Sjp_0002440	SJC_S000005	750355	760695	10.34		603	852	447	564	921	794	923	1003	567	866	538	1018															Sjp_0002440	12.5942	11.5578	11.0765	11.0505	11.7937	11.1661	10.2808	12.7037	7.40478	11.1947	7.5748	12.8549
Sjp_0002450	SJC_S000005	775226	779713	4.487		124	197	156	167	239	176	413	204	220	216	226	181															Sjp_0002450	5.96815	6.15839	8.90809	7.54023	7.05265	5.7037	10.6009	5.95419	6.62089	6.43449	7.33267	5.26702
Sjp_0002460	SJC_S000005	790057	846122	56.065		496	641	397	506	737	655	691	751	170	789	424	664															Sjp_0002460	1.91057	1.6037	1.81432	1.82845	1.74055	1.69883	1.41949	1.75427	0.409456	1.88106	1.10099	1.54639
Sjp_0002470	SJC_S000005	856909	860346	3.437		219	324	166	217	299	316	296	275	155	312	260	235															Sjp_0002470	13.7606	13.2228	12.375	12.791	11.5187	13.3693	9.9188	10.4786	6.08978	12.1336	11.0129	8.92752
Sjp_0002480	SJC_S000005	860519	867194	6.675		198	313	161	216	293	280	283	258	102	337	191	234															Sjp_0002480	6.40601	6.57733	6.18003	6.55582	5.81202	6.09968	4.88295	5.06194	2.06347	6.74831	4.16574	4.57728
Sjp_0002490	SJC_S000005	868074	879764	11.69		219	350	128	181	306	299	302	280	105	365	180	251															Sjp_0002490	4.04579	4.19962	2.80551	3.13681	3.46591	3.71926	2.97536	3.13684	1.2129	4.17345	2.24165	2.80351
Sjp_0002500	SJC_S000005	890212	893583	3.371		385	719	343	466	793	639	1607	700	1769	743	965	782															Sjp_0002500	24.6647	29.9176	26.0706	28.006	31.1476	27.564	54.904	27.1949	70.8629	29.4609	41.6752	30.2894
Sjp_0002510	SJC_S000005	901822	918270	16.448		107	151	97	130	176	171	201	147	66	121	218	141															Sjp_0002510	1.4049	1.28772	1.51104	1.60123	1.4168	1.51176	1.40744	1.17045	0.541852	0.983306	1.92954	1.11931
Sjp_0002520	SJC_S000005	919586	920263	0.677		235	453	210	289	480	475	862	382	979	350	599	426															Sjp_0002520	74.964	93.8569	79.478	86.4835	93.8778	102.025	146.644	73.8964	195.274	69.1028	128.809	82.1606
Sjp_0002530	SJC_S000005	937291	962761	25.47		224	313	195	249	388	306	498	336	152	299	335	283															Sjp_0002530	1.8993	1.72374	1.96165	1.98059	2.01703	1.747	2.25189	1.72766	0.805869	1.56913	1.91481	1.45078
Sjp_0002540	SJC_S000005	1011478	1012599	1.121		5	10	6	4	10	2	833	26	596	40	981	32															Sjp_0002540	0.963248	1.25127	1.37139	0.722901	1.18115	0.259433	85.5828	3.0375	71.7944	4.76948	127.401	3.72724
Sjp_0002550	SJC_S000005	1033049	1039920	6.871		178	322	209	281	442	327	1101	501	1035	519	717	514															Sjp_0002550	5.59466	6.57344	7.79368	8.28535	8.51751	6.92035	18.455	9.54918	20.3409	10.0963	15.1918	9.76755
Sjp_0002560	SJC_S000005	1054527	1054914	0.387		1836	3299	1606	2115	2936	2458	7422	2190	13101	2435	6383	2659															Sjp_0002560	1024.56	1195.72	1063.29	1107.19	1004.51	923.573	2208.8	741.108	4571.34	841.016	2401.17	897.119
Sjp_0002570	SJC_S000005	1069554	1116273	46.719		43	91	26	62	59	57	9	37	7	40	10	29															Sjp_0002570	0.198769	0.273215	0.142592	0.268858	0.167213	0.177411	0.0221869	0.103719	0.0202327	0.114441	0.0311613	0.0810489
Sjp_0002580	SJC_S000005	1117199	1121952	4.753		193	373	168	207	305	250	1010	347	1439	307	883	351															Sjp_0002580	8.76927	11.0077	9.05644	8.82321	8.49655	7.64843	24.4738	9.56115	40.883	8.6335	27.046	9.64233
Sjp_0002590	SJC_S000005	1133573	1139218	5.645		46	88	35	58	54	54	262	59	90	70	125	43															Sjp_0002590	1.75982	2.18663	1.58862	2.08156	1.2666	1.39101	5.34545	1.36879	2.15292	1.65749	3.22371	0.994597
Sjp_0002600	SJC_S000005	1140701	1155486	14.785		0	0	0	0	0	0	0	0	0	0	0	0															Sjp_0002600	0	0	0	0	0	0	0	0	0	0	0	0
Sjp_0002610	SJC_S000006	829	73070	72.241		70	62	36	36	65	53	95	46	13	50	77	33															Sjp_0002610	0.209261	0.120383	0.127684	0.100959	0.119135	0.106682	0.151456	0.0833917	0.0243002	0.092513	0.155173	0.0596448
Sjp_0002620	SJC_S000006	83759	84112	0.353		500	830	354	524	649	505	1637	460	2417	496	1423	460															Sjp_0002620	305.893	329.807	256.948	300.733	243.434	208.026	534.098	170.66	924.595	187.812	586.867	170.148
Sjp_0002630	SJC_S000006	88677	89425	0.748		589	734	607	620	966	780	1258	818	1002	867	707	802															Sjp_0002630	170.054	137.642	207.923	167.925	170.996	151.633	193.698	143.219	180.891	154.929	137.603	139.996
Sjp_0002640	SJC_S000006	92225	201090	108.865		1026	1125	523	619	1004	779	581	875	108	852	574	610															Sjp_0002640	2.03532	1.44951	1.23092	1.15193	1.22111	1.04052	0.61466	1.05261	0.133963	1.04609	0.767597	0.731618
Sjp_0002650	SJC_S000006	210576	215284	4.708		101	190	109	123	214	166	155	110	132	85	76	103															Sjp_0002650	4.63296	5.66075	5.93207	5.29289	6.01849	5.1271	3.79177	3.05988	3.78606	2.41323	2.3501	2.85656
Sjp_0002660	SJC_S000006	223228	248051	24.823		438	637	360	457	612	591	651	580	157	609	379	542															Sjp_0002660	3.8106	3.5995	3.7159	3.72981	3.26443	3.46205	3.02046	3.06001	0.854073	3.27929	2.22277	2.85094
Sjp_0002670	SJC_S000006	257822	259153	1.331		310	402	270	342	554	462	824	412	950	422	478	443															Sjp_0002670	50.2988	42.3648	51.9759	52.0562	55.1115	50.4736	71.3011	40.5385	96.3819	42.379	52.2829	43.4579
Sjp_0002680	SJC_S000006	292396	329771	37.375		154	244	178	169	363	300	130	333	35	430	175	428															Sjp_0002680	0.889843	0.915726	1.22027	0.916072	1.28598	1.16719	0.400598	1.16684	0.126455	1.53781	0.681658	1.49522
Sjp_0002690	SJC_S000006	335719	341040	5.321		507	842	480	596	911	792	1282	980	735	1034	818	1031															Sjp_0002690	20.5773	22.196	23.1134	22.6922	22.6692	21.6437	27.7486	24.1202	18.6528	25.9743	22.3805	25.2993
Sjp_0002700	SJC_S000006	346051	374343	28.292		556	1015	434	615	734	706	1200	984	328	949	1165	856															Sjp_0002700	4.24409	5.03222	3.93045	4.40388	3.43513	3.62862	4.885	4.55491	1.56552	4.48352	5.99476	3.95051
Sjp_0002720	SJC_S000006	414481	415200	0.719		88	186	70	101	106	116	123	103	55	107	104	78															Sjp_0002720	26.4319	36.2861	24.9451	28.4588	19.5203	23.4601	19.7026	18.761	10.3296	19.8917	21.0579	14.1647
Sjp_0002730	SJC_S000006	429640	435124	5.484		309	535	227	360	393	393	457	345	204	333	361	309															Sjp_0002730	12.1684	13.684	10.6058	13.2993	9.48867	10.4207	9.59767	8.23892	5.02322	8.11639	9.58339	7.35705
Sjp_0002740	SJC_S000006	489478	506983	17.505		107	131	78	80	135	76	22	50	1	50	9	29															Sjp_0002740	1.32007	1.0497	1.14169	0.925875	1.02113	0.631323	0.144746	0.374073	0.00771414	0.38179	0.0748497	0.216311
Sjp_0002750	SJC_S000006	510152	512224	2.072		42	54	29	37	47	25	8	13	1	14	5	8															Sjp_0002750	4.37757	3.65562	3.58612	3.61773	3.00344	1.75449	0.44468	0.821679	0.0651718	0.903139	0.351309	0.50413
Sjp_0002760	SJC_S000006	519181	530095	10.914		166	249	207	223	452	332	137	289	30	246	62	240															Sjp_0002760	3.28472	3.20016	4.85962	4.13947	5.48359	4.42338	1.44572	3.46787	0.371182	3.01278	0.827022	2.87124
Sjp_0002770	SJC_S000006	531935	548635	16.7		3	9	2	5	1	13	5	19	1	5	5	12															Sjp_0002770	0.0387953	0.0755932	0.0306853	0.0606566	0.00792855	0.113195	0.0344826	0.149	0.00808599	0.0400193	0.0435876	0.0938226
Sjp_0002780	SJC_S000006	596800	609965	13.165		336	592	294	374	535	531	785	650	533	685	576	749															Sjp_0002780	5.51178	6.30751	5.72193	5.75539	5.38076	5.86508	6.86745	6.46608	5.46709	6.95482	6.36959	7.42854
Sjp_0002790	SJC_S000006	655972	659997	4.025		6	2	4	0	6	3	2	0	0	0	2	0															Sjp_0002790	0.321928	0.0696981	0.25463	0	0.197377	0.108382	0.0572283	0	0	0	0.0723392	0
Sjp_0002800	SJC_S000006	676772	677578	0.806		785	1557	719	976	1415	1253	2098	1661	1421	1691	1546	1998															Sjp_0002800	210.333	270.963	228.565	245.323	232.451	226.056	299.79	269.888	238.072	280.43	279.244	323.67
Sjp_0002810	SJC_S000006	692090	692451	0.361		625	1109	678	784	1142	990	2466	1459	3179	1419	1771	1553															Sjp_0002810	373.892	430.905	481.215	439.98	418.86	398.775	786.743	529.294	1189.14	525.402	714.202	561.703
Sjp_0002830	SJC_S000006	758987	762034	3.047		256	310	157	227	256	264	56	192	6	182	25	116															Sjp_0002830	18.1443	14.2707	13.2021	15.0931	11.1244	12.5989	2.11672	8.25234	0.265906	7.9839	1.19448	4.97082
Sjp_0002840	SJC_S000006	767130	773373	6.243		440	542	312	420	474	542	87	367	11	321	56	239															Sjp_0002840	15.2206	12.1776	12.8049	13.6295	10.053	12.6243	1.60499	7.69877	0.23793	6.87271	1.30588	4.99859
Sjp_0002850	SJC_S000006	797848	807827	9.979		838	1165	666	761	1173	1001	1529	1097	868	1076	1131	1071															Sjp_0002850	18.1356	16.3755	17.1003	15.4498	15.564	14.5864	17.6469	14.3969	11.7458	14.4126	16.5	14.0135
Sjp_0002860	SJC_S000006	827564	849581	22.017		1051	1663	962	1222	1690	1577	1813	2022	857	2092	1382	1964															Sjp_0002860	10.309	10.5948	11.1952	11.2444	10.1634	10.4153	9.48389	12.0274	5.25621	12.7005	9.13818	11.6473
Sjp_0002870	SJC_S000007	15883	20108	4.225		1	5	1	0	2	3	3	11	0	35	2	44															Sjp_0002870	0.0511148	0.165997	0.0606442	0	0.0626778	0.103251	0.081779	0.340969	0	1.10728	0.0689149	1.35978
Sjp_0002880	SJC_S000007	22935	24441	1.506		69	174	75	99	120	121	189	168	71	162	210	157															Sjp_0002880	9.89459	16.2062	12.7601	13.3179	10.5503	11.6832	14.4539	14.6094	6.36624	14.3783	20.3004	13.6119
Sjp_0002890	SJC_S000007	30303	32449	2.146		126	233	94	143	145	183	339	239	89	240	286	256															Sjp_0002890	12.6799	15.2294	11.2231	13.4999	8.94641	12.4	18.1935	14.5853	5.60028	14.9485	19.402	15.5759
Sjp_0002900	SJC_S000007	45762	49192	3.43		58	81	69	74	111	101	135	102	120	125	79	124															Sjp_0002900	3.65181	3.31244	5.15432	4.37081	4.28489	4.28181	4.53301	3.89453	4.72429	4.87116	3.35307	4.72031
Sjp_0002910	SJC_S000007	75449	75952	0.503		72	100	47	68	111	97	22	126	5	152	14	131															Sjp_0002910	30.9128	27.8862	23.9412	27.3883	29.219	28.0417	5.03735	32.8058	1.34231	40.3917	4.052	34.0053
Sjp_0002920	SJC_S000007	96770	110055	13.285		18	51	24	27	36	42	6	55	2	51	8	63															Sjp_0002920	0.292607	0.538475	0.462877	0.411743	0.358799	0.459714	0.052016	0.542188	0.0203291	0.513127	0.0876674	0.619187
Sjp_0002930	SJC_S000007	143101	157348	14.247		522	715	451	494	817	645	919	811	845	871	503	880															Sjp_0002930	7.91263	7.03946	8.11091	7.0247	7.59292	6.58319	7.42915	7.45497	8.00909	8.17168	5.13989	8.06495
Sjp_0002940	SJC_S000007	165912	172625	6.713		240	334	226	225	399	345	621	277	436	278	470	310															Sjp_0002940	7.72091	6.97889	8.62597	6.79032	7.86985	7.47313	10.6542	5.40395	8.7704	5.53534	10.1927	6.02959
Sjp_0002950	SJC_S000007	179826	186540	6.714		268	271	152	191	290	222	115	121	18	160	87	139															Sjp_0002950	8.6204	5.66167	5.80067	5.76337	5.71909	4.80808	1.97271	2.36022	0.362027	3.18533	1.88646	2.70319
Sjp_0002960	SJC_S000007	186570	195780	9.21		273	276	177	220	292	190	77	147	22	152	70	106															Sjp_0002960	6.40143	4.20345	4.92413	4.83935	4.19791	2.99981	0.962893	2.09029	0.322562	2.20597	1.10649	1.50276
Sjp_0002970	SJC_S000007	201266	205450	4.184		273	275	188	218	306	218	110	197	20	219	57	113															Sjp_0002970	14.0911	9.2193	11.5128	10.5558	9.68367	7.57644	3.02795	6.16628	0.645488	6.99631	1.98332	3.52638
Sjp_0002980	SJC_S000007	214562	221554	6.992		309	408	256	251	403	288	140	228	17	218	81	167															Sjp_0002980	9.54401	8.18494	9.38112	7.27272	7.63157	5.98951	2.30608	4.27053	0.32832	4.16746	1.68653	3.11859
Sjp_0002990	SJC_S000007	224310	263945	39.635		628	1021	707	912	1474	1780	1005	1908	304	1554	398	1349															Sjp_0002990	3.4218	3.6133	4.57043	4.66166	4.92412	6.53042	2.92035	6.30446	1.03572	5.24069	1.46189	4.44402
Sjp_0003000	SJC_S000007	268021	289800	21.779		3857	6024	4069	5632	9100	12042	5817	11057	1936	8647	1406	7292															Sjp_0003000	38.246	38.7975	47.8703	52.3901	55.324	80.4009	30.7615	66.4887	12.0038	53.0694	9.39847	43.7171
Sjp_0003010	SJC_S000007	296031	315002	18.971		6832	10695	6316	7855	14713	18029	8795	14927	3667	11488	2675	10288															Sjp_0003010	77.7735	79.0765	85.3038	83.8842	102.688	138.192	53.394	103.046	26.1018	80.9414	20.5278	70.8082
Sjp_0003020	SJC_S000007	336705	364176	27.471		1929	2332	1802	1888	2954	2342	2469	2287	1302	2403	1682	2058															Sjp_0003020	15.1646	11.9072	16.8072	13.9236	14.2379	12.3969	10.3513	10.9029	6.40009	11.6922	8.91376	9.78168
Sjp_0003030	SJC_S000007	390949	396964	6.015		116	97	47	56	71	51	85	87	43	80	148	93															Sjp_0003030	4.16482	2.262	2.00207	1.88615	1.56291	1.23292	1.62753	1.89423	0.965345	1.77775	3.58208	2.01878
Sjp_0003040	SJC_S000007	455116	478551	23.435		475	533	275	362	486	330	522	491	222	425	296	337															Sjp_0003040	4.37726	3.19021	3.00666	3.12945	2.74588	2.04762	2.56538	2.74388	1.2792	2.42404	1.83881	1.87762
Sjp_0003050	SJC_S000007	500111	502367	2.256		282	319	245	333	486	424	471	405	188	426	187	437															Sjp_0003050	26.995	19.8339	27.8255	29.904	28.5238	27.3292	24.0452	23.5106	11.253	25.2399	12.0674	25.2921
Sjp_0003060	SJC_S000007	505205	520643	15.438		0	0	0	0	0	0	0	0	0	0	0	0															Sjp_0003060	0	0	0	0	0	0	0	0	0	0	0	0
Sjp_0003070	SJC_S000007	534042	573870	39.828		0	1	1	1	6	1	0	6	0	5	6	3															Sjp_0003070	0	0.00352183	0.00643321	0.0050867	0.0199468	0.003651	0	0.0197293	0	0.0167802	0.0219317	0.00983502
Sjp_0003080	SJC_S000007	634678	648033	13.355		415	586	325	438	642	593	562	605	144	536	493	508															Sjp_0003080	6.71086	6.15475	6.23528	6.64438	6.36505	6.45671	4.84663	5.9328	1.45602	5.3646	5.37418	4.96664
Sjp_0003090	SJC_S000007	651115	654720	3.605		276	358	198	242	405	330	959	515	1032	517	746	556															Sjp_0003090	16.534	13.9295	14.0727	13.5999	14.8751	13.3109	30.638	18.709	38.6566	19.1691	30.1261	20.1378
Sjp_0003100	SJC_S000007	666644	669010	2.366		181	279	150	179	308	247	781	561	988	655	637	755															Sjp_0003100	16.521	16.5404	16.244	15.3272	17.2364	15.1804	38.0175	31.0525	56.3887	37.0035	39.1953	41.6653
Sjp_0003110	SJC_S000007	673477	679624	6.147		530	704	485	478	939	758	1714	1007	1980	1114	1329	1266															Sjp_0003110	18.6203	16.0645	20.216	15.7539	20.2261	17.9311	32.114	21.4543	43.4962	24.2236	31.4754	26.8914
Sjp_0003120	SJC_S000007	684317	685782	1.465		1338	1449	1218	1573	2299	1825	2898	1903	3962	1925	1928	1976															Sjp_0003120	197.239	138.735	213.023	217.528	207.784	181.145	227.828	170.118	365.196	175.634	191.593	176.113
Sjp_0003130	SJC_S000007	699574	704885	5.311		2	1	2	1	4	1	0	0	0	0	0	0															Sjp_0003130	0.0813256	0.0264107	0.0964873	0.0381459	0.0997227	0.0273794	0	0	0	0	0	0
Sjp_0003140	SJC_S000007	714412	723063	8.651		254	410	202	293	402	370	269	462	20	511	235	480															Sjp_0003140	6.34076	6.64775	5.98276	6.8616	6.15276	6.21921	3.58124	6.99398	0.312186	7.89534	3.95468	7.24465
Sjp_0003150	SJC_S000007	723161	725442	2.281		199	333	149	184	284	307	306	310	157	338	304	357															Sjp_0003150	18.8409	20.4774	16.737	16.3424	16.4856	19.571	15.4505	17.7986	9.29446	19.8065	19.4025	20.4355
Sjp_0003160	SJC_S000007	729585	734905	5.32		114	190	98	139	194	191	165	223	32	236	155	250															Sjp_0003160	4.62772	5.00955	4.71988	5.29331	4.82837	5.22062	3.57206	5.48961	0.812247	5.92948	4.2416	6.1358
Sjp_0003170	SJC_S000007	746207	753607	7.4		427	726	328	417	642	539	623	665	262	647	509	601															Sjp_0003170	12.4615	13.7614	11.3569	11.4164	11.4872	10.5915	9.69624	11.769	4.78101	11.6866	10.0137	10.6044
Sjp_0003180	SJC_S000007	767191	779908	12.717		44	47	35	41	75	45	53	54	5	52	28	39															Sjp_0003180	0.747209	0.518406	0.705179	0.653166	0.780885	0.51455	0.479997	0.556106	0.0530927	0.546556	0.320541	0.400426
Sjp_0003190	SJC_S000007	779946	802037	22.091		333	358	231	258	406	311	280	364	68	353	178	309															Sjp_0003190	3.25539	2.27313	2.67925	2.36608	2.43344	2.04713	1.45979	2.15792	0.415665	2.13587	1.17304	1.82636
Sjp_0003200	SJC_S000007	807082	808259	1.177		0	0	0	0	0	0	2	5	1	9	2	30															Sjp_0003200	0	0	0	0	0	0	0.195704	0.556342	0.114729	1.02207	0.247379	3.32803
Sjp_0003210	SJC_S000007	818525	819415	0.89		455	653	314	453	669	814	793	805	761	832	472	855															Sjp_0003210	110.407	102.915	90.3974	103.118	99.5283	132.995	102.62	118.455	115.463	124.954	77.2079	125.435
Sjp_0003220	SJC_S000007	839708	848563	8.855		279	422	271	336	468	456	628	591	297	642	444	577															Sjp_0003220	6.80439	6.68468	7.84146	7.68732	6.9979	7.48818	8.16804	8.74072	4.52916	9.69087	7.29968	8.50805
Sjp_0003230	SJC_S000007	914713	924049	9.336		164	210	149	183	288	289	163	326	48	331	97	302															Sjp_0003230	3.79365	3.15512	4.08923	3.97113	4.08453	4.50129	2.01082	4.57304	0.694273	4.73897	1.51259	4.22366
Sjp_0003240	SJC_S000007	933698	938747	5.049		264	333	281	334	464	398	610	282	426	279	349	274															Sjp_0003240	11.292	9.25115	14.2599	13.4019	12.1681	11.4625	13.9146	7.31463	11.3934	7.3861	10.0631	7.08578
Sjp_0003250	SJC_S000008	13788	27523	13.735		25	19	22	17	32	40	31	74	7	65	16	67															Sjp_0003250	0.393084	0.194036	0.410403	0.250752	0.308483	0.423479	0.259944	0.705589	0.0688207	0.632559	0.16959	0.636926
Sjp_0003260	SJC_S000008	51378	140079	88.701		761	726	454	438	829	627	402	756	69	745	447	610															Sjp_0003260	1.85281	1.14806	1.31143	1.00039	1.23747	1.02787	0.521969	1.1162	0.105044	1.12265	0.733649	0.897933
Sjp_0003270	SJC_S000008	154885	159242	4.357		26	49	27	24	56	46	56	67	35	65	24	116															Sjp_0003270	1.28872	1.57749	1.58779	1.11596	1.70181	1.53522	1.48029	2.01389	1.08475	1.99408	0.801924	3.47627
Sjp_0003280	SJC_S000008	179271	181455	2.184		47	80	34	58	47	31	168	22	92	32	121	21															Sjp_0003280	4.6475	5.138	3.9888	5.38022	2.84941	2.064	8.85939	1.31922	5.68833	1.95846	8.0657	1.25548
Sjp_0003290	SJC_S000008	202375	203559	1.184		47	24	34	32	46	40	106	43	34	46	37	31															Sjp_0003290	8.57275	2.84326	7.35772	5.47549	5.14418	4.91257	10.311	4.75626	3.87772	5.19305	4.54946	3.41863
Sjp_0003300	SJC_S000008	238299	244950	6.651		509	991	387	731	730	992	407	757	100	563	260	460															Sjp_0003300	16.5274	20.8999	14.9087	22.2666	14.5327	21.6883	7.04781	14.9059	2.03031	11.3146	5.6911	9.03054
Sjp_0003310	SJC_S000008	295657	299963	4.306		95	158	123	148	230	202	235	191	232	217	132	183															Sjp_0003310	4.76457	5.14683	7.31893	6.96325	7.07236	6.82146	6.28551	5.80909	7.27551	6.736	4.46282	5.54906
Sjp_0003320	SJC_S000008	319804	333904	14.1		163	195	159	164	271	223	255	198	154	214	150	211															Sjp_0003320	2.49656	1.93987	2.88931	2.3564	2.54484	2.29978	2.0829	1.83905	1.47486	2.02867	1.54875	1.95392
Sjp_0003330	SJC_S000008	376633	400048	23.415		42	42	46	46	102	60	19	65	3	66	6	52															Sjp_0003330	0.387373	0.251601	0.503361	0.398005	0.576788	0.372612	0.0934558	0.363553	0.0173012	0.376761	0.037305	0.289969
Sjp_0003340	SJC_S000008	410652	411316	0.664		48	40	54	49	136	55	15	66	3	66	7	53															Sjp_0003340	15.6116	8.44984	20.8373	14.9504	27.1195	12.0447	2.60178	13.0174	0.610103	13.2859	1.53476	10.422
Sjp_0003350	SJC_S000008	415489	458261	42.772		1070	1926	1077	1454	1721	1431	679	1253	138	1228	460	1140															Sjp_0003350	5.40254	6.31617	6.45167	6.88699	5.3276	4.86497	1.82834	3.83654	0.435682	3.83756	1.5657	3.48007
Sjp_0003360	SJC_S000008	508156	535433	27.277		280	378	157	210	287	200	71	150	10	211	36	155															Sjp_0003360	2.21684	1.9438	1.47475	1.55972	1.39314	1.06619	0.299784	0.720184	0.0495055	1.03396	0.192139	0.741955
Sjp_0003370	SJC_S000008	540848	555732	14.884		34	46	23	36	55	58	21	52	1	47	6	40															Sjp_0003370	0.493325	0.433506	0.395935	0.490013	0.489275	0.566642	0.162497	0.457543	0.00907256	0.42208	0.0586869	0.3509
Sjp_0003380	SJC_S000008	569671	573800	4.129		13	13	5	3	12	7	4	19	1	24	2	16															Sjp_0003380	0.679943	0.441627	0.310271	0.147198	0.38481	0.246521	0.111574	0.602639	0.0327043	0.776931	0.0705171	0.505962
Sjp_0003390	SJC_S000008	584290	589416	5.126		18	18	11	26	31	26	7	30	0	32	7	19															Sjp_0003390	0.758347	0.49255	0.549832	1.02759	0.800744	0.737556	0.157277	0.766463	0	0.834426	0.198806	0.483969
Sjp_0003400	SJC_S000008	602633	606049	3.416		235	283	173	204	272	217	394	225	172	235	246	211															Sjp_0003400	14.8567	11.6205	12.9761	12.0986	10.5429	9.23724	13.2839	8.62607	6.79924	9.19531	10.484	8.06505
Sjp_0003410	SJC_S000008	606100	607754	1.654		382	607	308	372	510	475	726	419	387	429	593	459															Sjp_0003410	49.8772	51.4766	47.7124	45.565	40.8268	41.7598	50.5531	33.1762	31.5955	34.6687	52.195	36.2343
Sjp_0003420	SJC_S000008	609609	616431	6.822		1976	2694	2016	2300	3809	3128	2243	3056	1459	2971	1317	2911															Sjp_0003420	62.5531	55.3914	75.7173	68.3031	73.9281	66.6738	37.8673	58.6665	28.8797	58.2113	28.105	55.7151
Sjp_0003430	SJC_S000008	620065	633132	13.067		100	77	69	38	140	86	87	54	35	46	50	48															Sjp_0003430	1.65271	0.826555	1.35297	0.589158	1.41861	0.957024	0.766815	0.541211	0.361694	0.470542	0.557062	0.479632
Sjp_0003440	SJC_S000008	641818	642340	0.522		153	217	136	157	228	209	632	387	606	301	409	389															Sjp_0003440	63.2987	58.3104	66.7551	60.9331	57.8329	58.2205	139.442	97.0932	156.766	77.0748	114.068	97.302
Sjp_0003450	SJC_S000008	645762	653221	7.459		1573	2723	1234	1720	2429	2380	3694	2906	2807	2700	2806	3018															Sjp_0003450	45.543	51.2064	42.3888	46.7167	43.1179	46.3977	57.0379	51.0227	50.8173	48.3838	54.7667	52.8301
Sjp_0003460	SJC_S000008	658104	661029	2.925		71	84	78	64	122	99	79	153	20	130	56	136															Sjp_0003460	5.24211	4.02819	6.83258	4.4328	5.52261	4.92164	3.11063	6.85037	0.923323	5.94065	2.78722	6.07094
Sjp_0003470	SJC_S000008	669514	681172	11.658		176	171	162	135	304	225	142	236	46	225	101	234															Sjp_0003470	3.26034	2.05745	3.56047	2.34603	3.45271	2.80646	1.40285	2.65116	0.532824	2.57973	1.26127	2.6208
Sjp_0003480	SJC_S000008	716391	727188	10.797		404	589	406	463	727	564	280	530	32	532	157	493															Sjp_0003480	8.08076	7.6519	9.63472	8.68765	8.91542	7.59585	2.98677	6.42867	0.400218	6.58605	2.11693	5.96192
Sjp_0003490	SJC_S000008	730529	747969	17.44		222	308	168	275	329	338	247	368	39	408	195	334															Sjp_0003490	2.74904	2.4772	2.46819	3.19456	2.49781	2.81819	1.63116	2.76344	0.301973	3.12702	1.62779	2.50059
Sjp_0003500	SJC_S000008	749883	764777	14.894		197	201	128	138	231	176	288	197	159	266	226	223															Sjp_0003500	2.85646	1.89296	2.20199	1.87712	2.05358	1.71831	2.22704	1.73222	1.44157	2.38719	2.20906	1.95495
Sjp_0003510	SJC_S000008	789548	792643	3.095		175	246	165	216	250	335	406	397	273	445	348	443															Sjp_0003510	12.211	11.1489	13.6596	14.139	10.6952	15.7393	15.1082	16.7988	11.9111	19.2183	16.3692	18.689
Sjp_0003530	SJC_S000009	35567	69658	34.091		145	195	148	139	325	210	143	153	64	129	93	121															Sjp_0003530	0.918548	0.802328	1.11234	0.826037	1.26228	0.895735	0.483107	0.58776	0.253507	0.505785	0.397148	0.463434
Sjp_0003540	SJC_S000009	86140	92556	6.416		943	1483	932	1090	2011	1812	728	1592	265	1482	270	1250															Sjp_0003540	31.741	32.4215	37.2193	34.4181	41.501	41.0671	13.0681	32.4958	5.57739	30.8745	6.12645	25.4383
Sjp_0003550	SJC_S000009	98153	100018	1.865		70	83	53	59	116	76	52	41	20	28	20	29															Sjp_0003550	8.10575	6.24246	7.28137	6.40911	8.23549	5.92564	3.21123	2.87908	1.44811	2.00676	1.56121	2.03031
Sjp_0003560	SJC_S000009	100563	118714	18.151		918	1465	900	1061	1965	1733	631	1343	253	1364	363	1271															Sjp_0003560	10.9223	11.3212	12.7045	11.8424	14.3342	13.8835	4.00383	9.69	1.88222	10.0445	2.91149	9.14298
Sjp_0003570	SJC_S000009	154853	198109	43.256		752	1075	583	777	997	1045	777	1298	362	1340	495	1191															Sjp_0003570	3.75444	3.48593	3.45333	3.63914	3.05182	3.51293	2.06882	3.92986	1.13009	4.14071	1.66597	3.59508
Sjp_0003580	SJC_S000009	227750	234690	6.94		3	3	2	5	4	3	0	2	0	1	1	4															Sjp_0003580	0.0933546	0.0606343	0.0738392	0.14596	0.0763152	0.0628582	0	0.0377415	0	0.01926	0.0209773	0.0752564
Sjp_0003590	SJC_S000009	246655	276341	29.686		6	9	4	2	13	13	1	2	0	11	4	10															Sjp_0003590	0.0436489	0.0425253	0.0345243	0.0136491	0.0579832	0.0636784	0.00387967	0.00882321	0	0.0495288	0.0196163	0.0439836
Sjp_0003610	SJC_S000009	325036	328324	3.288		133	250	125	136	213	311	498	392	208	277	190	279															Sjp_0003610	8.73562	10.6651	9.7408	8.37976	8.57745	13.754	17.4439	15.6136	8.54243	11.2607	8.41262	11.0794
Sjp_0003620	SJC_S000009	347939	400890	52.951		1803	1842	1275	1255	2035	1666	1580	1193	424	985	997	830															Sjp_0003620	7.35352	4.87947	6.16953	4.80169	5.08863	4.5751	3.43661	2.95063	1.08129	2.48644	2.74114	2.04666
Sjp_0003630	SJC_S000009	406266	428870	22.604		76	106	85	93	168	176	53	204	9	183	46	274															Sjp_0003630	0.726109	0.657775	0.963496	0.833531	0.984089	1.13221	0.270046	1.18193	0.0537659	1.08214	0.296266	1.58273
Sjp_0003640	SJC_S000009	441758	453550	11.792		162	161	208	240	483	321	119	346	40	347	74	263															Sjp_0003640	2.96689	1.91512	4.51952	4.12333	5.42338	3.95838	1.16227	3.84271	0.45806	3.93331	0.913595	2.91213
Sjp_0003650	SJC_S000009	462462	515394	52.932		1485	2108	1086	1440	2077	2474	1207	1855	323	1731	910	1472															Sjp_0003650	6.05873	5.58611	5.25688	5.51148	5.19552	6.79644	2.62625	4.58959	0.824013	4.37114	2.50284	3.63105
Sjp_0003660	SJC_S000009	527655	533191	5.536		360	415	324	362	533	486	662	587	465	568	374	603															Sjp_0003660	14.0437	10.515	14.9956	13.2476	12.748	12.7656	13.7724	13.8864	11.3424	13.7141	9.83524	14.2221
Sjp_0003670	SJC_S000009	542792	550703	7.911		211	427	167	254	303	264	885	296	918	257	719	323															Sjp_0003670	5.76003	7.571	5.40881	6.50469	5.07133	4.85258	12.8842	4.90014	15.6697	4.34228	13.2314	5.33106
Sjp_0003690	SJC_S000009	597076	599296	2.22		206	414	168	235	286	266	316	235	122	256	292	238															Sjp_0003690	20.0396	26.158	19.3898	21.4456	17.0578	17.4232	16.3939	13.8632	7.4209	15.4136	19.1487	13.998
Sjp_0003700	SJC_S000009	606202	616090	9.888		604	800	485	573	809	689	616	617	135	476	496	428															Sjp_0003700	13.1917	11.3485	12.5675	11.7401	10.833	10.1324	7.17496	8.17194	1.84364	6.4345	7.30269	5.65169
Sjp_0003710	SJC_S000009	632587	639920	7.333		88	165	92	158	239	231	255	522	150	680	182	616															Sjp_0003710	2.59164	3.15616	3.21457	4.36516	4.31546	4.58069	4.00503	9.32261	2.76223	12.3949	3.61326	10.9684
Sjp_0003720	SJC_S000009	653491	655865	2.374		127	215	107	158	217	140	23	214	6	220	16	168															Sjp_0003720	11.5531	12.7032	11.5483	13.4834	12.1029	8.57526	1.11582	11.8054	0.341287	12.3868	0.98118	9.23998
Sjp_0003730	SJC_S000010	48135	52624	4.489		22	16	13	2	15	13	4	6	1	4	4	3															Sjp_0003730	1.05839	0.499951	0.74201	0.0902619	0.442438	0.421108	0.102626	0.175045	0.0300815	0.119104	0.129724	0.0872598
Sjp_0003740	SJC_S000010	79526	85293	5.767		120	133	90	87	123	82	51	79	3	80	46	69															Sjp_0003740	4.49371	3.23488	3.99861	3.05628	2.82401	2.06759	1.01851	1.79401	0.0702459	1.8542	1.16123	1.56222
Sjp_0003750	SJC_S000010	112612	128145	15.533		587	736	612	695	1138	880	997	766	320	688	625	686															Sjp_0003750	8.16125	6.64629	10.0951	9.06471	9.70057	8.23811	7.39242	6.45836	2.78192	5.92038	5.8578	5.76649
Sjp_0003760	SJC_S000010	158338	181752	23.414		349	523	199	258	376	307	535	314	354	363	411	310															Sjp_0003760	3.21902	3.13316	2.17768	2.23238	2.12629	1.90661	2.63163	1.75632	2.04163	2.07227	2.5555	1.72874
Sjp_0003770	SJC_S000010	182564	192931	10.367		274	445	277	333	494	482	446	472	127	425	370	438															Sjp_0003770	5.70783	6.02093	6.84609	6.50752	6.30934	6.76074	4.95483	5.96262	1.65425	5.47964	5.19587	5.5165
Sjp_0003780	SJC_S000010	204646	227962	23.316		422	624	392	456	678	632	715	730	315	708	600	726															Sjp_0003780	3.9087	3.75394	4.30773	3.96219	3.85022	3.94152	3.53182	4.10032	1.82434	4.05878	3.74634	4.06561
Sjp_0003790	SJC_S000010	286375	287227	0.852		12	16	9	20	33	19	19	81	6	83	30	60															Sjp_0003790	3.04169	2.63413	2.70657	4.7557	5.12843	3.24276	2.56839	12.4507	0.950958	13.0213	5.12615	9.19505
Sjp_0003800	SJC_S000010	295714	306015	10.301		37	81	23	44	65	75	79	155	12	189	47	141															Sjp_0003800	0.775704	1.10297	0.57209	0.865362	0.835496	1.05872	0.883272	1.97061	0.157308	2.45244	0.664245	1.78724
Sjp_0003810	SJC_S000010	320380	321289	0.909		97	226	87	118	156	188	304	430	194	463	90	465															Sjp_0003810	23.0453	34.874	24.5229	26.2992	22.7233	30.0742	38.5174	61.9517	28.8196	68.0822	14.4141	66.7931
Sjp_0003830	SJC_S000010	386460	387958	1.498		57	79	65	51	98	79	126	76	16	51	73	51															Sjp_0003830	8.21745	7.39728	11.1178	6.89736	8.66213	7.66859	9.68737	6.64432	1.44231	4.55066	7.09448	4.4453
Sjp_0003840	SJC_S000010	631960	634779	2.819		127	181	97	93	149	88	263	73	24	60	308	46															Sjp_0003840	9.72932	9.00617	8.81643	6.68363	6.99845	4.53929	10.745	3.39138	1.14965	2.84494	15.9062	2.13062
Sjp_0003850	SJC_S000010	640338	645343	5.005		157	322	166	242	346	334	428	411	324	358	330	416															Sjp_0003850	6.77438	9.0242	8.49807	9.7957	9.1534	9.70382	9.84888	10.7544	8.74159	9.56082	9.59886	10.8526
Sjp_0003860	SJC_S000010	656068	671382	15.314		938	1234	730	862	1188	1066	2110	794	911	704	1217	668															Sjp_0003860	13.2278	11.3027	12.2138	11.4036	10.2716	10.1221	15.8687	6.79017	8.03303	6.1447	11.5694	5.69548
Sjp_0003870	SJC_S000010	694328	703556	9.228		572	709	520	582	979	909	706	955	229	965	362	798															Sjp_0003870	13.3864	10.7769	14.4382	12.7773	14.0471	14.3237	8.81138	13.5533	3.35102	13.9777	5.71098	11.2911
Sjp_0003880	SJC_S000010	713965	751517	37.552		652	1080	612	710	1048	1121	1003	1115	352	1044	686	917															Sjp_0003880	3.74963	4.03411	4.17575	3.83045	3.69521	4.34083	3.0762	3.88857	1.26578	3.71607	2.6595	3.18845
Sjp_0003890	SJC_S000010	758672	790040	31.368		4	6	6	8	9	5	7	14	1	20	3	15															Sjp_0003890	0.0275389	0.02683	0.0490095	0.0516687	0.0379897	0.0231784	0.0257015	0.0584507	0.0043049	0.0852235	0.0139234	0.0624377
Sjp_0003900	SJC_S000010	861776	873642	11.866		20	78	28	35	47	76	37	121	2	120	30	99															Sjp_0003900	0.363998	0.922034	0.604602	0.597569	0.52445	0.931342	0.359124	1.33546	0.0227602	1.35174	0.368067	1.08937
Sjp_0003910	SJC_S000010	877024	881225	4.201		15	27	15	16	32	36	10	48	7	71	37	61															Sjp_0003910	0.771103	0.901505	0.91486	0.771599	1.00857	1.24609	0.274154	1.49636	0.225007	2.25903	1.28221	1.89592
Sjp_0003920	SJC_S000010	885868	886371	0.503		636	1284	524	748	1182	998	3354	1365	5296	1291	2988	1563															Sjp_0003920	273.063	358.058	266.919	301.271	311.143	288.511	767.966	355.397	1421.77	343.064	864.813	405.727
Sjp_0003940	SJC_S000010	918269	923981	5.712		197	362	180	231	307	245	440	358	218	378	279	328															Sjp_0003940	7.44821	8.8895	8.07422	8.1931	7.1164	6.23703	8.87179	8.20811	5.15369	8.84545	7.11092	7.4977
Sjp_0003950	SJC_S000010	941684	959963	18.279		382	727	325	418	753	727	1026	850	908	742	879	936															Sjp_0003950	4.5132	5.57877	4.55562	4.63285	5.45448	5.78339	6.4646	6.08997	6.70785	5.42585	7.00077	6.686
Sjp_0003960	SJC_S000010	972535	979840	7.305		41	52	50	56	95	64	78	73	25	88	30	104															Sjp_0003960	1.2121	0.998481	1.75374	1.55307	1.72192	1.27397	1.22976	1.30873	0.462136	1.6102	0.597875	1.8589
Sjp_0003970	SJC_S000010	1002165	1005727	3.562		501	833	387	502	707	726	1438	772	1586	790	1027	874															Sjp_0003970	30.3751	32.8026	27.8377	28.5518	26.2806	29.6376	46.4956	28.3839	60.1255	29.6449	41.9746	32.0376
Sjp_0003980	SJC_S000010	1006706	1007357	0.651		81	108	59	73	136	117	255	134	301	128	197	138															Sjp_0003980	26.8706	23.2702	23.2213	22.7178	27.661	26.1339	45.1135	26.957	62.436	26.2812	44.055	27.6784
Sjp_0003990	SJC_S000010	1013779	1024890	11.111		121	248	150	192	287	251	631	319	552	326	411	277															Sjp_0003990	2.35183	3.1308	3.45903	3.50084	3.4201	3.28489	6.54068	3.75998	6.70866	3.92176	5.38516	3.25514
Sjp_0004000	SJC_S000010	1042192	1049201	7.009		0	0	0	0	0	0	0	0	0	0	0	0															Sjp_0004000	0	0	0	0	0	0	0	0	0	0	0	0
Sjp_0004010	SJC_S000010	1051736	1052737	1.001		3	7	1	2	3	3	0	0	0	0	3	0															Sjp_0004010	0.647233	0.980891	0.255966	0.404781	0.396824	0.4358	0	0	0	0	0.436312	0
Sjp_0004020	SJC_S000010	1064573	1069381	4.808		1	2	0	1	0	0	0	0	0	0	0	2															Sjp_0004020	0.0449169	0.0583475	0	0.0421366	0	0	0	0	0	0	0	0.0543136
Sjp_0004030	SJC_S000010	1083851	1085029	1.178		6	2	1	0	1	2	0	1	0	0	1	0															Sjp_0004030	1.09997	0.238145	0.217506	0	0.1124	0.246879	0	0.111174	0	0	0.123585	0
Sjp_0004040	SJC_S000010	1116414	1141015	24.601		1	6	2	3	6	7	10	7	4	11	4	12															Sjp_0004040	0.00877851	0.0342102	0.0208302	0.0247055	0.032293	0.0413757	0.046816	0.0372644	0.0219562	0.0597663	0.023671	0.06369
Sjp_0004050	SJC_S000011	718	5790	5.072		141	236	120	156	215	200	222	214	104	206	170	212															Sjp_0004050	6.00363	6.52664	6.06203	6.23117	5.61267	5.73391	5.04105	5.52565	2.76888	5.42881	4.87954	5.45757
Sjp_0004060	SJC_S000011	13783	31571	17.788		925	1496	789	1132	1527	1355	2499	1781	1639	1952	2105	2052															Sjp_0004060	11.2302	11.7967	11.3649	12.8927	11.3664	11.0767	16.1803	13.1125	12.4423	14.6679	17.228	15.0624
Sjp_0004070	SJC_S000011	42607	49064	6.457		363	609	368	439	936	976	885	1329	162	1262	785	1540															Sjp_0004070	12.1409	13.2295	14.6027	13.7739	19.1936	21.9796	15.7855	26.9552	3.38793	26.1243	17.699	31.141
Sjp_0004090	SJC_S000011	77524	79083	1.559		66	71	70	79	147	138	73	133	14	175	41	165															Sjp_0004090	9.14264	6.38806	11.5045	10.2661	12.4848	12.8716	5.39292	11.1726	1.21264	15.004	3.82866	13.8191
Sjp_0004100	SJC_S000011	81971	92748	10.777		544	879	554	684	1391	1473	1430	2194	313	2045	1270	2352															Sjp_0004100	10.9012	11.4406	13.1713	12.8583	17.0899	19.8749	15.2822	26.6617	3.9219	25.3637	17.156	28.4959
Sjp_0004110	SJC_S000011	101871	108119	6.248		1	0	2	0	0	2	1	0	0	2	1	2															Sjp_0004110	0.0345647	0	0.0820173	0	0	0.0465467	0.0184334	0	0	0.0427864	0.0233007	0.0417957
Sjp_0004120	SJC_S000011	111187	111835	0.648		727	1216	574	813	1157	1000	4104	1583	5665	1440	3578	1703															Sjp_0004120	242.289	263.218	226.962	254.179	236.412	224.401	729.423	319.93	1180.52	297.032	803.85	343.149
Sjp_0004130	SJC_S000011	150263	198168	47.905		630	640	534	645	1013	828	285	654	50	596	303	364															Sjp_0004130	2.8401	1.87394	2.85612	2.72774	2.79988	2.51333	0.68519	1.78791	0.140941	1.66296	0.920813	0.992118
Sjp_0004150	SJC_S000011	271833	293878	22.045		35	83	35	60	86	101	30	194	1	173	20	182															Sjp_0004150	0.342872	0.528111	0.406794	0.551398	0.516534	0.66621	0.156732	1.1525	0.00612547	1.04894	0.132078	1.07796
Sjp_0004160	SJC_S000011	299651	305811	6.16		26	33	15	27	25	55	15	59	2	72	10	68															Sjp_0004160	0.91152	0.751433	0.623917	0.887989	0.537365	1.29832	0.280451	1.25435	0.0438429	1.56231	0.236335	1.44135
Sjp_0004170	SJC_S000011	307994	312917	4.923		375	459	307	312	583	523	499	612	199	644	314	541															Sjp_0004170	16.4504	13.078	15.9781	12.8395	15.6801	15.448	11.6739	16.2806	5.4585	17.4853	9.28559	14.3486
Sjp_0004180	SJC_S000011	319449	324623	5.174		921	1691	908	1239	1696	1559	3152	2606	1729	2402	2257	2632															Sjp_0004180	38.4421	45.8431	44.9651	48.5142	43.402	43.8147	70.1628	65.9624	45.1251	62.053	63.506	66.4205
Sjp_0004190	SJC_S000011	335916	346096	10.18		517	815	455	557	770	634	1398	840	962	810	940	754															Sjp_0004190	10.9677	11.2297	11.452	11.0849	10.0151	9.05611	15.8164	10.8064	12.7608	10.6354	13.4428	9.67089
Sjp_0004200	SJC_S000011	358487	377971	19.484		1129	2005	1051	1299	1913	1723	2989	2031	3940	2093	2316	2353															Sjp_0004200	12.5138	14.4342	13.821	13.5069	13.0001	12.859	17.6683	13.6515	27.3066	14.3584	17.3049	15.7684
Sjp_0004210	SJC_S000011	416888	431314	14.426		321	456	261	325	547	554	395	569	171	547	311	578															Sjp_0004210	4.80544	4.4338	4.63565	4.56417	5.02056	5.58424	3.15354	5.16553	1.60066	5.06825	3.13851	5.23148
Sjp_0004220	SJC_S000011	480269	504995	24.726		42	40	27	47	45	28	1	11	0	11	5	3															Sjp_0004220	0.366834	0.226915	0.279786	0.385095	0.240973	0.164666	0.00465793	0.0582623	0	0.0594641	0.0294392	0.015842
Sjp_0004230	SJC_S000011	523391	571978	48.587		173	248	119	160	194	177	373	280	176	307	374	252															Sjp_0004230	0.768953	0.715959	0.627542	0.667151	0.528679	0.529728	0.88417	0.754721	0.48915	0.844568	1.12063	0.67721
Sjp_0004240	SJC_S000011	577974	596528	18.554		9	13	3	1	5	7	1	5	0	2	9	5															Sjp_0004240	0.104756	0.0982794	0.0414286	0.0109191	0.0356815	0.0548606	0.0062074	0.0352924	0	0.0144082	0.0706179	0.0351864
Sjp_0004250	SJC_S000011	612500	632603	20.103		1479	1867	1099	1290	1988	1565	1506	1439	470	1475	920	1278															Sjp_0004250	15.8884	13.0269	14.0073	13.0003	13.0938	11.3202	8.62802	9.37451	3.15709	9.80726	6.66249	8.30066
Sjp_0004260	SJC_S000011	632748	635968	3.22		0	5	3	4	2	5	0	0	0	0	0	0															Sjp_0004260	0	0.217807	0.238716	0.251668	0.0822403	0.225795	0	0	0	0	0	0
Sjp_0004270	SJC_S000011	641410	641654	0.244		0	1	0	0	4	2	0	0	0	0	0	1															Sjp_0004270	0	0.574866	0	0	2.1706	1.1919	0	0	0	0	0	0.535122
Sjp_0004280	SJC_S000011	664128	665570	1.442		14662	22144	13192	16549	28066	19254	22848	22244	21085	26283	16218	25651															Sjp_0004280	2195.85	2154.01	2344.02	2325.04	2577.07	1941.58	1824.86	2020.21	1974.5	2436.27	1637.35	2322.64
Sjp_0004290	SJC_S000011	733078	738038	4.96		15	17	11	12	18	14	0	1	0	0	0	0															Sjp_0004290	0.653106	0.480755	0.568234	0.490144	0.480509	0.410437	0	0.0264038	0	0	0	0
Sjp_0004300	SJC_S000012	8517	8887	0.37		0	0	0	1	0	0	0	0	0	1	1	0															Sjp_0004300	0	0	0	0.547549	0	0	0	0	0	0.361256	0.393467	0
Sjp_0004310	SJC_S000012	55536	77560	22.024		2086	3376	1733	2156	3171	3559	4320	4554	3599	4744	3613	5331															Sjp_0004310	20.4546	21.5012	20.1613	19.8325	19.0638	23.4981	22.591	27.0798	22.0666	28.7915	23.8826	31.605
Sjp_0004320	SJC_S000012	84714	92546	7.832		154	211	125	131	270	145	98	223	20	223	88	218															Sjp_0004320	4.24641	3.77891	4.08934	3.38862	4.56459	2.69213	1.44112	3.7289	0.344832	3.80582	1.63576	3.63435
Sjp_0004330	SJC_S000012	128659	141104	12.445		56	62	48	46	83	64	35	99	2	85	19	75															Sjp_0004330	0.971778	0.698801	0.98824	0.748837	0.883067	0.7478	0.323907	1.04181	0.0217013	0.912936	0.222264	0.786881
Sjp_0004340	SJC_S000012	158410	159741	1.331		134	122	108	90	172	95	29	79	4	86	14	61															Sjp_0004340	21.7421	12.857	20.7904	13.699	17.1104	10.3788	2.50938	7.77316	0.405818	8.63648	1.5313	5.98404
Sjp_0004350	SJC_S000012	178237	206500	28.263		66	72	55	64	117	147	37	187	4	171	19	101															Sjp_0004350	0.504312	0.357331	0.49861	0.458761	0.548123	0.756309	0.150775	0.866507	0.0191114	0.808713	0.0978689	0.466601
Sjp_0004360	SJC_S000012	233673	244324	10.651		186	122	143	116	242	223	372	961	73	711	158	811															Sjp_0004360	3.77135	1.60667	3.44003	2.20644	3.0084	3.04449	4.02253	11.8163	0.925512	8.92269	2.15961	9.94199
Sjp_0004370	SJC_S000012	257530	260411	2.881		411	694	381	468	693	768	1158	1529	1049	1615	813	1874															Sjp_0004370	30.8086	33.7888	33.8843	32.9099	31.8493	38.7631	46.2927	69.5045	49.1679	74.9283	41.0825	84.9315
Sjp_0004380	SJC_S000012	299972	351402	51.43		1524	2068	1585	1703	3285	3054	601	2840	92	2624	238	1729															Sjp_0004380	6.39944	5.64015	7.8964	6.70845	8.45725	8.63481	1.34588	7.23187	0.241558	6.81967	0.673705	4.38956
Sjp_0004390	SJC_S000012	351653	365803	14.15		229	306	195	253	391	300	269	299	99	271	216	247															Sjp_0004390	3.49505	3.03335	3.53097	3.62233	3.65873	3.08294	2.18949	2.76734	0.944775	2.55994	2.22232	2.2792
Sjp_0004400	SJC_S000012	404914	409799	4.885		190	314	148	247	372	476	216	423	68	466	172	445															Sjp_0004400	8.39968	9.01617	7.76271	10.2437	10.083	14.1691	5.09256	11.3403	1.87972	12.7508	5.12594	11.8943
Sjp_0004410	SJC_S000012	414164	425772	11.608		604	966	527	713	1058	1419	723	1376	171	1463	417	1220															Sjp_0004410	11.2371	11.6728	11.6324	12.4439	12.0681	17.7756	7.17345	15.5242	1.98925	16.8463	5.22984	13.7229
Sjp_0004420	SJC_S000012	467458	480067	12.609		399	620	418	533	759	649	751	521	239	441	482	430															Sjp_0004420	6.83386	6.89712	8.49399	8.56389	7.97024	7.48452	6.85972	5.41135	2.55957	4.67492	5.56514	4.45277
Sjp_0004430	SJC_S000012	484607	488063	3.456		6	1	3	3	3	5	1	31	1	46	3	111															Sjp_0004430	0.374931	0.0405866	0.222415	0.175862	0.114936	0.210376	0.0333252	1.17473	0.0390729	1.7791	0.126374	4.19365
Sjp_0004440	SJC_S000012	698851	701229	2.378		502	751	386	498	576	534	275	515	130	537	149	452															Sjp_0004440	45.5896	44.2981	41.5903	42.427	32.0716	32.6535	13.3189	28.3625	7.38212	30.1841	9.12187	24.8181
Sjp_0004450	SJC_S000012	715170	716421	1.251		3159	9453	3374	7809	7291	17733	17994	22267	20751	25047	16134	29304															Sjp_0004450	545.338	1059.91	691.041	1264.63	771.685	2061.22	1656.6	2331.06	2239.91	2676.18	1877.56	3058.53
Sjp_0004460	SJC_S000012	795665	804022	8.357		53	108	77	118	164	143	73	202	38	182	23	139															Sjp_0004460	1.36962	1.81272	2.36079	2.86059	2.59839	2.4882	1.00605	3.16555	0.614021	2.91097	0.40067	2.17174
Sjp_0004470	SJC_S000012	905261	911224	5.963		965	956	807	597	1705	1021	2120	926	2020	831	2934	1268															Sjp_0004470	34.9491	22.488	34.6757	20.2831	37.8591	24.8978	40.9466	20.3374	45.7442	18.6274	71.6316	27.765
Sjp_0004480	SJC_S000012	921375	947656	26.281		426	581	391	379	735	647	776	943	255	971	760	842															Sjp_0004480	3.50059	3.10092	3.81198	2.92161	3.70302	3.57983	3.40069	4.69914	1.31023	4.93848	4.20999	4.18324
Sjp_0004490	SJC_S000012	964918	973444	8.526		247	308	277	286	544	379	455	212	703	246	359	242															Sjp_0004490	6.25641	5.06713	8.32436	6.79587	8.4482	6.46389	6.14629	3.25641	11.1342	3.85661	6.12997	3.70606
Sjp_0004500	SJC_S000012	975044	1047419	72.375		380	439	296	338	508	514	400	681	99	662	412	490															Sjp_0004500	1.13388	0.85081	1.0479	0.946134	0.929363	1.0327	0.636529	1.23227	0.184713	1.2226	0.82874	0.883996
Sjp_0004510	SJC_S000012	1049279	1055010	5.731		3405	4874	2333	2962	3911	3458	6483	3854	7597	3832	4574	3828															Sjp_0004510	128.31	119.292	104.304	104.708	90.3583	87.7394	130.284	88.0704	179.003	89.3741	116.192	87.2136
Sjp_0004520	SJC_S000013	38624	46484	7.86		27	36	18	40	63	39	18	15	8	10	6	22															Sjp_0004520	0.741848	0.642446	0.586768	1.03101	1.06128	0.72151	0.263753	0.249929	0.137441	0.170057	0.111132	0.365462
Sjp_0004530	SJC_S000013	93543	98314	4.771		22	27	9	9	14	15	3	3	1	6	4	3															Sjp_0004530	0.995834	0.7938	0.483336	0.382171	0.388534	0.457174	0.0724201	0.0823494	0.0283035	0.168096	0.122056	0.0821021
Sjp_0004540	SJC_S000013	144424	146225	1.801		3	2	1	2	4	10	0	17	0	48	0	13															Sjp_0004540	0.359734	0.155766	0.142266	0.224978	0.294074	0.807396	0	1.23619	0	3.56241	0	0.94248
Sjp_0004550	SJC_S000013	173213	182884	9.671		137	128	90	88	130	100	155	85	23	105	51	107															Sjp_0004550	3.05931	1.8565	2.38445	1.84347	1.77985	1.50359	1.8459	1.15105	0.321149	1.45122	0.76773	1.44462
Sjp_0004560	SJC_S000013	186907	187656	0.749		320	412	303	315	548	635	497	407	571	429	391	505															Sjp_0004560	92.2661	77.1564	103.652	85.2026	96.8744	123.28	76.4226	71.1641	102.945	76.5582	75.9984	88.0344
Sjp_0004570	SJC_S000013	190154	190612	0.458		0	0	0	0	0	0	0	0	0	0	0	0															Sjp_0004570	0	0	0	0	0	0	0	0	0	0	0	0
Sjp_0004580	SJC_S000013	218821	219072	0.251		76	70	56	61	97	82	74	66	25	72	44	59															Sjp_0004580	65.3904	39.1184	57.165	49.2357	51.1692	47.5051	33.9551	34.4365	13.4498	38.342	25.5205	30.6917
Sjp_0004590	SJC_S000013	231021	231673	0.652		208	362	203	217	334	419	109	420	18	432	85	402															Sjp_0004590	68.8953	77.8785	79.7746	67.4274	67.828	93.4473	19.2542	84.3627	3.72799	88.563	18.9793	80.5047
Sjp_0004600	SJC_S000013	256722	259789	3.067		157	266	182	177	313	233	392	206	389	179	205	161															Sjp_0004600	11.055	12.1654	15.2046	11.6919	13.5127	11.0469	14.7204	8.79634	17.1272	7.8011	9.73083	6.85417
Sjp_0004610	SJC_S000013	284550	294642	10.092		930	1379	687	874	1484	1644	443	2062	36	2238	390	1863															Sjp_0004610	19.9012	19.1665	17.442	17.5452	19.4701	23.6878	5.05561	26.7584	0.481698	29.6414	5.62596	24.1034
Sjp_0004620	SJC_S000013	300906	309099	8.193		208	319	146	212	372	394	130	607	18	584	137	558															Sjp_0004620	5.4827	5.46141	4.5659	5.24224	6.01188	6.99284	1.82746	9.70274	0.296674	9.52766	2.43437	8.89271
Sjp_0004630	SJC_S000014	2816	5999	3.183		793	1084	710	799	1254	1220	1135	1395	1189	1540	755	1571															Sjp_0004630	53.8035	47.7694	57.1529	50.8551	52.1641	55.7344	41.0683	57.3966	50.4423	64.6696	34.5319	64.444
Sjp_0004640	SJC_S000014	43586	50036	6.45		860	1076	737	254	1204	704	950	736	519	595	2051	969															Sjp_0004640	28.7947	23.3997	29.2768	7.97808	24.7159	15.8713	16.9633	14.944	10.8657	12.3303	46.293	19.6158
Sjp_0004650	SJC_S000014	57525	63870	6.345		497	696	427	197	791	453	724	638	376	519	1211	876															Sjp_0004650	16.916	15.3863	17.243	6.29012	16.5065	10.3817	13.1418	13.1685	8.00214	10.9333	27.7857	18.0267
Sjp_0004660	SJC_S000014	65691	71495	5.804		90	141	61	83	119	91	208	83	233	79	190	79															Sjp_0004660	3.3488	3.4076	2.69289	2.89718	2.71475	2.27989	4.12746	1.87283	5.42099	1.81935	4.7658	1.77722
Sjp_0004670	SJC_S000014	71635	73720	2.085		94	119	84	78	112	126	162	130	76	124	101	148															Sjp_0004670	9.73634	8.00567	10.3226	7.57902	7.1125	8.78749	8.94862	8.16556	4.92218	7.94936	7.0522	9.26826
Sjp_0004680	SJC_S000014	87450	99268	11.818		1	3	0	0	2	2	1	1	0	1	1	1															Sjp_0004680	0.0182738	0.0356069	0	0	0.0224077	0.0246086	0.00974548	0.0110817	0	0.0113103	0.0123187	0.0110484
Sjp_0004690	SJC_S000014	125256	140292	15.036		324	623	445	563	810	823	428	1511	139	1707	265	1624															Sjp_0004690	4.65357	5.81183	7.58305	7.58578	7.13285	7.95917	3.27837	13.1608	1.24834	15.1746	2.5658	14.1025
Sjp_0004700	SJC_S000014	158682	160274	1.592		183	303	137	180	252	206	774	226	890	204	524	230															Sjp_0004700	24.8246	26.6966	22.0492	22.9062	20.9589	18.8159	55.9944	18.5915	75.4913	17.1279	47.9179	18.8637
Sjp_0004710	SJC_S000014	177054	199892	22.838		136	161	90	101	178	151	174	176	94	125	117	176															Sjp_0004710	1.28604	0.988837	1.00972	0.895958	1.03198	0.961433	0.877482	1.00926	0.555801	0.731591	0.745826	1.00623
Sjp_0004720	SJC_S000014	218222	218829	0.607		471	818	419	548	766	665	2203	953	2896	936	1574	1070															Sjp_0004720	167.574	189.026	176.865	182.901	167.09	159.306	417.997	205.614	644.258	206.112	377.508	230.164
Sjp_0004730	SJC_S000014	222466	245046	22.58		122	128	68	94	163	146	52	94	2	86	32	73															Sjp_0004730	1.16684	0.795139	0.771616	0.84339	0.955816	0.940219	0.265232	0.545196	0.0119607	0.509086	0.206317	0.422126
Sjp_0004750	SJC_S000014	310166	311261	1.095		66	71	59	64	130	90	32	65	4	64	14	82															Sjp_0004750	13.0168	9.09497	13.8056	11.841	15.7195	11.9517	3.36576	7.77406	0.493282	7.81236	1.86133	9.77783
Sjp_0004760	SJC_S000014	388342	399193	10.851		40	55	31	25	67	46	20	62	0	62	6	45															Sjp_0004760	0.796093	0.710968	0.731995	0.466761	0.817552	0.616436	0.212279	0.748291	0	0.763727	0.0804991	0.541484
Sjp_0004770	SJC_S000014	423477	444125	20.648		622	850	540	560	1055	805	214	854	8	944	89	622															Sjp_0004770	6.50558	5.77428	6.70088	5.49458	6.76527	5.66915	1.19367	5.41662	0.0523193	6.11097	0.627511	3.93328
Sjp_0004780	SJC_S000014	446489	461279	14.79		203	273	162	202	287	235	66	189	2	212	35	158															Sjp_0004780	2.96416	2.58911	2.80649	2.76699	2.56936	2.31047	0.513952	1.67356	0.0182605	1.91595	0.344516	1.39486
Sjp_0004790	SJC_S000014	471365	478788	7.423		16	13	6	7	9	12	3	5	1	3	5	2															Sjp_0004790	0.465494	0.245652	0.207104	0.191048	0.160536	0.235073	0.0465467	0.0882143	0.0181916	0.0540204	0.0980619	0.0351798
Sjp_0004800	SJC_S000014	484811	486286	1.475		27	14	8	7	19	11	4	2	1	3	1	4															Sjp_0004800	3.95317	1.33135	1.38968	0.961458	1.70558	1.08443	0.312331	0.177577	0.0915499	0.27186	0.0987001	0.354088
Sjp_0004810	SJC_S000015	7960	9498	1.538		70	81	53	64	134	102	110	70	43	85	45	70															Sjp_0004810	9.82914	7.3873	8.82949	8.4304	11.5361	9.64371	8.23727	5.9606	3.77539	7.38718	4.25957	5.94271
Sjp_0004820	SJC_S000015	13725	22178	8.453		387	545	378	426	716	626	908	641	712	640	626	701															Sjp_0004820	9.88721	9.04362	11.4577	10.2099	11.2153	10.7687	12.3715	9.93106	11.3741	10.1201	10.7813	10.828
Sjp_0004830	SJC_S000015	32574	49394	16.82		221	381	216	288	410	300	454	283	117	257	391	264															Sjp_0004830	2.83753	3.17728	3.29036	3.46889	3.22752	2.59355	3.10869	2.20348	0.939311	2.04232	3.38423	2.04937
Sjp_0004840	SJC_S000015	52698	59843	7.145		27	75	51	57	83	70	82	37	31	30	68	54															Sjp_0004840	0.816085	1.47237	1.82888	1.61621	1.53811	1.42461	1.32178	0.678185	0.585881	0.561223	1.38553	0.986811
Sjp_0004850	SJC_S000015	213591	225378	11.787		1	3	1	1	3	1	0	1	0	0	0	0															Sjp_0004850	0.0183219	0.0357005	0.0217377	0.0171878	0.0336999	0.0123366	0	0.0111108	0	0	0	0
Sjp_0004860	SJC_S000015	247691	292347	44.656		626	1114	586	695	980	918	939	1154	223	1146	831	980															Sjp_0004860	3.02739	3.49915	3.36228	3.15304	2.90574	2.98926	2.42177	3.38434	0.674334	3.43021	2.70914	2.86542
Sjp_0004870	SJC_S000015	301225	319909	18.684		418	488	397	556	852	827	753	776	148	889	502	807															Sjp_0004870	4.83148	3.66359	5.44424	6.02878	6.03782	6.43629	4.64165	5.43927	1.06965	6.35987	3.9115	5.63957
Sjp_0004880	SJC_S000015	377532	394339	16.807		162	191	106	193	212	205	252	180	162	184	191	177															Sjp_0004880	2.08161	1.59404	1.61596	2.32644	1.67015	1.77363	1.72686	1.40259	1.30159	1.46334	1.65445	1.37507
Sjp_0004890	SJC_S000015	407098	439111	32.013		161	273	139	177	285	249	160	278	38	292	160	244															Sjp_0004890	1.08611	1.19617	1.11251	1.12014	1.17877	1.13103	0.575626	1.13728	0.16029	1.21919	0.727618	0.99519
Sjp_0004900	SJC_S000015	445131	446564	1.433		40	32	27	16	39	29	19	47	1	51	9	38															Sjp_0004900	6.0282	3.13228	4.82763	2.26203	3.60354	2.94274	1.52705	4.29537	0.0942331	4.75708	0.914336	3.46242
Sjp_0004910	SJC_S000015	449522	449813	0.291		13	12	10	9	14	19	1	1	0	0	1	1															Sjp_0004910	9.64771	5.78422	8.80488	6.26576	6.37009	9.49425	0.39578	0.450045	0	0	0.500284	0.448693
Sjp_0004920	SJC_S000015	449849	454108	4.259		85	124	75	93	124	117	66	138	16	138	77	114															Sjp_0004920	4.31008	4.08386	4.51201	4.42384	3.855	3.99465	1.78477	4.24346	0.507297	4.331	2.63204	3.49494
Sjp_0004930	SJC_S000015	463445	497447	34.002		586	839	471	645	865	749	362	733	91	643	249	412															Sjp_0004930	3.72192	3.4611	3.54922	3.84308	3.36839	3.20315	1.22617	2.82324	0.361399	2.52768	1.06612	1.58211
Sjp_0004950	SJC_S000015	608056	671307	63.251		3982	6187	3642	4334	5831	4834	3786	3852	1176	3732	3004	2709															Sjp_0004950	13.5959	13.7205	14.7533	13.8818	12.2064	11.1132	6.89382	7.97567	2.51067	7.88661	6.9142	5.59222
Sjp_0004960	SJC_S000015	682221	716057	33.836		686	831	532	579	875	756	733	632	200	573	408	469															Sjp_0004960	4.37843	3.44492	4.02855	3.46676	3.42404	3.24895	2.49501	2.44617	0.79818	2.26356	1.75546	1.80982
Sjp_0004970	SJC_S000015	769918	771802	1.884		117	206	108	152	208	219	338	234	222	222	185	340															Sjp_0004970	13.4115	15.3371	14.6879	16.3451	14.6182	16.903	20.6625	16.2661	15.9119	15.7503	14.2955	23.5635
Sjp_0004980	SJC_S000015	784960	800407	15.447		28	34	32	40	58	42	19	64	9	67	22	106															Sjp_0004980	0.39146	0.308739	0.530789	0.524614	0.497158	0.395371	0.141663	0.542606	0.0786771	0.579758	0.207342	0.895993
Sjp_0004990	SJC_S000015	808797	820304	11.507		229	237	219	203	450	361	345	358	215	445	199	422															Sjp_0004990	4.29781	2.88897	4.87639	3.57403	5.17799	4.56189	3.45306	4.07445	2.52305	5.16909	2.51768	4.78843
Sjp_0005000	SJC_S000015	852449	873600	21.151		5	7	4	7	15	18	4	10	0	10	10	6															Sjp_0005000	0.051052	0.046422	0.0484558	0.0670489	0.0939011	0.123749	0.0217809	0.0619181	0	0.0631954	0.0688301	0.0370393
Sjp_0005020	SJC_S000015	921157	943845	22.688		871	1767	1011	1457	2089	2816	1436	3568	464	3195	731	3247															Sjp_0005020	8.29079	10.9244	11.4175	13.0103	12.1914	18.0483	7.28963	20.5957	2.76167	18.8231	4.69063	18.6865
Sjp_0005030	SJC_S000015	967568	973644	6.076		41	52	27	46	43	42	31	25	4	12	31	24															Sjp_0005030	1.45727	1.20045	1.13858	1.53378	0.937046	1.00515	0.587612	0.538854	0.088898	0.263985	0.742769	0.515746
Sjp_0005040	SJC_S000015	976103	976665	0.562		0	0	0	0	0	0	0	0	0	0	1	0															Sjp_0005040	0	0	0	0	0	0	0	0	0	0	0.259044	0
Sjp_0005050	SJC_S000016	19583	26474	6.891		205	108	118	79	275	77	98	88	26	123	50	161															Sjp_0005050	6.42459	2.19836	4.38749	2.32257	5.28398	1.62483	1.63791	1.67243	0.509496	2.38583	1.05632	3.05061
Sjp_0005060	SJC_S000016	47496	49959	2.463		54	86	52	60	69	87	97	74	44	54	57	61															Sjp_0005060	4.73482	4.89769	5.40948	4.93527	3.70933	5.13635	4.5358	3.93474	2.41234	2.93053	3.36915	3.23376
Sjp_0005070	SJC_S000016	51754	52851	1.097		147	147	143	111	221	148	186	115	96	89	226	163															Sjp_0005070	28.9391	18.7961	33.3999	20.4994	26.6745	19.618	19.5278	13.729	11.8172	10.8443	29.9924	19.401
Sjp_0005080	SJC_S000016	66996	74212	7.216		332	514	309	378	548	612	752	712	377	715	344	831															Sjp_0005080	9.93609	9.99133	10.9718	10.6125	10.0553	12.3326	12.0024	12.9221	7.05496	13.2442	6.94019	15.0365
Sjp_0005090	SJC_S000016	168267	173044	4.777		0	1	1	4	3	0	1	0	0	1	0	0															Sjp_0005090	0	0.0293631	0.0536366	0.16964	0.0831527	0	0.0241097	0	0	0.0279809	0	0
Sjp_0005100	SJC_S000016	184030	186372	2.342		74	73	96	119	226	180	83	104	13	127	74	141															Sjp_0005100	6.82368	4.37213	10.5027	10.294	12.7771	11.176	4.08167	5.81561	0.74956	7.24825	4.59996	7.86095
Sjp_0005110	SJC_S000016	187502	189965	2.463		74	57	85	56	162	100	93	76	39	98	49	71															Sjp_0005110	6.48845	3.24614	8.84241	4.60625	8.70885	5.90386	4.34876	4.04108	2.13821	5.31836	2.89628	3.76389
Sjp_0005120	SJC_S000016	190589	192849	2.26		1187	1563	910	1052	1631	1157	3078	1595	4623	1595	2291	1741															Sjp_0005120	113.427	97.008	103.169	94.3043	95.5556	74.4432	156.858	92.4274	276.226	94.3341	147.58	100.585
Sjp_0005130	SJC_S000016	193629	203417	9.788		0	0	0	0	0	0	0	0	0	0	0	0															Sjp_0005130	0	0	0	0	0	0	0	0	0	0	0	0
Sjp_0005140	SJC_S000016	215023	226851	11.828		570	949	514	593	1051	927	1422	1292	1148	1230	1041	1354															Sjp_0005140	10.4073	11.2541	11.1344	10.1571	11.7653	11.3964	13.8463	14.3054	13.1063	13.8999	12.8129	14.9469
Sjp_0005150	SJC_S000016	236641	242758	6.117		281	419	252	286	400	359	601	474	214	454	420	539															Sjp_0005150	9.92068	9.60799	10.5555	9.47222	8.65829	8.53407	11.3157	10.1482	4.72416	9.9205	9.99587	11.5052
Sjp_0005160	SJC_S000016	250759	294397	43.638		95	110	61	57	106	112	64	123	7	126	63	75															Sjp_0005160	0.470146	0.353578	0.358163	0.264627	0.321626	0.37321	0.168913	0.369138	0.0216612	0.385942	0.210177	0.224408
Sjp_0005170	SJC_S000016	296617	323485	26.868		726	783	585	772	1049	969	911	722	260	691	536	483															Sjp_0005170	5.83546	4.08774	5.57875	5.82112	5.16952	5.24431	3.90508	3.51925	1.30674	3.43763	2.90428	2.34722
Sjp_0005180	SJC_S000016	399241	403326	4.085		7	3	2	4	5	10	4	3	4	2	10	2															Sjp_0005180	0.370067	0.103012	0.125445	0.198377	0.162065	0.355966	0.112776	0.0961784	0.132226	0.0654417	0.356383	0.0639265
Sjp_0005200	SJC_S000016	444073	454998	10.925		847	1326	740	954	1379	1411	1511	1651	1101	1692	1004	1780															Sjp_0005200	16.7431	17.0247	17.3551	17.691	16.713	18.7804	15.9291	19.7913	13.6087	20.7012	13.3789	21.2736
Sjp_0005210	SJC_S000016	462152	489999	27.847		663	1089	608	714	1093	1060	1391	1009	386	966	1186	861															Sjp_0005210	5.14173	5.48537	5.59424	5.1945	5.19699	5.53513	5.75302	4.74527	1.8718	4.63676	6.20035	4.03708
Sjp_0005220	SJC_S000016	493865	518448	24.583		17	9	10	13	15	24	6	28	1	30	5	42															Sjp_0005220	0.149344	0.0513528	0.104227	0.107135	0.0807917	0.141963	0.0281102	0.149167	0.00549307	0.163118	0.0296104	0.223078
Sjp_0005230	SJC_S000016	525966	532480	6.514		0	0	1	0	1	3	0	7	1	3	0	6															Sjp_0005230	0	0	0.039334	0	0.0203265	0.066969	0	0.140734	0.0207301	0.0615588	0	0.120267
Sjp_0005240	SJC_S000016	535387	558183	22.796		600	773	511	556	827	784	868	736	304	812	632	748															Sjp_0005240	5.68416	4.75639	5.74352	4.94129	4.80349	5.00101	4.38539	4.22832	1.8008	4.76117	4.03616	4.28436
Sjp_0005250	SJC_S000016	574850	575696	0.846		507	747	415	515	640	713	605	615	352	616	537	591															Sjp_0005250	129.423	123.853	125.688	123.328	100.166	122.552	82.363	95.2036	56.1852	97.3255	92.4088	91.2136
Sjp_0005260	SJC_S000016	578302	579038	0.736		545	770	556	605	1080	782	1076	750	1199	701	674	714															Sjp_0005260	159.916	146.747	193.559	166.534	194.293	154.5	168.376	133.454	219.984	127.308	133.319	126.667
Sjp_0005270	SJC_S000016	584171	586830	2.659		38	63	43	43	80	58	36	48	20	57	36	65															Sjp_0005270	3.08631	3.32337	4.14349	3.27623	3.98366	3.17183	1.55931	2.36413	1.01569	2.86532	1.97103	3.19181
Sjp_0005280	SJC_S000016	614831	638280	23.449		114	151	62	119	139	132	96	197	31	203	66	254															Sjp_0005280	1.04992	0.903253	0.67746	1.02813	0.784876	0.818559	0.471513	1.10025	0.17852	1.15715	0.40976	1.41433
Sjp_0005290	SJC_S000016	742466	746125	3.659		65	108	81	100	147	152	205	124	271	135	143	144															Sjp_0005290	3.83641	4.14017	5.67203	5.53684	5.31943	6.04062	6.45266	4.43821	10.0013	4.9316	5.68962	5.13858
Sjp_0005310	SJC_S000016	777432	783468	6.036		111	223	132	170	224	197	261	193	179	186	171	200															Sjp_0005310	3.97144	5.18218	5.60326	5.7059	4.91371	4.74588	4.9801	4.18752	4.00455	4.11889	4.12436	4.32637
Sjp_0005320	SJC_S000016	786850	808763	21.913		92	111	71	76	145	111	35	106	5	118	18	111															Sjp_0005320	0.906692	0.710523	0.830181	0.702645	0.876146	0.736582	0.183956	0.633509	0.0308119	0.719775	0.119586	0.661399
Sjp_0005330	SJC_S000016	837069	839576	2.507		59	97	76	87	133	87	18	68	1	68	7	37															Sjp_0005330	5.08243	5.42718	7.7674	7.03055	7.02438	5.04621	0.826923	3.55225	0.0538636	3.62553	0.406493	1.92704
Sjp_0005340	SJC_S000016	888480	902825	14.345		3	5	2	2	0	3	1	0	2	5	5	2															Sjp_0005340	0.0451642	0.0488907	0.0357228	0.0282458	0	0.0304103	0.00802872	0	0.0188269	0.0465893	0.0507433	0.0182042
Sjp_0005350	SJC_S000016	915494	921169	5.675		286	564	339	454	638	582	752	548	649	538	595	554															Sjp_0005350	10.8836	13.9402	15.3056	16.2074	14.8856	14.9127	15.2616	12.6463	15.4429	12.6716	15.2637	12.7464
Sjp_0005360	SJC_S000016	933703	950420	16.717		37	37	22	37	27	41	11	26	0	20	6	14															Sjp_0005360	0.477988	0.310456	0.337195	0.448402	0.213853	0.356636	0.0757847	0.203687	0	0.159915	0.0522519	0.109348
Sjp_0005370	SJC_S000016	999039	1016074	17.035		167	150	102	112	160	133	145	139	37	151	74	128															Sjp_0005370	2.11713	1.23511	1.53417	1.33199	1.24362	1.1353	0.980331	1.06861	0.293298	1.18482	0.632411	0.981094
Sjp_0005380	SJC_S000016	1016254	1040848	24.594		145	131	70	87	117	101	122	183	13	188	63	111															Sjp_0005380	1.27325	0.747135	0.729265	0.716662	0.629893	0.597162	0.571318	0.974474	0.0713779	1.02175	0.372925	0.5893
Sjp_0005390	SJC_S000016	1041536	1043498	1.962		24	33	17	25	29	30	27	33	2	41	13	30															Sjp_0005390	2.64172	2.35924	2.22007	2.58146	1.95708	2.22342	1.58494	2.20274	0.137651	2.79319	0.964615	1.99648
Sjp_0005400	SJC_S000016	1058709	1071076	12.367		2	3	1	4	1	5	7	29	4	12	0	13															Sjp_0005400	0.0349252	0.0340262	0.0207182	0.0655269	0.0107065	0.0587903	0.06519	0.307102	0.0436763	0.129698	0	0.137253
Sjp_0005410	SJC_S000016	1072413	1081385	8.972		458	722	385	581	869	871	914	1310	603	1207	598	1140															Sjp_0005410	11.0243	11.2877	10.9948	13.1193	12.8245	14.1166	11.7329	19.1219	9.07565	17.9819	9.70335	16.5905
Sjp_0005420	SJC_S000016	1100241	1119231	18.99		1118	2298	734	1288	1316	1504	709	1046	78	957	875	904															Sjp_0005420	12.7142	16.9739	9.90347	13.7409	9.17575	11.5166	4.3	7.21365	0.55465	6.73602	6.70799	6.21564
Sjp_0005430	SJC_S000016	1119600	1129698	10.098		533	815	453	570	792	718	1671	773	1048	810	1012	880															Sjp_0005430	11.399	11.3209	11.4942	11.4357	10.3849	10.3393	19.0585	10.0252	14.0144	10.7218	14.59	11.3786
Sjp_0005440	SJC_S000016	1132060	1138035	5.975		95	212	83	107	131	126	43	72	2	60	44	51															Sjp_0005440	3.43368	4.97685	3.55923	3.62802	2.90298	3.06643	0.828853	1.57813	0.0452004	1.34224	1.07207	1.11449
Sjp_0005450	SJC_S000016	1139947	1184124	44.177		447	714	421	541	741	769	876	830	437	811	870	816															Sjp_0005450	2.18517	2.26704	2.44176	2.48099	2.22092	2.53122	2.28378	2.46054	1.33578	2.45381	2.86703	2.41177
Sjp_0005460	SJC_S000016	1206175	1209009	2.834		16	3	9	3	21	10	4	4	0	7	3	2															Sjp_0005460	1.21925	0.148484	0.81369	0.21446	0.981137	0.513098	0.162558	0.184845	0	0.330152	0.15411	0.0921452
Sjp_0005470	SJC_S000017	11291	14966	3.675		771	890	579	714	1172	1014	1274	1364	779	1286	735	1385															Sjp_0005470	45.3076	33.9695	40.368	39.3609	42.2261	40.1218	39.9263	48.6078	28.624	46.7735	29.1165	49.2079
Sjp_0005480	SJC_S000017	26689	32361	5.672		1111	1614	1092	1047	2481	1440	1240	1385	912	1466	737	1592															Sjp_0005480	42.3011	39.9139	49.329	37.3968	57.9163	36.917	25.1787	31.9788	21.7124	34.5473	18.9165	36.6479
Sjp_0005490	SJC_S000017	67950	109446	41.496		285	482	238	338	527	613	1295	1871	456	1522	1125	1612															Sjp_0005490	1.48324	1.62929	1.46956	1.65019	1.68157	2.1481	3.59427	5.90495	1.48391	4.90258	3.9469	5.07226
Sjp_0005500	SJC_S000017	137764	144155	6.391		587	716	553	629	856	594	870	830	385	707	533	574															Sjp_0005500	19.8355	15.7145	22.1704	19.9391	17.7344	13.5151	15.6782	17.0082	8.1347	14.7866	12.1414	11.727
Sjp_0005510	SJC_S000017	144427	165775	21.348		145	126	109	135	248	194	93	90	25	114	88	109															Sjp_0005510	1.46685	0.827885	1.30823	1.28115	1.53817	1.32143	0.501733	0.55212	0.158137	0.713779	0.600116	0.666672
Sjp_0005520	SJC_S000017	177889	181078	3.189		7	8	3	3	16	5	18	8	12	8	4	8															Sjp_0005520	0.474043	0.351878	0.241037	0.190586	0.664318	0.22799	0.650077	0.328537	0.508132	0.335314	0.182606	0.32755
Sjp_0005530	SJC_S000017	192872	193339	0.467		97	28	62	19	141	29	213	34	120	33	127	23															Sjp_0005530	44.8568	8.41004	34.0166	8.24254	39.9772	9.02987	52.5303	9.53478	34.6988	9.44525	39.591	6.43063
Sjp_0005540	SJC_S000017	193730	193945	0.215		55	61	60	42	101	88	121	82	91	74	74	87															Sjp_0005540	55.2456	39.7968	71.5038	39.5763	62.2004	59.5175	64.8177	49.9487	57.1548	46.0055	50.1075	52.8352
Sjp_0005550	SJC_S000017	211791	212618	0.827		141	373	124	299	205	359	399	558	352	585	270	620															Sjp_0005550	36.8203	63.2645	38.4178	73.247	32.8215	63.1232	55.5667	88.3644	57.476	94.5511	47.53	97.8879
Sjp_0005560	SJC_S000017	223663	229645	5.982		6	20	2	7	13	7	1	6	2	9	1	2															Sjp_0005560	0.21661	0.468965	0.0856643	0.23707	0.287745	0.170158	0.0192531	0.131357	0.0451475	0.2011	0.0243368	0.0436542
Sjp_0005570	SJC_S000017	232581	239878	7.297		20	33	13	9	22	31	5	20	1	42	7	33															Sjp_0005570	0.591915	0.634346	0.456473	0.249875	0.399198	0.617757	0.0789174	0.35895	0.0185057	0.769345	0.139657	0.59049
Sjp_0005580	SJC_S000017	246570	246800	0.23		1	6	2	1	6	7	0	3	0	5	1	1															Sjp_0005580	0.938958	3.65915	2.22802	0.880839	3.45409	4.42558	0	1.70821	0	2.90575	0.632968	0.567695
Sjp_0005590	SJC_S000017	259477	275340	15.863		8	18	7	11	15	28	7	30	2	28	4	24															Sjp_0005590	0.108913	0.159164	0.113065	0.140486	0.125203	0.256669	0.0508229	0.247676	0.0170253	0.235933	0.03671	0.197546
Sjp_0005600	SJC_S000017	288084	290161	2.077		4	17	6	11	8	11	6	15	1	19	3	15															Sjp_0005600	0.415908	1.14807	0.740169	1.07295	0.509993	0.770116	0.332707	0.945809	0.0650149	1.22274	0.210278	0.942969
Sjp_0005610	SJC_S000017	318478	330438	11.96		43	39	37	25	49	35	12	17	0	20	7	10															Sjp_0005610	0.776446	0.457394	0.79266	0.42348	0.542469	0.425537	0.115557	0.186151	0	0.223519	0.0852072	0.109172
Sjp_0005620	SJC_S000017	348929	378172	29.243		583	839	488	426	801	804	1771	783	1470	772	999	975															Sjp_0005620	4.30547	4.02436	4.27577	2.95129	3.62678	3.99792	6.97499	3.50662	6.78805	3.52868	4.9734	4.35337
Sjp_0005630	SJC_S000017	385404	402255	16.851		69	217	90	202	160	266	92	319	15	272	81	254															Sjp_0005630	0.884295	1.8063	1.36846	2.42857	1.2572	2.29539	0.628795	2.47921	0.120203	2.15754	0.699792	1.96812
Sjp_0005640	SJC_S000017	405552	408526	2.974		50	161	74	160	118	222	116	311	38	286	57	302															Sjp_0005640	3.6308	7.5935	6.37539	10.8994	5.25353	10.8546	4.49225	13.6952	1.72541	12.8541	2.79025	13.2589
Sjp_0005650	SJC_S000017	419482	420268	0.786		185	432	134	334	278	414	292	484	167	493	216	488															Sjp_0005650	50.8303	77.0935	43.6816	86.0891	46.8309	76.591	42.7866	80.6439	28.6909	83.838	40.0074	81.0662
Sjp_0005660	SJC_S000017	422839	423709	0.87		4665	14814	3839	9070	6837	9482	15698	9134	22539	9733	14571	10650															Sjp_0005660	1157.99	2388.42	1130.62	2112.09	1040.54	1584.82	2078.13	1374.96	3498.36	1495.35	2438.26	1598.35
Sjp_0005670	SJC_S000017	427509	428023	0.514		0	0	0	0	0	0	0	0	0	0	0	0															Sjp_0005670	0	0	0	0	0	0	0	0	0	0	0	0
Sjp_0005680	SJC_S000017	451901	453450	1.549		175	370	153	348	267	462	162	517	42	476	95	356															Sjp_0005680	24.3983	33.5048	25.3079	45.5147	22.8229	43.3701	12.0451	43.7107	3.6614	41.0745	8.92857	30.0083
Sjp_0005690	SJC_S000017	462518	474306	11.788		91	167	76	136	131	188	74	250	18	228	37	157															Sjp_0005690	1.66715	1.98716	1.65192	2.33735	1.47144	2.31909	0.723	2.77746	0.206197	2.5853	0.456953	1.73901
Sjp_0005710	SJC_S000018	17250	27731	10.481		127	156	108	118	185	202	213	155	170	198	128	201															Sjp_0005710	2.61683	2.08775	2.6402	2.28089	2.33711	2.80252	2.34058	1.93677	2.19026	2.5251	1.77794	2.50401
Sjp_0005720	SJC_S000018	28110	33455	5.345		176	218	175	192	327	267	244	251	162	328	121	286															Sjp_0005720	7.11113	5.72092	8.38893	7.27743	8.10047	7.2638	5.25762	6.14999	4.09277	8.20243	3.2957	6.98652
Sjp_0005730	SJC_S000018	35194	35394	0.2		224	251	172	186	361	394	280	799	122	722	170	760															Sjp_0005730	241.875	176.036	220.351	188.411	238.994	286.462	161.241	523.197	82.372	482.529	123.745	496.165
Sjp_0005740	SJC_S000018	40567	43102	2.535		475	679	394	473	729	710	1304	931	1509	1022	1171	1046															Sjp_0005740	40.4659	37.5706	39.823	37.8014	38.0768	40.7268	59.2443	48.0972	80.3824	53.8877	67.2494	53.8761
Sjp_0005750	SJC_S000018	53304	98319	45.015		78	90	70	78	139	182	217	268	70	369	179	328															Sjp_0005750	0.374206	0.280441	0.398435	0.351044	0.408854	0.587915	0.5552	0.779697	0.209986	1.09568	0.578902	0.951391
Sjp_0005760	SJC_S000018	113456	125531	12.075		495	683	518	608	919	723	567	609	181	555	448	505															Sjp_0005760	8.85303	7.93397	10.9915	10.201	10.0772	8.70665	5.40808	6.60509	2.02414	6.14359	5.40133	5.46068
Sjp_0005770	SJC_S000018	132079	203722	71.643		542	651	370	499	692	656	335	707	56	674	372	598															Sjp_0005770	1.6338	1.27457	1.32326	1.41108	1.27892	1.33147	0.53854	1.29239	0.105551	1.25748	0.755925	1.08986
Sjp_0005780	SJC_S000018	236901	237453	0.552		670	1038	596	846	1375	1748	1297	2556	1270	2595	1168	3067															Sjp_0005780	262.126	263.764	276.645	310.496	329.818	460.471	270.613	606.416	310.681	628.369	308.044	725.467
Sjp_0005790	SJC_S000018	259786	262921	3.135		201	120	123	59	444	109	453	171	662	130	689	336															Sjp_0005790	13.8463	5.36909	10.0527	3.81275	18.7524	5.05579	16.6421	7.14343	28.5148	5.54271	31.9957	13.9941
Sjp_0005800	SJC_S000018	273302	286513	13.211		7851	9556	8292	4703	26871	13293	16881	6846	16308	5608	22590	11068															Sjp_0005800	128.34	101.461	160.82	72.1213	269.314	146.315	147.167	67.8656	166.692	56.7399	248.937	109.39
Sjp_0005810	SJC_S000018	294969	330421	35.452		218	313	189	205	321	322	266	357	76	356	209	346															Sjp_0005810	1.32797	1.2384	1.36596	1.17149	1.19888	1.32073	0.864148	1.31879	0.289483	1.34223	0.858253	1.27432
Sjp_0005820	SJC_S000018	338033	358005	19.972		308	482	293	327	468	476	382	618	127	564	261	513															Sjp_0005820	3.33045	3.38518	3.75891	3.31704	3.10266	3.46566	2.20287	4.05243	0.858681	3.77463	1.90252	3.35381
Sjp_0005830	SJC_S000018	364465	364926	0.461		756	1296	674	905	1201	938	2415	1181	3744	1152	1768	1322															Sjp_0005830	354.156	394.331	374.606	397.715	344.947	295.871	603.342	335.504	1096.69	334.017	558.33	374.432
Sjp_0005840	SJC_S000018	376982	381562	4.58		58	84	52	62	110	59	91	75	64	99	78	84															Sjp_0005840	2.73487	2.57259	2.90907	2.74252	3.18008	1.87321	2.28835	2.14459	1.88697	2.88926	2.47935	2.39473
Sjp_0005850	SJC_S000018	384967	389966	4.999		585	1019	594	702	1128	866	1692	940	1933	943	1058	986															Sjp_0005850	25.2724	28.5922	30.4453	28.4497	29.877	25.1904	38.982	24.626	52.2154	25.2142	30.8114	25.7535
Sjp_0005860	SJC_S000018	390039	394668	4.629		265	442	264	352	490	445	553	346	671	377	362	357															Sjp_0005860	12.3632	13.3934	14.6128	15.4056	14.0158	13.9789	13.7589	9.78898	19.5742	10.8861	11.3849	10.0699
Sjp_0005870	SJC_S000018	418126	419397	1.271		445	413	164	203	342	314	71	225	11	188	307	160															Sjp_0005870	75.6116	45.5786	33.0609	32.3575	35.628	35.924	6.43369	23.1838	1.16868	19.771	35.1643	16.4368
Sjp_0005880	SJC_S000018	457219	459708	2.489		1494	1866	931	1261	1452	1488	3071	1879	2297	1774	2432	1926															Sjp_0005880	129.628	105.158	95.8387	102.639	77.2418	86.9317	142.103	98.8668	124.619	95.2676	142.249	101.036
Sjp_0005890	SJC_S000018	481602	485770	4.168		230	474	196	271	326	285	779	253	896	257	553	282															Sjp_0005890	11.9172	15.9517	12.0488	13.1724	10.3562	9.943	21.5257	7.94953	29.0289	8.24179	19.3155	8.83414
Sjp_0005900	SJC_S000018	487900	488535	0.635		709	1036	635	706	1231	949	1526	1219	1544	1125	1003	1252															Sjp_0005900	241.127	228.846	256.222	225.245	256.682	217.316	276.776	251.408	328.34	236.807	229.952	257.438
Sjp_0005910	SJC_S000018	502797	521176	18.379		595	805	518	506	1103	1067	1429	1421	887	1396	1009	1412															Sjp_0005910	6.99148	6.14371	7.22145	5.57767	7.94628	8.44195	8.95483	10.1256	6.51706	10.1527	7.99243	10.0313
Sjp_0005920	SJC_S000018	529856	541693	11.837		167	210	180	221	308	262	413	396	316	331	252	358															Sjp_0005920	3.04683	2.48848	3.89625	3.78247	3.44524	3.21855	4.01842	4.38129	3.60492	3.73769	3.09933	3.94897
Sjp_0005930	SJC_S000018	546585	551316	4.731		110	80	65	41	114	92	44	59	13	53	35	64															Sjp_0005930	5.02127	2.37189	3.52028	1.75572	3.19053	2.82771	1.07114	1.63323	0.371057	1.49741	1.07702	1.76632
Sjp_0005940	SJC_S000018	601513	602768	1.255		286	457	248	330	487	463	225	401	79	326	104	305															Sjp_0005940	49.2148	51.0775	50.6319	53.2715	51.3802	53.646	20.6484	41.8455	8.50028	34.7208	12.0642	31.7321
Sjp_0005950	SJC_S000018	613982	643724	29.742		626	994	588	797	1032	1021	198	1333	17	889	173	759															Sjp_0005950	4.54546	4.68784	5.06551	5.42891	4.59431	4.99178	0.766729	5.8696	0.0771842	3.99529	0.846809	3.33207
Sjp_0005960	SJC_S000018	681002	681187	0.185		23	21	17	24	35	36	27	19	12	18	20	16															Sjp_0005960	26.8491	15.9222	23.5447	26.2823	25.0499	28.2964	16.8089	13.4503	8.75909	13.0052	15.7387	11.2925
Sjp_0005970	SJC_S000018	682881	707263	24.382		551	622	525	428	1104	1038	1572	1442	591	1672	1835	1838															Sjp_0005970	4.88041	3.57831	5.51704	3.5563	5.99529	6.19053	7.42558	7.74541	3.27316	9.16607	10.9566	9.8428
Sjp_0005980	SJC_S000018	785100	818086	32.986		2973	2823	2629	1951	3919	2080	671	1067	141	940	390	550															Sjp_0005980	19.4643	12.0043	20.421	11.9826	15.731	9.16925	2.34283	4.23627	0.577217	3.80903	1.72125	2.17709
Sjp_0005990	SJC_S000018	871512	880142	8.63		429	425	429	307	857	344	51	208	1	229	19	167															Sjp_0005990	10.7355	6.90772	12.7369	7.20696	13.1486	5.79626	0.680623	3.15647	0.0156473	3.54684	0.320518	2.52667
Sjp_0006000	SJC_S000018	883826	888771	4.945		687	904	594	701	1115	874	1183	780	1254	962	573	812															Sjp_0006000	30.003	25.6424	30.7777	28.7194	29.8551	25.7007	27.5528	20.6575	34.2437	26.0031	16.8693	21.4404
Sjp_0006010	SJC_S000018	909354	919865	10.511		355	435	296	337	473	422	501	357	211	319	358	277															Sjp_0006010	7.29387	5.805	7.21546	6.49546	5.95837	5.83806	5.4896	4.44808	2.71074	4.05661	4.95848	3.44095
Sjp_0006020	SJC_S000018	924184	924605	0.421		152	275	180	209	298	306	436	344	514	332	266	408															Sjp_0006020	77.9714	91.6236	109.549	100.575	93.7227	105.691	119.276	107.01	164.866	105.408	91.9833	126.538
Sjp_0006030	SJC_S000018	1000532	1002175	1.643		18	41	31	28	43	47	14	34	2	42	6	20															Sjp_0006030	2.36597	3.50028	4.83438	3.45259	3.4653	4.15969	0.981381	2.71013	0.164377	3.41687	0.531647	1.58941
Sjp_0006050	SJC_S000019	122698	157336	34.638		87	119	92	91	144	142	64	136	15	142	54	165															Sjp_0006050	0.542426	0.481893	0.680536	0.532247	0.550453	0.596123	0.212801	0.514203	0.0584774	0.547964	0.226961	0.621976
Sjp_0006060	SJC_S000019	172065	177749	5.684		60	130	87	122	160	148	133	116	43	80	126	96															Sjp_0006060	2.27966	3.20809	3.92176	4.34841	3.72715	3.78624	2.69491	2.67271	1.02156	1.88128	3.2272	2.20526
Sjp_0006070	SJC_S000019	179942	183690	3.748		130	227	143	176	282	244	230	215	96	187	189	195															Sjp_0006070	7.49062	8.49539	9.77581	9.51344	9.96231	9.46652	7.06765	7.51255	3.45877	6.66896	7.34128	6.79325
Sjp_0006080	SJC_S000019	199901	204695	4.794		259	334	300	337	579	414	492	337	285	255	425	266															Sjp_0006080	11.6674	9.77249	16.0339	14.2415	15.9916	12.5575	11.8199	9.2062	8.0278	7.10982	12.9063	7.2448
Sjp_0006090	SJC_S000019	207220	297138	89.918		1275	2276	1042	1556	1954	1947	1038	1763	160	1521	889	1318															Sjp_0006090	3.06223	3.55044	2.96919	3.5058	2.87732	3.14861	1.32953	2.56776	0.240283	2.26099	1.43934	1.91387
Sjp_0006100	SJC_S000019	324485	347335	22.85		797	983	533	725	893	938	812	1001	193	890	580	784															Sjp_0006100	7.53262	6.03426	5.97664	6.428	5.17459	5.96921	4.09277	5.73715	1.14057	5.20619	3.69531	4.47994
Sjp_0006110	SJC_S000019	352962	353357	0.395		0	0	0	0	0	0	0	1	0	0	0	0															Sjp_0006110	0	0	0	0	0	0	0	0.331552	0	0	0	0
Sjp_0006120	SJC_S000019	362227	411143	48.916		1451	1930	1169	1388	1940	1473	837	965	205	786	756	550															Sjp_0006120	6.40605	5.53431	6.12322	5.74861	5.25123	4.37877	1.9707	2.5836	0.565917	2.14777	2.24999	1.4681
Sjp_0006130	SJC_S000019	429050	456121	27.071		553	818	477	581	930	789	896	1072	412	1072	595	1026															Sjp_0006130	4.41158	4.23844	4.51471	4.34807	4.54872	4.23812	3.81198	5.18608	2.05515	5.29306	3.1998	4.94864
Sjp_0006140	SJC_S000019	474538	497220	22.682		156	160	104	127	170	154	65	193	9	170	81	159															Sjp_0006140	1.48531	0.989454	1.17481	1.13435	0.99238	0.987278	0.330049	1.11436	0.053581	1.00181	0.519892	0.915289
Sjp_0006150	SJC_S000019	502773	503981	1.208		5282	7748	4067	5132	7052	5020	12780	3964	20610	4183	11734	4609															Sjp_0006150	944.29	899.662	862.628	860.685	772.958	604.278	1218.46	429.749	2303.88	462.847	1414.13	498.176
Sjp_0006160	SJC_S000019	510878	516610	5.732		152	340	135	205	282	239	508	253	467	275	283	236															Sjp_0006160	5.72679	8.32012	6.03454	7.24556	6.51408	6.06306	10.2072	5.78047	11.0017	6.41273	7.1877	5.37587
Sjp_0006170	SJC_S000019	516739	538274	21.535		485	859	395	527	657	629	602	706	56	576	603	488															Sjp_0006170	4.86374	5.59506	4.69968	4.95781	4.03953	4.24723	3.21958	4.29347	0.35115	3.57515	4.07645	2.95881
Sjp_0006180	SJC_S000019	606391	622538	16.147		290	641	301	438	549	463	1050	733	816	735	912	827															Sjp_0006180	3.87864	5.5683	4.77629	5.49549	4.50185	4.16955	7.48936	5.94512	6.82414	6.08432	8.22266	6.68739
Sjp_0006190	SJC_S000019	639032	641119	2.087		428	754	313	490	586	570	1197	611	819	638	1036	642															Sjp_0006190	44.2889	50.6764	38.4271	47.5661	37.178	39.7148	66.057	38.3413	52.9921	40.8615	72.2681	40.1657
Sjp_0006200	SJC_S000019	687100	691789	4.689		106	129	59	55	144	83	53	77	2	84	30	45															Sjp_0006200	4.88202	3.85892	3.22395	2.37633	4.06624	2.57394	1.3018	2.1506	0.0575969	2.3945	0.931431	1.25307
Sjp_0006210	SJC_S000019	730031	734732	4.701		0	0	0	0	0	0	0	0	0	0	0	0															Sjp_0006210	0	0	0	0	0	0	0	0	0	0	0	0
Sjp_0006220	SJC_S000019	737200	740283	3.083		212	279	148	209	280	208	463	254	441	219	318	236															Sjp_0006220	14.8503	12.6937	12.3	13.734	12.0253	9.81047	17.2964	10.7897	19.3159	9.49482	15.0163	9.99496
Sjp_0006230	SJC_S000019	792519	818816	26.297		201	180	169	182	358	285	52	214	1	243	23	195															Sjp_0006230	1.65068	0.960115	1.64663	1.40213	1.80255	1.57594	0.227743	1.06575	0.00513504	1.23514	0.12733	0.968213
Sjp_0006240	SJC_S000019	822800	844528	21.728		57	58	49	44	69	58	32	106	0	83	21	88															Sjp_0006240	0.566538	0.374425	0.57782	0.410258	0.420475	0.388158	0.16962	0.638903	0	0.510593	0.140705	0.528817
Sjp_0006250	SJC_S000019	850028	854316	4.288		453	520	355	461	697	495	968	582	876	532	661	517															Sjp_0006250	22.8148	17.01	21.2124	21.7806	21.5223	16.7861	25.9997	17.7753	27.5867	16.5834	22.4417	15.7427
Sjp_0006260	SJC_S000019	867406	882728	15.322		531	866	459	621	1001	819	1550	1157	1465	1237	1201	1528															Sjp_0006260	7.48433	7.92792	7.67562	8.21108	8.65026	7.77264	11.651	9.88932	12.9114	10.7912	11.4114	13.0212
Sjp_0006270	SJC_S000019	885382	910754	25.372		35	39	18	24	50	50	53	40	31	44	52	38															Sjp_0006270	0.297911	0.215609	0.181775	0.191638	0.260931	0.28656	0.240585	0.206469	0.16499	0.2318	0.298372	0.195556
Sjp_0006290	SJC_S000019	975710	1060487	84.777		999	1809	927	1313	1630	2188	2019	2864	1091	2710	1825	2712															Sjp_0006290	2.54484	2.99307	2.80168	3.1377	2.54577	3.75292	2.74287	4.42429	1.73779	4.27275	3.13397	4.1769
Sjp_0006300	SJC_S000019	1075766	1085798	10.032		177	296	116	173	201	161	571	103	336	106	368	77															Sjp_0006300	3.8103	4.13867	2.96269	3.49368	2.65289	2.33366	6.55535	1.34462	4.52274	1.41233	5.34035	1.00218
Sjp_0006310	SJC_S000019	1088469	1115991	27.522		332	464	307	372	440	384	337	379	40	355	276	319															Sjp_0006310	2.60514	2.3648	2.85808	2.73834	2.11682	2.02886	1.41025	1.80347	0.196259	1.72411	1.45995	1.5134
Sjp_0006320	SJC_S000019	1124802	1138387	13.585		67	102	50	65	94	76	30	92	5	69	26	71															Sjp_0006320	1.0651	1.05317	0.943032	0.969344	0.916175	0.813494	0.254336	0.886904	0.0497004	0.6789	0.278627	0.682404
Sjp_0006330	SJC_S000019	1138446	1139304	0.858		9	5	3	11	19	10	3	4	1	1	2	4															Sjp_0006330	2.26532	0.817409	0.895881	2.59735	2.93209	1.69478	0.402699	0.61055	0.157385	0.155786	0.339353	0.608717
Sjp_0006340	SJC_S000019	1146202	1177980	31.778		97	122	69	100	115	129	31	139	1	88	11	89															Sjp_0006340	0.659203	0.538505	0.556338	0.637526	0.479161	0.590287	0.112352	0.572845	0.00424936	0.370146	0.0503936	0.365684
Sjp_0006350	SJC_S000020	10035	16888	6.853		29	113	36	63	74	106	23	58	15	75	15	38															Sjp_0006350	0.913884	2.31289	1.34598	1.86245	1.42975	2.24919	0.38654	1.1084	0.29557	1.46284	0.318655	0.724012
Sjp_0006360	SJC_S000020	60757	62406	1.649		89	66	34	44	61	41	2	32	1	39	1	21															Sjp_0006360	11.6558	5.6141	5.28293	5.40575	4.89801	3.61546	0.139687	2.54143	0.0818897	3.16126	0.0882854	1.6628
Sjp_0006370	SJC_S000020	89405	103048	13.643		83	68	46	47	58	45	5	30	2	47	2	25															Sjp_0006370	1.31384	0.699127	0.863901	0.697931	0.562896	0.479626	0.0422092	0.287978	0.0197957	0.460473	0.0213417	0.239261
Sjp_0006380	SJC_S000020	133670	137987	4.317		278	550	318	437	501	555	632	686	356	575	478	670															Sjp_0006380	13.9071	17.8705	18.8739	20.508	15.3662	18.6944	16.8609	20.8109	11.1357	17.8034	16.1196	20.2645
Sjp_0006390	SJC_S000020	145550	161152	15.602		204	227	155	212	317	232	215	175	173	181	124	169															Sjp_0006390	2.82373	2.04081	2.54547	2.75283	2.69023	2.16226	1.5871	1.46895	1.49732	1.55065	1.15705	1.41432
Sjp_0006400	SJC_S000020	176584	177400	0.816		78	169	89	98	167	126	271	216	274	179	181	238															Sjp_0006400	20.6433	29.0505	27.9458	24.331	27.098	22.4533	38.2495	34.6667	45.343	29.321	32.2922	38.0829
Sjp_0006410	SJC_S000020	177515	184046	6.531		191	410	216	232	363	359	477	295	159	273	301	281															Sjp_0006410	6.31579	8.80564	8.47404	7.19669	7.35931	7.99309	8.41174	5.91549	3.28751	5.58727	6.7096	5.61784
Sjp_0006420	SJC_S000020	193631	194776	1.145		163	194	166	152	311	188	335	288	205	274	191	254															Sjp_0006420	30.7437	23.7658	37.1466	26.8944	35.9638	23.8755	33.6966	32.9409	24.1768	31.9861	24.285	28.9648
Sjp_0006440	SJC_S000020	327331	337283	9.952		179	172	177	158	333	319	183	310	33	304	74	262															Sjp_0006440	3.88433	2.42424	4.557	3.21641	4.43041	4.66101	2.11781	4.07943	0.447768	4.083	1.08251	3.43743
Sjp_0006450	SJC_S000020	344991	352856	7.865		34	86	36	45	62	27	8	52	2	42	2	40															Sjp_0006450	0.933585	1.53376	1.17279	1.15915	1.04377	0.499189	0.117149	0.865871	0.0343385	0.713784	0.0370204	0.664055
Sjp_0006460	SJC_S000020	364167	386270	22.103		250	421	148	212	330	194	74	247	14	331	20	259															Sjp_0006460	2.44266	2.6717	1.71564	1.94316	1.97685	1.27629	0.385592	1.46351	0.0855316	2.00167	0.131731	1.53
Sjp_0006470	SJC_S000020	391848	410397	18.549		478	790	430	555	784	705	1343	885	680	865	782	928															Sjp_0006470	5.56521	5.97398	5.9397	6.06173	5.59636	5.52674	8.33878	6.24844	4.95038	6.23321	6.13756	6.53236
Sjp_0006480	SJC_S000020	476344	477333	0.989		47	48	19	30	31	36	3	17	0	21	1	9															Sjp_0006480	10.263	6.80772	4.92236	6.14539	4.15026	5.29305	0.349359	2.25113	0	2.83818	0.147202	1.1882
Sjp_0006490	SJC_S000020	596452	600089	3.637		99	91	83	106	156	106	183	107	91	122	128	92															Sjp_0006490	5.87849	3.50958	5.84724	5.90455	5.67926	4.23802	5.79502	3.85291	3.37869	4.48366	5.12361	3.30284
Sjp_0006500	SJC_S000020	608943	617965	9.022		213	348	181	274	294	305	437	280	195	308	416	324															Sjp_0006500	5.0986	5.41045	5.14034	6.15279	4.31474	4.91583	5.57861	4.06447	2.91865	4.56314	6.71274	4.68905
Sjp_0006510	SJC_S000020	621183	641056	19.873		324	609	282	450	511	494	748	519	277	571	497	501															Sjp_0006510	3.52091	4.29844	3.63582	4.58747	3.40461	3.61463	4.33496	3.42021	1.8822	3.84051	3.64085	3.29168
Sjp_0006520	SJC_S000020	651999	667665	15.666		312	500	252	361	561	502	1172	605	1072	543	1057	649															Sjp_0006520	4.30101	4.47681	4.12153	4.66846	4.74149	4.65957	8.61621	5.05762	9.24031	4.63295	9.8226	5.40915
Sjp_0006530	SJC_S000020	677327	719308	41.981		151	301	97	184	174	156	349	150	28	129	316	167															Sjp_0006530	0.77678	1.0057	0.592018	0.887952	0.548791	0.540346	0.957458	0.467937	0.0900648	0.410727	1.09583	0.519405
Sjp_0006540	SJC_S000020	720643	782785	62.142		118	86	46	52	77	70	117	47	7	56	84	23															Sjp_0006540	0.410082	0.19412	0.189666	0.169528	0.164065	0.1638	0.216844	0.0990515	0.0152112	0.120453	0.19679	0.0483265
Sjp_0006550	SJC_S000021	1260	71125	69.865		532	672	349	504	656	660	212	533	40	584	244	363															Sjp_0006550	1.64447	1.34917	1.27992	1.46149	1.24324	1.37368	0.349481	0.999116	0.0773126	1.1173	0.50844	0.678406
Sjp_0006560	SJC_S000021	74223	83384	9.161		12	6	7	14	18	25	6	25	4	24	54	20															Sjp_0006560	0.282886	0.0918682	0.195781	0.309606	0.26016	0.396823	0.075432	0.357393	0.0589613	0.350175	0.858145	0.285056
Sjp_0006570	SJC_S000021	99992	233255	133.263		3923	4792	3314	3432	5930	4746	2457	5364	839	5559	1983	4509															Sjp_0006570	6.35744	5.04387	6.37176	5.21749	5.8919	5.17867	2.12345	5.27142	0.850163	5.57575	2.16632	4.41787
Sjp_0006580	SJC_S000021	243235	263609	20.374		262	404	196	286	353	343	790	514	682	521	541	514															Sjp_0006580	2.77715	2.78139	2.46488	2.8439	2.29408	2.44804	4.46578	3.30396	4.5202	3.41805	3.86572	3.29404
Sjp_0006590	SJC_S000021	272142	327483	55.341		855	1139	734	880	1396	1150	863	1204	269	1230	636	1110															Sjp_0006590	3.33651	2.88691	3.39833	3.22151	3.34002	3.0217	1.79602	2.84923	0.656379	2.97081	1.67309	2.6189
Sjp_0006600	SJC_S000021	342906	355170	12.264		65	66	45	69	93	126	64	108	19	89	41	90															Sjp_0006600	1.1446	0.754864	0.940149	1.13983	1.00406	1.49396	0.601028	1.15329	0.209205	0.970006	0.4867	0.958193
Sjp_0006610	SJC_S000021	363716	368316	4.6		56	99	54	76	103	113	89	134	35	110	59	146															Sjp_0006610	2.62908	3.0188	3.00782	3.34719	2.96476	3.57208	2.22833	3.81501	1.02745	3.19633	1.86726	4.14417
Sjp_0006620	SJC_S000021	377846	380623	2.777		322	513	264	323	466	400	1155	412	1442	388	824	439															Sjp_0006620	25.0411	25.9118	24.3581	23.5641	22.2188	20.9452	47.9019	19.4299	70.1195	18.6755	43.1977	20.641
Sjp_0006630	SJC_S000021	385032	401869	16.837		382	644	383	450	747	739	769	970	353	896	571	993															Sjp_0006630	4.89973	5.3651	5.82841	5.41467	5.87444	6.38234	5.26028	7.54494	2.83113	7.11311	4.9372	7.70065
Sjp_0006640	SJC_S000021	444287	476735	32.448		180	280	238	266	474	364	260	359	65	406	178	354															Sjp_0006640	1.198	1.21039	1.87934	1.6608	1.9342	1.63122	0.922853	1.44896	0.270505	1.67246	0.798623	1.42449
Sjp_0006650	SJC_S000021	493147	501090	7.943		55	83	69	77	146	99	67	68	5	97	51	70															Sjp_0006650	1.49538	1.46572	2.22577	1.96395	2.43377	1.81239	0.971488	1.12117	0.0850032	1.63231	0.934749	1.15068
Sjp_0006660	SJC_S000021	569725	570494	0.769		0	1	6	2	17	3	1	8	7	8	2	15															Sjp_0006660	0	0.182402	1.99913	0.5269	2.92707	0.567277	0.149769	1.36242	1.2292	1.39053	0.378628	2.54687
Sjp_0006670	SJC_S000021	580424	581201	0.777		6	3	10	3	20	4	4	7	8	10	5	14															Sjp_0006670	1.66765	0.541573	3.29758	0.782212	3.40816	0.748582	0.592906	1.17985	1.39033	1.72026	0.936825	2.35261
Sjp_0006680	SJC_S000021	607420	624980	17.56		2677	3448	2429	2615	4134	3570	3246	3162	1873	3184	2816	2991															Sjp_0006680	32.9229	27.5423	35.4421	30.1697	31.1714	29.5627	21.2898	23.5823	14.4033	24.2362	23.3463	22.24
Sjp_0006690	SJC_S000021	675866	677178	1.312		1	5	2	3	4	3	7	3	2	0	4	4															Sjp_0006690	0.164604	0.534556	0.390582	0.463246	0.403679	0.332497	0.614485	0.299458	0.205848	0	0.44385	0.398079
Sjp_0006700	SJC_S000021	684275	722592	38.317		638	905	688	688	1103	907	464	751	104	793	319	601															Sjp_0006700	3.59586	3.31294	4.60059	3.63765	3.81149	3.44204	1.39468	2.56683	0.366515	2.76629	1.21202	2.04798
Sjp_0006710	SJC_S000021	729276	741804	12.528		406	429	276	382	497	422	411	386	157	337	209	332															Sjp_0006710	6.99871	4.80322	5.64474	6.1774	5.25273	4.89814	3.77839	4.0351	1.69226	3.59554	2.4287	3.46018
Sjp_0006720	SJC_S000021	750732	775711	24.979		268	233	234	274	425	346	165	192	34	196	63	128															Sjp_0006720	2.31704	1.30839	2.40025	2.22229	2.25281	2.01419	0.760774	1.00664	0.183803	1.04881	0.367177	0.669079
Sjp_0006730	SJC_S000021	785896	786264	0.368		795	1583	629	1090	1217	1396	3444	1534	6058	1589	2516	1727															Sjp_0006730	466.545	603.379	437.944	600.071	437.878	551.617	1077.86	545.916	2222.96	577.155	995.342	612.755
Sjp_0006740	SJC_S000021	796459	811144	14.685		63	73	38	38	74	61	40	77	2	73	17	64															Sjp_0006740	0.926489	0.697278	0.663019	0.524245	0.667219	0.604027	0.313713	0.686697	0.018391	0.664455	0.168533	0.569048
Sjp_0006750	SJC_S000021	820233	832575	12.342		56	73	50	48	76	66	46	111	5	89	18	101															Sjp_0006750	0.979888	0.829649	1.03801	0.787916	0.815339	0.777604	0.429259	1.17784	0.0547059	0.963875	0.212323	1.06851
Sjp_0006760	SJC_S000021	859064	866389	7.325		2	6	2	6	4	7	8	8	2	4	1	4															Sjp_0006760	0.0589653	0.114895	0.0699582	0.165946	0.0723041	0.13896	0.125785	0.143031	0.0368699	0.0729909	0.0198748	0.0713009
Sjp_0006770	SJC_S000021	867278	887710	20.432		883	1148	948	1052	1559	1101	1035	872	525	841	619	686															Sjp_0006770	9.33305	7.88112	11.8881	10.4311	10.1029	7.83568	5.83414	5.58926	3.46975	5.50176	4.41052	4.38385
Sjp_0006780	SJC_S000021	928402	947461	19.059		556	739	364	588	630	660	447	658	219	619	209	512															Sjp_0006780	6.30012	5.43878	4.89348	6.25031	4.37674	5.03552	2.70119	4.52141	1.55165	4.34117	1.59645	3.50762
Sjp_0006790	SJC_S000021	956987	969299	12.312		234	377	210	269	408	318	467	369	224	295	347	361															Sjp_0006790	4.10451	4.29506	4.37026	4.42637	4.38775	3.75577	4.36853	3.92506	2.4568	3.20265	4.10308	3.82843
Sjp_0006800	SJC_S000021	979791	984260	4.469		9332	10493	8662	4828	17832	11061	21344	12836	18474	12422	31211	22623															Sjp_0006800	450.96	329.341	496.62	218.867	528.324	359.902	550.063	376.156	558.213	371.533	1016.73	660.971
Sjp_0006810	SJC_S000021	990155	993701	3.546		154	144	99	63	192	108	112	154	13	130	169	212															Sjp_0006810	9.37898	5.69614	7.1534	3.59937	7.16924	4.42879	3.6377	5.68762	0.495056	4.90028	6.93837	7.8062
Sjp_0006820	SJC_S000021	1012964	1020688	7.724		236	173	93	91	228	155	126	202	11	175	190	271															Sjp_0006820	6.59847	3.14167	3.08501	2.38684	3.90844	2.91803	1.87878	3.42498	0.192309	3.02839	3.58114	4.5811
Sjp_0006830	SJC_S000021	1027873	1030041	2.168		19	19	12	18	21	38	17	33	9	37	16	26															Sjp_0006830	1.89264	1.22928	1.4182	1.68204	1.28254	2.54873	0.903102	1.99344	0.560574	2.28118	1.07441	1.56587
Sjp_0006840	SJC_S000021	1044048	1060575	16.527		35	55	34	45	63	65	21	57	0	67	14	56															Sjp_0006840	0.457349	0.466794	0.52711	0.551624	0.504727	0.571899	0.146343	0.451678	0	0.541873	0.123323	0.442422
Sjp_0006850	SJC_S000021	1073992	1077935	3.943		146	208	103	157	160	133	219	104	42	127	132	113															Sjp_0006850	7.9965	7.39935	6.69309	8.06672	5.37284	4.90484	6.39682	3.45426	1.43838	4.3052	4.87368	3.74192
Sjp_0006860	SJC_S000021	1082912	1095659	12.747		295	438	270	294	556	472	644	534	605	504	464	552															Sjp_0006860	4.9979	4.81973	5.42715	4.67265	5.77534	5.38436	5.81869	5.48633	6.4091	5.28493	5.29931	5.65423
Sjp_0006870	SJC_S000022	362	26112	25.75		93	114	62	108	115	134	3	73	0	67	5	45															Sjp_0006870	0.779973	0.62099	0.616923	0.84971	0.591332	0.756707	0.0134181	0.371274	0	0.347787	0.0282685	0.22818
Sjp_0006880	SJC_S000022	44546	45726	1.18		28	71	36	57	54	80	8	36	1	53	7	29															Sjp_0006880	5.12448	8.43982	7.81694	9.78627	6.0593	9.85844	0.780827	3.99548	0.114437	6.00358	0.863626	3.20892
Sjp_0006890	SJC_S000022	73864	96927	23.063		622	803	452	543	839	688	598	585	204	492	404	407															Sjp_0006890	5.82436	4.88379	5.02156	4.76989	4.81678	4.33783	2.98629	3.32192	1.19444	2.85145	2.55021	2.30421
Sjp_0006900	SJC_S000022	144560	160837	16.277		1619	2463	1328	1794	2637	3157	3912	4009	3417	4230	1881	4132															Sjp_0006900	21.4806	21.225	20.9045	22.3292	21.4509	28.2033	27.6803	32.256	28.3479	34.7362	16.8238	33.1458
Sjp_0006910	SJC_S000022	168434	174444	6.01		714	1021	559	742	1013	1036	1476	1068	1337	1123	1101	1139															Sjp_0006910	25.6565	23.8291	23.8316	25.0123	22.3175	25.066	28.2852	23.2726	30.0405	24.9759	26.67	24.7453
Sjp_0006920	SJC_S000022	178576	184969	6.393		141	234	129	165	230	225	201	192	66	172	184	173															Sjp_0006920	4.76308	5.13414	5.17013	5.22882	4.76358	5.11774	3.62108	3.93319	1.39408	3.59617	4.19008	3.53333
Sjp_0006930	SJC_S000022	218549	224556	6.007		353	650	301	386	507	474	541	349	266	319	483	249															Sjp_0006930	12.6909	15.1779	12.8388	13.0183	11.1753	11.4742	10.3726	7.6088	5.97962	7.09822	11.7057	5.41233
Sjp_0006940	SJC_S000022	237240	238418	1.178		47	129	144	97	204	240	153	217	162	175	97	203															Sjp_0006940	8.61641	15.3604	31.3208	16.6821	22.9295	29.6255	14.9587	24.1248	18.5703	19.8568	11.9877	22.5006
Sjp_0006950	SJC_S000022	242931	243324	0.393		287	612	330	603	721	978	984	1582	1046	1855	552	1714															Sjp_0006950	157.711	218.432	215.148	310.849	242.914	361.865	288.37	527.184	359.409	630.91	204.482	569.457
Sjp_0006960	SJC_S000022	261536	263226	1.69		4	66	9	39	13	64	21	27	21	23	17	33															Sjp_0006960	0.511148	5.4779	1.3645	4.67522	1.01851	5.50673	1.43113	2.09231	1.67796	1.8191	1.46444	2.54959
Sjp_0006970	SJC_S000022	267650	269613	1.963		2	31	5	16	9	29	24	13	6	5	20	12															Sjp_0006970	0.220031	2.21512	0.652628	1.65129	0.607061	2.14822	1.40811	0.867304	0.412744	0.34046	1.48327	0.798185
Sjp_0006980	SJC_S000022	283429	284633	1.204		1	0	2	2	0	0	0	0	0	0	2	0															Sjp_0006980	0.179369	0	0.425618	0.336533	0	0	0	0	0	0	0.241832	0
Sjp_0006990	SJC_S000022	296386	299003	2.617		3017	6948	3109	4487	5951	5788	8910	4430	9314	3824	9449	5581															Sjp_0006990	248.969	372.403	304.392	347.357	301.09	321.607	392.122	221.691	480.598	195.313	525.644	278.452
Sjp_0007000	SJC_S000022	308109	327284	19.175		2470	4648	2053	2922	3569	3841	4665	4669	1855	4382	4087	4665															Sjp_0007000	27.8186	34.0007	27.4328	30.8723	24.6446	29.1279	28.0197	31.8887	13.0635	30.5459	31.0298	31.7657
Sjp_0007010	SJC_S000022	332314	346560	14.246		427	721	347	467	664	595	1059	712	622	657	691	695															Sjp_0007010	6.47305	7.09903	6.24098	6.64123	6.17143	6.07329	8.5615	6.54539	5.89586	6.16437	7.06146	6.36993
Sjp_0007030	SJC_S000022	386338	397644	11.306		424	748	322	445	585	534	1165	603	881	588	853	628															Sjp_0007030	8.09899	9.28003	7.29732	7.97398	6.85105	6.86803	11.8676	6.98485	10.5224	6.9516	10.9837	7.25259
Sjp_0007040	SJC_S000022	402974	433969	30.995		888	1346	684	987	1139	1086	959	823	227	735	555	582															Sjp_0007040	6.18721	6.0913	5.65432	6.45134	4.86567	5.09493	3.56348	3.47742	0.988972	3.16966	2.60682	2.45174
Sjp_0007050	SJC_S000022	470396	474860	4.464		118	98	110	70	325	159	307	132	227	149	173	146															Sjp_0007050	5.70863	3.07935	6.31371	3.17686	9.63983	5.17932	7.92066	3.87256	6.86675	4.46147	5.64198	4.27043
Sjp_0007060	SJC_S000022	520131	526954	6.823		0	0	0	0	0	0	0	0	0	0	0	0															Sjp_0007060	0	0	0	0	0	0	0	0	0	0	0	0
Sjp_0007070	SJC_S000022	533777	541436	7.659		634	1000	524	668	1110	946	1310	1154	833	1072	1006	1147															Sjp_0007070	17.8768	18.3141	17.5297	17.6697	19.1894	17.9605	19.6991	19.7325	14.6866	18.7085	19.1221	19.5539
Sjp_0007080	SJC_S000022	589981	594244	4.263		50	35	43	38	78	40	24	77	8	71	20	73															Sjp_0007080	2.53296	1.15162	2.58446	1.8059	2.42264	1.36441	0.6484	2.36551	0.25341	2.22618	0.683006	2.23589
Sjp_0007090	SJC_S000022	607697	609992	2.295		100	187	96	114	175	166	71	139	32	142	84	107															Sjp_0007090	9.41003	11.4292	10.7178	10.0634	10.0964	10.5178	3.56306	7.93196	1.88286	8.27031	5.32851	6.08757
Sjp_0007100	SJC_S000022	622592	623308	0.716		103	188	99	158	198	209	126	353	18	366	139	345															Sjp_0007100	31.0669	36.83	35.4273	44.7063	36.6153	42.4457	20.2677	64.5669	3.39476	68.3258	28.2626	62.9142
Sjp_0007110	SJC_S000022	668323	679678	11.355		1242	1799	1182	1253	1893	1650	2248	1834	1752	1682	1438	1991															Sjp_0007110	23.6215	22.2229	26.6714	22.3557	22.0736	21.1299	22.8011	21.1525	20.8352	19.7995	18.4366	22.8943
Sjp_0007120	SJC_S000022	692502	694052	1.55		1109	1221	624	836	1089	899	1789	881	2336	862	1285	892															Sjp_0007120	154.516	110.495	103.15	109.269	93.0265	84.3389	132.931	74.4377	203.512	74.3348	120.693	75.1408
Sjp_0007130	SJC_S000022	695424	709649	14.225		44	148	86	120	150	179	138	210	76	130	97	142															Sjp_0007130	0.667997	1.45937	1.54904	1.70904	1.39621	1.82979	1.11731	1.93337	0.721458	1.22154	0.992725	1.3034
Sjp_0007140	SJC_S000022	710341	714715	4.374		0	2	0	1	0	0	1	0	0	5	2	1															Sjp_0007140	0	0.0641369	0	0.0463175	0	0	0.0263311	0	0	0.152794	0.0665673	0.0298513
Sjp_0007150	SJC_S000022	750574	767976	17.402		886	1411	802	1535	1617	2025	579	1914	71	1743	672	1461															Sjp_0007150	10.9953	11.3733	11.8084	17.8704	12.3033	16.921	3.83201	14.4043	0.550946	13.388	5.62186	10.9621
Sjp_0007160	SJC_S000022	861878	863481	1.603		337	599	363	609	758	771	1362	892	1316	802	916	893															Sjp_0007160	45.4015	52.4143	58.0216	76.9676	62.6103	69.9393	97.8567	72.8752	110.859	66.874	83.1901	72.7379
Sjp_0007170	SJC_S000022	867303	877966	10.663		144	223	121	159	271	266	468	313	351	285	269	267															Sjp_0007170	2.91647	2.93347	2.90752	3.02094	3.36512	3.62746	5.05491	3.84427	4.44506	3.57258	3.67267	3.26945
Sjp_0007180	SJC_S000022	904768	912519	7.751		41	42	42	34	57	72	10	133	2	158	3	181															Sjp_0007180	1.14235	0.760061	1.38838	0.88868	0.973705	1.35075	0.14859	2.2472	0.0348435	2.72468	0.0563473	3.04904
Sjp_0007190	SJC_S000022	919893	921171	1.278		10	11	9	15	16	14	3	61	1	45	3	72															Sjp_0007190	1.68983	1.20731	1.80438	2.37785	1.65768	1.59293	0.270357	6.25097	0.105662	4.7065	0.341743	7.35604
Sjp_0007200	SJC_S000022	926640	939581	12.941		1238	1954	1274	1423	2226	2183	1670	1887	1022	1812	914	1460															Sjp_0007200	20.6598	21.1794	25.2242	22.2772	22.7755	24.5294	14.8626	19.0964	10.6643	18.7157	10.2822	14.7308
Sjp_0007210	SJC_S000022	949292	960774	11.482		248	358	239	300	416	354	168	379	23	370	95	239															Sjp_0007210	4.66453	4.37343	5.33331	5.29332	4.79718	4.48318	1.68515	4.32285	0.270495	4.30725	1.20452	2.71783
Sjp_0007220	SJC_S000022	961940	995802	33.862		846	1213	659	935	1205	1111	551	1105	82	1045	451	796															Sjp_0007220	5.3955	5.02464	4.98642	5.59401	4.71178	4.77091	1.87407	4.27364	0.327002	4.12496	1.93898	3.06933
Sjp_0007230	SJC_S000023	10505	22202	11.697		101	210	115	133	176	224	116	318	36	328	83	323															Sjp_0007230	1.86475	2.51827	2.51907	2.30357	1.99227	2.78467	1.14217	3.56042	0.415602	3.74814	1.03303	3.60554
Sjp_0007240	SJC_S000023	35965	39299	3.334		163	216	112	165	173	183	317	184	133	182	220	164															Sjp_0007240	10.5583	9.08751	8.60733	10.0263	6.87054	7.98152	10.9507	7.22771	5.38686	7.29663	9.60653	6.42275
Sjp_0007250	SJC_S000023	54432	56837	2.405		178	290	133	198	359	258	583	352	630	363	332	393															Sjp_0007250	15.9838	16.9137	14.1694	16.6792	19.7647	15.5993	27.919	19.168	35.3733	20.1747	20.0971	21.3364
Sjp_0007260	SJC_S000023	58319	80522	22.203		681	1160	576	762	1035	1081	1199	1176	536	1221	981	1158															Sjp_0007260	6.62383	7.3283	6.64702	6.95293	6.17219	7.07969	6.21949	6.93656	3.25989	7.35056	6.43231	6.80988
Sjp_0007270	SJC_S000023	91334	92841	1.507		223	359	187	207	376	284	740	291	686	315	470	280															Sjp_0007270	31.957	33.4147	31.794	27.828	33.0358	27.4034	56.5543	25.2888	61.4696	27.9392	45.404	24.2598
Sjp_0007280	SJC_S000023	98184	155332	57.148		187	314	260	276	385	335	228	191	39	181	283	180															Sjp_0007280	0.706666	0.7707	1.1657	0.978436	0.892011	0.852401	0.459495	0.437704	0.0921538	0.423344	0.720933	0.411258
Sjp_0007290	SJC_S000023	162915	164724	1.809		0	0	0	0	0	1	2	0	0	0	0	0															Sjp_0007290	0	0	0	0	0	0.0803825	0.127332	0	0	0	0	0
Sjp_0007310	SJC_S000023	278108	279611	1.503		257	601	228	318	423	361	9180	341	17439	363	9683	532															Sjp_0007310	36.9273	56.0883	38.868	42.864	37.2642	34.926	703.446	29.7128	1566.8	32.2823	937.909	46.2163
Sjp_0007320	SJC_S000023	293518	402727	109.209		530	832	387	542	865	771	318	762	31	758	280	524															Sjp_0007320	1.04807	1.06862	0.907964	1.00546	1.04874	1.02659	0.335363	0.913787	0.0383313	0.927742	0.373258	0.626492
Sjp_0007330	SJC_S000023	402899	403495	0.596		1402	3306	1431	2062	3045	2152	3601	1794	1643	1593	3060	1649															Sjp_0007330	508.014	778.061	615.191	700.917	676.475	525.045	695.863	394.207	372.255	357.261	747.454	361.258
Sjp_0007340	SJC_S000023	424451	443286	18.835		177	271	137	154	252	238	176	216	30	203	167	190															Sjp_0007340	2.02946	2.01818	1.86368	1.65645	1.77152	1.83743	1.0762	1.50188	0.215083	1.44061	1.2908	1.31714
Sjp_0007360	SJC_S000023	482952	549823	66.871		379	446	235	325	394	362	183	361	15	325	169	233															Sjp_0007360	1.22398	0.935522	0.900422	0.984623	0.780133	0.787174	0.315181	0.706998	0.0302903	0.649624	0.367924	0.454947
Sjp_0007370	SJC_S000023	551381	551975	0.594		48	104	51	100	69	127	63	113	24	131	46	145															Sjp_0007370	17.4513	24.5586	21.9989	34.1066	15.3806	31.0898	12.2152	24.9138	5.456	29.4782	11.2741	31.8731
Sjp_0007380	SJC_S000023	572882	617566	44.684		316	468	275	411	431	350	274	296	15	277	288	213															Sjp_0007380	1.52725	1.4691	1.57687	1.86343	1.27713	1.13898	0.706229	0.867537	0.0453303	0.828598	0.938318	0.622401
Sjp_0007390	SJC_S000023	619702	624923	5.221		96	98	86	102	190	159	161	256	45	248	136	339															Sjp_0007390	3.97092	2.63287	4.22047	3.95795	4.81848	4.42837	3.55156	6.42148	1.16388	6.34913	3.79223	8.47791
Sjp_0007400	SJC_S000023	631071	660317	29.246		206	254	131	192	264	260	92	156	12	204	29	150															Sjp_0007400	1.52116	1.21822	1.14768	1.33002	1.19522	1.29273	0.3623	0.698565	0.055407	0.932352	0.144358	0.66968
Sjp_0007420	SJC_S000023	670962	680938	9.976		115	298	84	187	104	211	37	147	3	121	29	124															Sjp_0007420	2.48952	4.19003	2.15744	3.7976	1.38034	3.07557	0.427162	1.92979	0.0406083	1.62123	0.423205	1.62296
Sjp_0007430	SJC_S000023	681575	682333	0.758		122	157	97	108	178	167	48	87	4	122	26	79															Sjp_0007430	34.7588	29.0528	32.7883	28.8655	31.0929	32.0367	7.29322	15.0314	0.712591	21.5133	4.9936	13.6082
Sjp_0007440	SJC_S000023	694611	704165	9.554		2	3	2	1	4	5	3	2	0	3	4	2															Sjp_0007440	0.0452083	0.0440446	0.0536366	0.021205	0.0554351	0.0761	0.0361645	0.0274153	0	0.0419713	0.0609515	0.027333
Sjp_0007450	SJC_S000024	2220	12894	10.674		27	34	25	24	45	21	4	13	0	15	4	5															Sjp_0007450	0.546274	0.446795	0.600108	0.455521	0.558208	0.286083	0.0431598	0.159501	0	0.187837	0.054556	0.0611625
Sjp_0007460	SJC_S000024	16683	19804	3.121		28	45	34	38	64	68	13	59	0	54	11	35															Sjp_0007460	1.93748	2.02244	2.79127	2.46669	2.71517	3.16822	0.47973	2.47575	0	2.31268	0.513108	1.46426
Sjp_0007470	SJC_S000024	34484	121720	87.236		615	711	524	532	916	545	183	473	18	461	141	269															Sjp_0007470	1.52249	1.14322	1.53905	1.23549	1.39031	0.90845	0.241603	0.710091	0.0278629	0.706353	0.235306	0.402624
Sjp_0007480	SJC_S000024	147595	154052	6.457		57	91	67	55	93	59	68	87	19	80	27	61															Sjp_0007480	1.90642	1.97682	2.65864	1.72566	1.90705	1.32868	1.2129	1.76456	0.397349	1.65606	0.608755	1.23351
Sjp_0007490	SJC_S000024	167245	170354	3.109		32	44	28	34	53	40	32	25	8	32	24	41															Sjp_0007490	2.22281	1.98513	2.30756	2.21555	2.25718	1.87085	1.18543	1.0531	0.347471	1.37577	1.12383	1.72189
Sjp_0007500	SJC_S000024	184842	218216	33.374		287	315	169	237	373	391	65	334	11	346	98	225															Sjp_0007500	1.85715	1.32391	1.29746	1.43868	1.47983	1.7036	0.224312	1.31065	0.0445076	1.38575	0.427491	0.880272
Sjp_0007510	SJC_S000024	222762	241630	18.868		43	75	61	66	81	98	21	71	3	73	14	60															Sjp_0007510	0.492171	0.557561	0.828362	0.708667	0.56842	0.755267	0.128186	0.492812	0.0214706	0.517146	0.108022	0.41521
Sjp_0007520	SJC_S000024	246405	255238	8.833		75	108	64	96	108	67	64	84	24	79	49	90															Sjp_0007520	1.83369	1.71503	1.85647	2.20185	1.61892	1.10298	0.834485	1.24543	0.366904	1.19546	0.807602	1.33038
Sjp_0007530	SJC_S000024	258117	272127	14.01		1790	2212	1510	1626	2899	2104	1297	1945	771	2031	684	1775															Sjp_0007530	27.5924	22.1464	27.6156	23.5129	27.3981	21.8377	10.6622	18.1815	7.43132	19.3771	7.10767	16.5426
Sjp_0007540	SJC_S000024	283520	295580	12.06		222	433	231	331	391	428	513	520	215	443	227	472															Sjp_0007540	3.97539	5.03614	4.90773	5.56039	4.29279	5.16056	4.89911	5.64683	2.40736	4.9099	2.74024	5.11019
Sjp_0007550	SJC_S000024	302766	305392	2.626		1773	3367	1288	1981	2377	2063	6531	2105	5270	1992	5846	2247															Sjp_0007550	145.81	179.848	125.672	152.832	119.852	114.236	286.439	104.98	270.998	101.394	324.096	111.725
Sjp_0007560	SJC_S000024	357748	359196	1.448		359	2264	634	821	955	1311	1352	3500	280	1424	2104	2104															Sjp_0007560	53.5426	219.313	112.186	114.868	87.3263	131.654	107.536	316.554	26.1119	131.449	211.537	189.723
Sjp_0007570	SJC_S000024	361393	436302	74.909		643	899	454	640	841	674	844	875	329	823	1055	788															Sjp_0007570	1.85375	1.68338	1.55288	1.73089	1.48653	1.30836	1.29764	1.52976	0.593078	1.46853	2.05035	1.37352
Sjp_0007580	SJC_S000024	453110	479689	26.579		813	1085	476	643	832	813	391	684	42	614	426	516															Sjp_0007580	6.6058	5.72595	4.58865	4.90113	4.14472	4.44787	1.69428	3.37028	0.213383	3.08778	2.33335	2.53486
Sjp_0007590	SJC_S000024	489407	499742	10.335		142	247	97	151	200	253	150	324	27	376	113	338															Sjp_0007590	2.96723	3.3523	2.40479	2.95999	2.5623	3.55967	1.67158	4.10566	0.352779	4.86288	1.59176	4.27021
Sjp_0007600	SJC_S000024	505444	506901	1.457		171	173	182	91	390	99	117	59	103	88	158	74															Sjp_0007600	25.3461	16.655	32.0058	12.6534	35.4418	9.88043	9.24854	5.30324	9.54613	8.07308	15.7873	6.63155
Sjp_0007610	SJC_S000024	508454	581082	72.628		59	87	37	38	65	97	50	168	2	175	44	133															Sjp_0007610	0.175437	0.168024	0.130531	0.106	0.1185	0.194208	0.079289	0.302938	0.00371857	0.32207	0.0881979	0.239106
Sjp_0007620	SJC_S000024	584693	587578	2.885		121	107	43	30	64	42	14	53	0	45	29	41															Sjp_0007620	9.0576	5.20229	3.81891	2.10669	2.93727	2.11692	0.558894	2.40591	0	2.08489	1.4634	1.85558
Sjp_0007630	SJC_S000024	592056	660743	68.687		92	125	61	81	115	145	84	247	9	221	59	156															Sjp_0007630	0.289259	0.255266	0.227547	0.23891	0.221684	0.306968	0.140848	0.470946	0.0176937	0.430065	0.125051	0.296546
Sjp_0007640	SJC_S000024	670552	680054	9.502		91	169	71	107	145	177	81	163	14	192	79	194															Sjp_0007640	2.06824	2.49476	1.91452	2.28136	2.02052	2.70868	0.981786	2.24658	0.198959	2.70086	1.21038	2.66581
Sjp_0007650	SJC_S000024	688008	702613	14.605		97	155	97	124	208	168	171	141	74	132	100	121															Sjp_0007650	1.43431	1.48863	1.70171	1.72006	1.8857	1.67266	1.34847	1.26435	0.684195	1.20806	0.9968	1.08175
Sjp_0007660	SJC_S000024	704163	714095	9.932		392	809	473	639	957	802	873	708	310	730	579	613															Sjp_0007660	8.5236	11.4253	12.2023	13.0343	12.7581	11.7419	10.1234	9.33566	4.21478	9.82432	8.48695	8.05873
Sjp_0007670	SJC_S000024	727042	728028	0.986		0	1	1	3	1	2	3	1	2	3	9	2															Sjp_0007670	0	0.142259	0.25986	0.616409	0.134287	0.294953	0.350422	0.132822	0.273907	0.406687	1.32885	0.264847
Sjp_0007680	SJC_S000024	753870	770582	16.712		15	48	17	22	43	44	14	26	5	38	25	29															Sjp_0007680	0.193837	0.402874	0.260637	0.266697	0.340683	0.382846	0.0964821	0.203748	0.0404009	0.303929	0.217782	0.226575
Sjp_0007690	SJC_S000024	789835	790446	0.611		6	8	3	5	4	7	0	3	0	7	2	5															Sjp_0007690	2.12072	1.83656	1.25805	1.65788	0.866821	1.66593	0	0.643026	0	1.53135	0.476539	1.06849
Sjp_0007700	SJC_S000024	790500	791564	1.064		17	9	3	12	11	15	4	8	0	5	2	7															Sjp_0007700	3.45049	1.18647	0.72243	2.28488	1.36887	2.04998	0.432978	0.984684	0	0.628123	0.273652	0.859012
Sjp_0007710	SJC_S000024	803627	810888	7.261		1099	1754	790	1122	1410	1336	2737	1615	1801	1553	1921	1580															Sjp_0007710	32.687	33.8836	27.8771	31.3055	25.7118	26.7553	43.4136	29.1289	33.494	28.5885	38.5159	28.4121
Sjp_0007720	SJC_S000024	841990	862002	20.012		219	253	151	126	257	182	187	124	51	132	185	137															Sjp_0007720	2.36335	1.77332	1.93332	1.27557	1.70041	1.32246	1.07621	0.811484	0.344135	0.881657	1.34583	0.893867
Sjp_0007730	SJC_S000024	862301	886285	23.984		4	15	6	6	13	12	20	55	4	34	28	79															Sjp_0007730	0.0360174	0.0877256	0.0640982	0.050682	0.0717682	0.0727545	0.0960407	0.300324	0.022521	0.189484	0.16996	0.430079
Sjp_0007740	SJC_S000024	891143	896817	5.674		1	0	0	0	0	0	0	7	2	1	0	5															Sjp_0007740	0.0380614	0	0	0	0	0	0	0.161569	0.0475982	0.0235574	0	0.11506
Sjp_0007750	SJC_S000024	907371	911103	3.732		332	280	202	77	548	325	289	154	163	90	596	248															Sjp_0007750	19.2119	10.5238	13.8684	4.17997	19.4424	12.6632	8.91873	5.40415	5.89788	3.22342	23.2495	8.67666
Sjp_0007760	SJC_S000025	217	15046	14.829		39	61	30	29	48	53	70	58	34	42	49	40															Sjp_0007760	0.567971	0.576999	0.518353	0.396196	0.428588	0.519714	0.543667	0.51223	0.309611	0.378577	0.481054	0.352201
Sjp_0007770	SJC_S000025	55466	62553	7.087		1044	1613	927	1102	1725	1606	1988	1732	1854	1618	1302	1718															Sjp_0007770	31.8135	31.9248	33.5146	31.5024	32.2283	32.9521	32.3073	32.0062	35.3262	30.5163	26.746	31.6522
Sjp_0007780	SJC_S000025	62830	89284	26.454		806	1129	744	886	1164	1051	1006	1001	391	953	698	863															Sjp_0007780	6.57987	5.98631	7.20606	6.78526	5.82602	5.77712	4.37979	4.95554	1.99588	4.81524	3.84126	4.25953
Sjp_0007790	SJC_S000025	110954	119656	8.702		133	182	102	155	254	257	429	246	533	233	383	274															Sjp_0007790	3.3007	2.93366	3.00329	3.60859	3.86478	4.29452	5.67787	3.70224	8.271	3.57893	6.40751	4.11125
Sjp_0007800	SJC_S000025	138368	141755	3.387		274	493	317	326	656	507	768	433	889	482	632	581															Sjp_0007800	17.4707	20.4168	23.9806	19.4996	25.6448	21.7667	26.1152	16.7425	35.4435	19.0217	27.1651	22.3977
Sjp_0007810	SJC_S000025	143210	184951	41.741		242	348	198	269	399	337	210	425	20	400	220	330															Sjp_0007810	1.25206	1.16943	1.2154	1.30561	1.26567	1.174	0.579433	1.33344	0.0647019	1.28089	0.767307	1.03227
Sjp_0007820	SJC_S000025	232186	236426	4.24		236	351	262	294	583	462	535	467	260	398	281	463															Sjp_0007820	12.0204	11.6118	15.8326	14.0477	18.2059	15.8444	14.5323	14.4245	8.28051	12.5468	9.64828	14.258
Sjp_0007830	SJC_S000025	257378	261757	4.379		11	3	5	3	9	9	3	5	3	6	9	5															Sjp_0007830	0.54249	0.0960955	0.292558	0.138794	0.272131	0.29886	0.078903	0.149535	0.0925116	0.183144	0.299211	0.149086
Sjp_0007840	SJC_S000025	282428	292954	10.526		79	72	51	64	106	106	85	88	34	77	63	64															Sjp_0007840	1.62083	0.959458	1.24143	1.2318	1.33338	1.46434	0.930042	1.09488	0.43618	0.977786	0.871338	0.793888
Sjp_0007850	SJC_S000025	318633	414958	96.325		138	249	101	112	149	188	55	136	5	167	58	97															Sjp_0007850	0.309395	0.362591	0.268657	0.235561	0.204813	0.283804	0.0657613	0.184905	0.0070094	0.231736	0.0876594	0.131485
Sjp_0007860	SJC_S000025	449239	454130	4.891		75	82	55	95	149	106	180	107	78	83	143	103															Sjp_0007860	3.3116	2.35165	2.88125	3.93505	4.03366	3.15144	4.23859	2.86507	2.15351	2.26828	4.25645	2.74968
Sjp_0007880	SJC_S000025	512364	525271	12.907		474	586	317	413	548	525	560	558	144	503	416	455															Sjp_0007880	7.93098	6.36838	6.29289	6.4826	5.62167	5.91472	4.997	5.66184	1.50656	5.20906	4.69221	4.60287
Sjp_0007890	SJC_S000025	547528	578646	31.118		513	610	376	478	574	517	305	352	34	322	204	229															Sjp_0007890	3.56024	2.74963	3.09594	3.11201	2.44237	2.4159	1.12885	1.48142	0.147542	1.38312	0.954395	0.960874
Sjp_0007900	SJC_S000025	583514	584649	1.135		251	453	196	327	441	361	444	382	176	294	376	317															Sjp_0007900	47.7586	55.9834	44.2462	58.3682	51.4462	46.25	45.0541	44.0774	20.9395	34.6233	48.2283	36.4675
Sjp_0007920	SJC_S000025	620782	666093	45.311		280	356	174	250	303	304	287	304	31	295	250	187															Sjp_0007920	1.33453	1.10205	0.983925	1.11779	0.88542	0.975596	0.7295	0.878655	0.0923863	0.870231	0.803241	0.538866
Sjp_0007930	SJC_S000025	681384	684175	2.791		691	1032	660	800	1200	1123	1192	1296	780	1311	722	1289															Sjp_0007930	53.4678	51.8653	60.5899	58.0704	56.9288	58.5086	49.1885	60.8126	37.7385	62.7855	37.6606	60.3026
Sjp_0007940	SJC_S000025	694410	708225	13.815		4515	9489	4116	6690	10095	13797	12797	26938	5813	29684	13791	34462															Sjp_0007940	70.5798	96.3444	76.338	98.1069	96.7533	145.223	106.685	255.366	56.8197	287.202	145.33	325.711
Sjp_0007950	SJC_S000025	721416	729321	7.905		131	223	83	126	175	134	138	96	33	92	95	76															Sjp_0007950	3.57885	3.95694	2.69025	3.22919	2.93121	2.46492	2.01059	1.59044	0.563718	1.55562	1.74957	1.25532
Sjp_0007960	SJC_S000025	733059	737695	4.636		216	303	169	206	289	238	224	171	45	189	174	161															Sjp_0007960	10.062	9.16761	9.34027	9.00219	8.25401	7.46507	5.56483	4.8306	1.31075	5.44923	5.46406	4.53446
Sjp_0007970	SJC_S000026	2526	4672	2.146		460	716	388	522	764	639	1116	749	1172	804	798	750															Sjp_0007970	46.2916	46.7994	46.3253	49.2794	47.1383	43.2983	59.8937	45.7089	73.7476	50.0775	54.1356	45.6325
Sjp_0007980	SJC_S000026	4976	29842	24.866		554	718	405	540	739	591	746	567	232	606	558	580															Sjp_0007980	4.81147	4.05019	4.17316	4.39959	3.93504	3.45606	3.45525	2.98625	1.25989	3.25749	3.26692	3.04554
Sjp_0007990	SJC_S000026	56257	59344	3.087		113	223	124	200	201	271	145	230	28	204	112	197															Sjp_0007990	7.90525	10.1327	10.292	13.1256	8.62124	12.7654	5.40976	9.75753	1.22482	8.83303	5.28191	8.33244
Sjp_0008000	SJC_S000026	59724	63246	3.522		0	0	2	1	0	0	0	0	0	0	1	0															Sjp_0008000	0	0	0.145498	0.0575221	0	0	0	0	0	0	0.0413352	0
Sjp_0008010	SJC_S000026	65339	85975	20.636		124	255	127	161	212	276	141	251	31	231	103	213															Sjp_0008010	1.29769	1.73329	1.57686	1.58061	1.36026	1.94484	0.786938	1.59293	0.202855	1.49625	0.726643	1.34771
Sjp_0008020	SJC_S000026	101101	108132	7.031		565	734	401	477	740	679	661	708	280	743	352	659															Sjp_0008020	17.3542	14.6432	14.6131	13.7444	13.9356	14.0428	10.8276	13.1876	5.37763	14.125	7.28845	12.238
Sjp_0008030	SJC_S000026	110066	123940	13.874		259	353	222	240	376	351	362	333	135	345	245	324															Sjp_0008030	4.03155	3.56886	4.09985	3.50456	3.58836	3.67879	3.00507	3.14334	1.31396	3.32379	2.57083	3.0492
Sjp_0008040	SJC_S000026	134890	157318	22.428		394	643	435	614	728	525	406	537	95	473	476	376															Sjp_0008040	3.79384	4.0214	4.96953	5.54628	4.29785	3.40384	2.08489	3.13568	0.571983	2.81895	3.08977	2.18897
Sjp_0008050	SJC_S000026	177342	178793	1.451		26	42	29	25	71	46	30	52	9	52	20	59															Sjp_0008050	3.86972	4.06012	5.12091	3.49057	6.4789	4.60989	2.38123	4.69337	0.837577	4.79019	2.00665	5.30918
Sjp_0008060	SJC_S000026	195278	201777	6.499		32	50	27	26	45	45	49	129	13	138	22	124															Sjp_0008060	1.06335	1.07915	1.06447	0.810496	0.916804	1.00685	0.868353	2.59951	0.270114	2.83824	0.492817	2.49125
Sjp_0008070	SJC_S000026	213735	214289	0.554		2597	4291	2373	2724	4064	3426	6191	3965	6855	4087	4651	4519															Sjp_0008070	1012.36	1086.44	1097.5	996.143	971.302	899.244	1287.06	937.307	1670.89	986.078	1222.21	1065.06
Sjp_0008080	SJC_S000026	219041	222713	3.672		113	208	137	187	246	163	483	191	592	178	286	227															Sjp_0008080	6.64584	7.94543	9.55948	10.3172	8.87039	6.45483	15.1493	6.81207	21.7705	6.47938	11.339	8.07172
Sjp_0008090	SJC_S000026	226048	233865	7.817		267	501	277	384	465	478	937	637	1151	655	768	654															Sjp_0008090	7.37641	8.98989	9.07937	9.95212	7.87632	8.89176	13.8053	10.672	19.8831	11.2	14.3031	10.924
Sjp_0008100	SJC_S000026	373625	389551	15.926		279	414	224	320	394	358	348	252	57	225	279	217															Sjp_0008100	3.7833	3.64628	3.60377	4.07069	3.27567	3.26871	2.51663	2.07225	0.483301	1.88839	2.55039	1.77908
Sjp_0008110	SJC_S000026	413414	419403	5.989		448	683	444	492	744	621	494	580	361	650	258	507															Sjp_0008110	16.1546	15.9964	18.9952	16.6431	16.4486	15.0778	9.49991	12.683	8.13959	14.5069	6.27155	11.0534
Sjp_0008120	SJC_S000026	420126	456851	36.725		474	677	429	492	804	704	581	551	359	650	323	652															Sjp_0008120	2.78734	2.58573	2.99303	2.71411	2.89871	2.78748	1.82205	1.96489	1.32003	2.36574	1.28041	2.31808
Sjp_0008130	SJC_S000026	458482	476868	18.386		489	656	361	410	602	490	865	389	639	430	555	391															Sjp_0008130	5.74375	5.00465	5.03079	4.51774	4.3353	3.87533	5.41846	2.77084	4.69314	3.12606	4.39456	2.77672
Sjp_0008140	SJC_S000026	482387	492372	9.985		13	25	9	10	19	26	6	12	10	12	4	5															Sjp_0008140	0.28117	0.351195	0.230946	0.202897	0.251951	0.378639	0.069207	0.157392	0.135239	0.160638	0.0583205	0.065383
Sjp_0008150	SJC_S000026	504581	505314	0.733		51	142	123	178	295	463	215	183	181	214	168	229															Sjp_0008150	15.0259	27.1732	42.9949	49.1972	53.2879	91.8496	33.7817	32.6961	33.3445	39.0235	33.3668	40.7919
Sjp_0008160	SJC_S000026	510666	511453	0.787		1	1	0	0	1	1	4	2	2	0	3	0															Sjp_0008160	0.274409	0.178231	0	0	0.168242	0.184767	0.585372	0.332816	0.343167	0	0.554953	0
Sjp_0008170	SJC_S000026	523311	532448	9.137		646	950	430	613	712	719	1310	644	808	644	1160	551															Sjp_0008170	15.2687	14.584	12.0582	13.5919	10.3178	11.4426	16.5126	9.23062	11.9415	9.42103	18.4826	7.87391
Sjp_0008180	SJC_S000026	542535	547585	5.05		339	424	346	324	534	443	605	398	341	369	462	437															Sjp_0008180	14.4971	11.7769	17.555	12.998	14.001	12.7559	13.7978	10.3214	9.11828	9.76678	13.3186	11.2988
Sjp_0008190	SJC_S000026	560727	566034	5.307		853	1463	638	935	1225	1215	3074	1762	3660	1712	2631	2083															Sjp_0008190	34.7115	38.668	30.8026	35.6933	30.5631	33.291	66.7117	43.4816	93.1283	43.1192	72.1741	51.2487
Sjp_0008200	SJC_S000026	583715	626337	42.622		992	1310	782	957	1338	1328	1178	1553	349	1455	847	1391															Sjp_0008200	5.02634	4.31116	4.70099	4.54886	4.15655	4.53069	3.18316	4.77184	1.10571	4.56295	2.89307	4.26124
Sjp_0008220	SJC_S000026	704181	715821	11.64		600	838	446	489	705	655	862	545	402	560	485	540															Sjp_0008220	11.132	10.0983	9.81744	8.51099	8.01949	8.18255	8.52906	6.13186	4.66362	6.4306	6.06594	6.05736
Sjp_0008230	SJC_S000026	737376	745993	8.617		403	618	334	424	640	472	532	417	106	349	461	349															Sjp_0008230	10.1	10.0598	9.93131	9.9686	9.83409	7.96501	7.11054	6.33765	1.66111	5.41359	7.78851	5.28825
Sjp_0008240	SJC_S000026	760747	778139	17.392		222	277	204	220	423	335	424	281	169	303	218	297															Sjp_0008240	2.75662	2.23402	3.00536	2.5627	3.22034	2.80089	2.80778	2.11595	1.31216	2.32868	1.82481	2.22972
Sjp_0008250	SJC_S000026	790436	791890	1.454		1606	2967	1315	1831	2473	2101	4024	2374	3603	2441	3137	2583															Sjp_0008250	238.537	286.227	231.728	255.122	225.201	210.117	318.743	213.828	334.618	224.398	314.094	231.954
Sjp_0008260	SJC_S000026	793197	797387	4.19		1	4	0	1	0	1	0	0	0	1	2	0															Sjp_0008260	0.0515418	0.133907	0	0.0483515	0	0.0347045	0	0	0	0.0319009	0.0694905	0
Sjp_0008270	SJC_S000026	797733	799847	2.114		169	206	122	148	241	198	219	157	127	133	197	143															Sjp_0008270	17.2646	13.6684	14.7867	14.1834	15.0946	13.6195	11.9313	9.7262	8.11238	8.40936	13.5666	8.8323
Sjp_0008280	SJC_S000026	799934	822330	22.396		506	734	417	484	702	493	531	488	176	435	576	353															Sjp_0008280	4.87926	4.59708	4.7707	4.37824	4.15028	3.20093	2.73068	2.85363	1.06119	2.59618	3.74422	2.05801
Sjp_0008290	SJC_S000026	838146	839537	1.391		2	1	1	1	0	0	2	6	1	4	4	4															Sjp_0008290	0.310511	0.100839	0.1842	0.145646	0	0	0.165596	0.564901	0.0970784	0.38437	0.418642	0.37547
Sjp_0008300	SJC_S000027	50439	58985	8.546		0	0	0	0	0	0	0	0	0	0	0	0															Sjp_0008300	0	0	0	0	0	0	0	0	0	0	0	0
Sjp_0008310	SJC_S000027	137144	137562	0.418		2	2	1	1	1	1	0	0	0	0	0	1															Sjp_0008310	1.0333	0.671136	0.612971	0.484672	0.316763	0.347876	0	0	0	0	0	0.312368
Sjp_0008320	SJC_S000027	145586	180884	35.298		11	7	12	7	28	9	3	14	0	6	1	5															Sjp_0008320	0.0673002	0.0278166	0.0871059	0.0401765	0.105031	0.037076	0.00978855	0.0519429	0	0.0227205	0.00412439	0.0184954
Sjp_0008330	SJC_S000027	184820	185911	1.091		11	8	5	6	23	4	2	14	0	12	3	4															Sjp_0008330	2.17742	1.02854	1.17425	1.11417	2.79134	0.533133	0.211131	1.68055	0	1.47019	0.400319	0.478716
Sjp_0008340	SJC_S000027	225488	231089	5.601		6	3	3	1	2	2	2	2	0	4	11	1															Sjp_0008340	0.231345	0.0751298	0.137237	0.0361709	0.0472797	0.0519236	0.0411255	0.0467641	0	0.0954577	0.285915	0.0233119
Sjp_0008350	SJC_S000027	256346	261400	5.054		0	0	0	0	0	0	0	0	0	0	0	0															Sjp_0008350	0	0	0	0	0	0	0	0	0	0	0	0
Sjp_0008360	SJC_S000027	265148	274709	9.561		1170	1507	950	1098	1642	1415	2736	1855	3100	1767	1941	1926															Sjp_0008360	26.4275	22.1089	25.4587	23.2661	22.7395	21.5205	32.9579	25.4091	43.7833	24.703	29.5551	26.3024
Sjp_0008370	SJC_S000027	278095	320739	42.644		247	357	186	228	280	347	196	381	70	298	152	224															Sjp_0008370	1.25087	1.17427	1.11756	1.08318	0.869382	1.18324	0.529353	1.17008	0.221661	0.93406	0.518914	0.685856
Sjp_0008380	SJC_S000027	357366	369911	12.545		41	53	20	40	52	40	63	38	29	33	73	37															Sjp_0008380	0.705809	0.592601	0.408484	0.645972	0.548837	0.463649	0.578385	0.396699	0.31216	0.351609	0.847153	0.3851
Sjp_0008390	SJC_S000027	398394	410233	11.839		5962	10191	5420	6669	11491	10575	12112	13743	10754	14738	9086	16767															Sjp_0008390	108.755	120.742	117.301	114.122	128.515	129.887	117.828	152.025	122.66	166.395	111.729	184.92
Sjp_0008400	SJC_S000027	422605	444061	21.456		352	492	373	422	628	571	329	420	151	495	172	394															Sjp_0008400	3.54297	3.21642	4.45427	3.98463	3.87544	3.86979	1.76601	2.56359	0.950338	3.0837	1.16705	2.39767
Sjp_0008410	SJC_S000027	451032	503238	52.206		610	645	462	595	840	752	206	585	20	461	203	399															Sjp_0008410	2.52338	1.73299	2.26745	2.30898	2.13044	2.09458	0.454458	1.46752	0.051732	1.18031	0.56609	0.997919
Sjp_0008420	SJC_S000027	517330	518160	0.83		1	12	0	37	2	38	1194	39	856	26	1235	23															Sjp_0008420	0.260193	2.02796	0	9.03125	0.319053	6.65742	165.681	6.15368	139.266	4.18708	216.62	3.6182
Sjp_0008430	SJC_S000027	529499	530254	0.755		276	356	241	240	434	380	506	364	433	364	269	419															Sjp_0008430	78.9471	66.1393	81.7874	64.4004	76.112	73.1875	77.1881	63.1398	77.4445	64.4423	51.8698	72.4619
Sjp_0008440	SJC_S000027	537670	580955	43.285		565	542	278	337	523	370	281	335	43	373	205	260															Sjp_0008440	2.81893	1.75638	1.6456	1.57731	1.59983	1.24298	0.74768	1.01358	0.134147	1.15183	0.689487	0.784293
Sjp_0008450	SJC_S000027	637668	687243	49.575		1024	1593	863	1014	1381	1340	1251	1392	305	1321	923	1262															Sjp_0008450	4.46078	4.50723	4.4603	4.14381	3.68843	3.93045	2.90631	3.67727	0.830782	3.56169	2.71049	3.32383
Sjp_0008460	SJC_S000028	12621	20213	7.592		2	8	2	10	4	2	0	6	0	0	1	0															Sjp_0008460	0.0568915	0.147806	0.0674979	0.266851	0.0697612	0.0383066	0	0.103501	0	0	0.0191758	0
Sjp_0008470	SJC_S000028	21362	62164	40.802		186	242	181	203	305	295	417	264	194	269	265	241															Sjp_0008470	0.984476	0.831938	1.13661	1.00795	0.989758	1.05133	1.17707	0.847366	0.642052	0.881226	0.945527	0.77122
Sjp_0008480	SJC_S000028	64794	78255	13.461		276	423	234	297	460	397	476	287	301	247	449	233															Sjp_0008480	4.42798	4.40778	4.45405	4.46996	4.52471	4.28858	4.07265	2.79224	3.01953	2.45265	4.856	2.26007
Sjp_0008490	SJC_S000028	93436	121172	27.736		597	789	507	659	1066	841	553	923	74	938	456	875															Sjp_0008490	4.64841	3.99016	4.68361	4.81355	5.0889	4.40912	2.2963	4.35819	0.360278	4.52038	2.39348	4.11914
Sjp_0008500	SJC_S000028	125508	198312	72.804		296	507	224	358	367	257	269	369	46	357	384	310															Sjp_0008500	0.878032	0.976809	0.788332	0.996213	0.667454	0.513308	0.425544	0.663773	0.0853203	0.655435	0.767866	0.555967
Sjp_0008510	SJC_S000028	206254	226680	20.426		154	294	101	185	193	170	233	167	67	177	333	198															Sjp_0008510	1.62821	2.01893	1.26693	1.8349	1.25108	1.21022	1.31377	1.07073	0.442936	1.15826	2.3734	1.26568
Sjp_0008520	SJC_S000028	231875	233629	1.754		69	168	114	126	193	158	217	177	169	193	159	164															Sjp_0008520	8.49559	13.435	16.653	14.5534	14.5693	13.0987	14.2488	13.2158	13.0109	14.7077	13.1971	12.2083
Sjp_0008530	SJC_S000028	241246	339350	98.104		846	1651	831	1035	1632	1704	325	2051	35	1991	343	1431															Sjp_0008530	1.86233	2.36057	2.17035	2.13736	2.20264	2.52571	0.381543	2.73796	0.048176	2.71269	0.508999	1.90456
Sjp_0008540	SJC_S000028	349537	363829	14.292		382	693	343	460	733	847	339	986	102	950	256	828															Sjp_0008540	5.77224	6.80138	6.14918	6.52062	6.79081	8.61768	2.73183	9.03509	0.963733	8.88479	2.60769	7.5645
Sjp_0008550	SJC_S000028	504954	507718	2.764		1	1	0	5	0	1	0	1	3	2	0	1															Sjp_0008550	0.0781332	0.050748	0	0.366485	0	0.0526093	0	0.0473817	0.146566	0.0967182	0	0.0472394
Sjp_0008560	SJC_S000028	518615	529944	11.329		322	505	263	400	536	487	626	506	233	475	425	400															Sjp_0008560	6.13816	6.25254	5.94813	7.15307	6.26446	6.25083	6.36399	5.84935	2.77724	5.60426	5.46144	4.61011
Sjp_0008570	SJC_S000028	540198	550016	9.818		192	318	178	232	354	412	560	835	177	1052	464	1186															Sjp_0008570	4.2233	4.54319	4.64529	4.78728	4.77409	6.10203	6.56919	11.1381	2.43444	14.3222	6.88025	15.7726
Sjp_0008580	SJC_S000028	579171	581558	2.387		90	155	97	127	169	154	323	321	263	363	205	329															Sjp_0008580	8.14261	9.10827	10.412	10.7789	9.37443	9.38142	15.5847	17.6117	14.8783	20.3269	12.5029	17.9964
Sjp_0008600	SJC_S000029	2526	4555	2.029		265	625	272	546	622	774	1036	1310	1247	1148	581	1489															Sjp_0008600	28.2057	43.2071	34.3481	54.5174	40.59	55.4701	58.8064	84.5547	82.9916	75.6269	41.6873	95.8198
Sjp_0008610	SJC_S000029	17551	18700	1.149		1213	1798	1055	1060	1990	1318	2918	1762	3126	1506	2459	1976															Sjp_0008610	227.989	219.496	235.26	186.9	229.321	166.8	292.491	200.833	367.383	175.195	311.565	224.548
Sjp_0008620	SJC_S000029	26499	27362	0.863		3	44	1	29	4	25	10	37	10	32	7	48															Sjp_0008620	0.750731	7.15153	0.296897	6.80787	0.613705	4.2124	1.33455	5.61487	1.56473	4.95628	1.18086	7.26228
Sjp_0008630	SJC_S000029	34414	34611	0.197		0	0	0	0	0	1	40	0	27	0	23	2															Sjp_0008630	0	0	0	0	0	0.738132	23.3852	0	18.5075	0	16.997	1.32558
Sjp_0008640	SJC_S000029	48969	81464	32.495		546	682	243	345	390	334	448	176	121	189	333	155															Sjp_0008640	3.62869	2.94391	1.91605	2.15093	1.58913	1.49462	1.58785	0.709324	0.502827	0.777431	1.49189	0.622813
Sjp_0008650	SJC_S000029	84463	96609	12.146		153	224	131	163	276	256	321	253	189	255	247	263															Sjp_0008650	2.72039	2.58685	2.76347	2.71881	3.00875	3.06483	3.04382	2.72795	2.10125	2.80623	2.96056	2.82726
Sjp_0008660	SJC_S000029	97110	104087	6.977		466	520	272	440	440	452	309	360	90	291	296	272															Sjp_0008660	14.4242	10.4542	9.98887	12.7764	8.35015	9.42041	5.10078	6.75744	1.7419	5.57495	6.17636	5.09029
Sjp_0008670	SJC_S000029	108542	110151	1.609		0	0	0	0	0	0	0	0	0	0	0	0															Sjp_0008670	0	0	0	0	0	0	0	0	0	0	0	0
Sjp_0008680	SJC_S000029	120008	130690	10.682		80	327	61	226	98	177	12	125	3	99	11	63															Sjp_0008680	1.61738	4.2939	1.46317	4.28628	1.21474	2.40947	0.129383	1.53252	0.0379244	1.23879	0.149917	0.770071
Sjp_0008690	SJC_S000029	150603	167074	16.471		4	2	3	2	5	4	1	0	1	4	4	3															Sjp_0008690	0.0524462	0.017032	0.0466678	0.0246	0.0401939	0.0353135	0.00699241	0	0.00819841	0.0324606	0.0353549	0.0237818
Sjp_0008700	SJC_S000029	186078	221975	35.897		25	30	14	7	38	29	20	17	5	12	18	7															Sjp_0008700	0.150403	0.117225	0.0999278	0.0395061	0.140164	0.117474	0.0641681	0.0620211	0.0188088	0.0446827	0.0730002	0.0254614
Sjp_0008710	SJC_S000029	242390	244411	2.021		17	33	16	23	53	39	65	41	34	51	30	51															Sjp_0008710	1.81659	2.29036	2.02848	2.30561	3.47232	2.80607	3.7042	2.65684	2.27176	3.37303	2.16105	3.29493
Sjp_0008720	SJC_S000029	247352	259763	12.411		0	1	1	2	2	1	0	1	0	0	1	0															Sjp_0008720	0	0.0113019	0.0206447	0.0326473	0.021337	0.0117164	0	0.0105522	0	0	0.0117301	0
Sjp_0008730	SJC_S000029	279987	329304	49.317		196	348	163	184	355	330	627	641	248	677	547	645															Sjp_0008730	0.858288	0.989782	0.846851	0.755867	0.953108	0.97301	1.46426	1.7022	0.679055	1.83488	1.61473	1.70768
Sjp_0008740	SJC_S000029	344581	352530	7.949		3	7	2	9	0	16	0	21	6	9	20	8															Sjp_0008740	0.0815047	0.123521	0.0644664	0.229379	0	0.29269	0	0.345983	0.101927	0.151337	0.366292	0.131408
Sjp_0008760	SJC_S000029	372325	375125	2.8		116	179	82	111	130	118	716	144	932	123	494	149															Sjp_0008760	8.94692	8.9671	7.50364	8.03136	6.14746	6.12808	29.4511	6.73524	44.9477	5.87169	25.6849	6.94818
Sjp_0008770	SJC_S000029	393406	401178	7.772		457	656	404	465	702	524	1315	672	1081	687	908	676															Sjp_0008770	12.6986	11.8394	13.3188	12.1212	11.9595	9.80389	19.4868	11.3236	18.782	11.8152	17.0084	11.3568
Sjp_0008780	SJC_S000029	495679	500129	4.45		33	32	35	10	50	42	334	87	136	102	302	103															Sjp_0008780	1.6015	1.00866	2.01523	0.455265	1.48772	1.37243	8.64437	2.5604	4.12694	3.06377	9.87999	3.02218
Sjp_0008790	SJC_S000029	538496	582035	43.539		534	776	486	569	911	723	580	698	97	753	483	536															Sjp_0008790	2.64872	2.5	2.86005	2.64764	2.77045	2.41468	1.53425	2.09955	0.300845	2.31171	1.61502	1.60742
Sjp_0008800	SJC_S000029	623966	628116	4.15		388	576	326	500	611	514	226	457	33	460	84	378															Sjp_0008800	20.191	19.4684	20.1273	24.4088	19.4941	18.0101	6.27202	14.4217	1.07378	14.8158	2.94673	11.8929
Sjp_0008810	SJC_S000030	75033	115386	40.353		785	1018	432	538	569	490	263	197	22	151	254	101															Sjp_0008810	4.20114	3.53858	2.74299	2.70104	1.86701	1.76571	0.750632	0.63935	0.0736201	0.50017	0.916363	0.326805
Sjp_0008820	SJC_S000030	132102	138436	6.334		0	0	0	0	0	0	0	0	0	0	0	0															Sjp_0008820	0	0	0	0	0	0	0	0	0	0	0	0
Sjp_0008830	SJC_S000030	148045	148395	0.35		68	98	60	78	95	93	15	40	4	40	9	24															Sjp_0008830	41.958	39.2749	43.9238	45.1493	35.939	38.638	4.93594	14.9672	1.54327	15.276	3.74355	8.95336
Sjp_0008840	SJC_S000030	169130	169306	0.176		1	5	3	1	5	2	0	1	0	1	0	3															Sjp_0008840	1.22705	3.98487	4.36742	1.1511	3.76156	1.65241	0	0.744108	0	0.759458	0	2.22562
Sjp_0008850	SJC_S000030	294281	302086	7.805		46	42	27	30	58	59	34	35	12	39	12	20															Sjp_0008850	1.2728	0.754802	0.886354	0.778704	0.983933	1.09921	0.50171	0.587278	0.207615	0.667895	0.22383	0.33458
Sjp_0008860	SJC_S000030	380103	383419	3.316		692	1388	658	921	1464	1656	918	2017	679	1800	575	1946															Sjp_0008860	45.0677	58.7127	50.8426	56.269	58.4571	72.6183	31.8842	79.6599	27.6506	72.5562	25.2443	76.6251
Sjp_0008870	SJC_S000030	401551	441237	39.686		395	327	298	288	529	442	165	409	32	402	140	228															Sjp_0008870	2.14948	1.15576	1.92396	1.47021	1.76494	1.61952	0.478844	1.34969	0.108884	1.35396	0.513571	0.750136
Sjp_0008880	SJC_S000030	453274	458064	4.79		195	279	173	206	281	258	383	227	375	261	196	273															Sjp_0008880	8.7917	8.17007	9.25394	8.71277	7.7675	7.83221	9.20895	6.20639	10.5717	7.28319	5.95703	7.44166
Sjp_0008890	SJC_S000030	480603	495482	14.879		0	0	0	0	1	0	0	0	0	0	0	0															Sjp_0008890	0	0	0	0	0.00889891	0	0	0	0	0	0	0
Sjp_0008900	SJC_S000030	504525	521922	17.397		172	254	136	170	293	323	249	332	96	272	121	309															Sjp_0008900	2.13515	2.04794	2.003	1.9797	2.22999	2.69978	1.64844	2.49926	0.745155	2.08983	1.01256	2.31914
Sjp_0008910	SJC_S000030	569961	588603	18.642		163	226	179	202	338	276	270	241	144	223	177	226															Sjp_0008910	1.88829	1.70048	2.46024	2.19525	2.40068	2.15286	1.66809	1.69306	1.04309	1.59893	1.38226	1.58292
Sjp_0008920	SJC_S000030	590084	598442	8.358		429	721	390	597	828	598	850	693	309	664	597	589															Sjp_0008920	11.0848	12.1001	11.9558	14.4709	13.1171	10.404	11.7129	10.8587	4.99236	10.619	10.3988	9.20144
Sjp_0008930	SJC_S000030	607476	611686	4.21		8	32	11	29	18	33	14	25	4	33	13	22															Sjp_0008930	0.410376	1.06617	0.669463	1.39553	0.56611	1.13981	0.382995	0.77769	0.1283	1.04773	0.449543	0.682312
Sjp_0008940	SJC_S000030	615424	635748	20.324		101	251	121	157	240	193	252	159	186	178	175	174															Sjp_0008940	1.07321	1.73229	1.52543	1.565	1.56355	1.38086	1.42803	1.02456	1.23582	1.17065	1.25354	1.11785
Sjp_0008950	SJC_S000030	640896	648038	7.142		412	488	448	442	756	598	190	403	116	367	62	330															Sjp_0008950	12.4581	9.58422	16.0722	12.538	14.0156	12.1754	3.06394	7.38982	2.19325	6.86851	1.26381	6.03305
Sjp_0008960	SJC_S000030	657310	661145	3.835		1	0	0	0	1	0	21	5	32	4	13	3															Sjp_0008960	0.056313	0	0	0	0.0345259	0	0.630668	0.170747	1.12677	0.139415	0.4935	0.102141
Sjp_0008970	SJC_S000030	682633	691467	8.834		0	0	0	0	0	0	0	0	0	0	0	0															Sjp_0008970	0	0	0	0	0	0	0	0	0	0	0	0
Sjp_0008980	SJC_S000030	731195	743219	12.024		162	446	87	107	408	218	212	717	229	794	222	970															Sjp_0008980	2.90964	5.20287	1.8539	1.80285	4.49285	2.63638	2.03064	7.80942	2.57179	8.82649	2.6879	10.5333
Sjp_0008990	SJC_S000030	748755	749128	0.373		270	381	307	364	720	504	562	795	776	779	209	785															Sjp_0008990	156.325	143.276	210.885	197.705	255.584	196.482	173.53	279.13	280.933	279.155	81.5731	274.792
Sjp_0009000	SJC_S000030	762400	769227	6.827		46	71	41	64	95	92	63	59	69	53	51	53															Sjp_0009000	1.45513	1.45876	1.53876	1.89922	1.84249	1.95956	1.06281	1.1318	1.3648	1.03768	1.08755	1.01365
Sjp_0009010	SJC_S000030	774673	782869	8.196		1283	2371	1182	1659	2223	2078	3373	2902	3443	2752	2693	3107															Sjp_0009010	33.8064	40.5776	36.9515	41.008	35.9127	36.8675	47.3982	46.3707	56.7263	44.881	47.8348	49.4974
Sjp_0009020	SJC_S000030	838110	843107	4.997		304	552	287	411	574	555	551	803	363	921	442	953															Sjp_0009020	13.1383	15.4948	14.716	16.6631	15.2094	16.1504	12.6996	21.0453	9.8095	24.6358	12.8772	24.9015
Sjp_0009030	SJC_S000030	899393	902301	2.908		7	10	4	3	12	2	0	0	0	2	1	1															Sjp_0009030	0.519849	0.48235	0.352437	0.209002	0.546383	0.100008	0	0	0	0.0919289	0.0500628	0.0449002
Sjp_0009040	SJC_S000030	923839	934995	11.156		41	37	26	24	80	36	7	24	3	21	2	14															Sjp_0009040	0.793687	0.465211	0.597147	0.43584	0.949493	0.469239	0.0722664	0.281742	0.036313	0.25161	0.0260994	0.163856
Sjp_0009050	SJC_S000030	953624	956657	3.033		0	0	0	0	0	0	0	0	0	0	0	0															Sjp_0009050	0	0	0	0	0	0	0	0	0	0	0	0
Sjp_0009060	SJC_S000031	15593	15796	0.203		0	0	0	0	1	0	0	0	0	0	0	1															Sjp_0009060	0	0	0	0	0.65225	0	0	0	0	0	0	0.643201
Sjp_0009070	SJC_S000031	73340	85542	12.202		380	469	397	359	726	574	639	515	545	465	372	477															Sjp_0009070	6.72553	5.39136	8.33635	5.96057	7.878	6.84039	6.03138	5.52745	6.03136	5.09376	4.43835	5.10423
Sjp_0009080	SJC_S000031	158238	162722	4.484		0	0	0	0	0	0	0	0	0	0	0	0															Sjp_0009080	0	0	0	0	0	0	0	0	0	0	0	0
Sjp_0009090	SJC_S000031	163382	185007	21.625		369	388	249	305	507	466	376	465	116	512	252	400															Sjp_0009090	3.68506	2.51671	2.95025	2.85738	3.10429	3.1335	2.00253	2.81608	0.724355	3.16468	1.6965	2.41516
Sjp_0009120	SJC_S000031	279360	282918	3.558		24	26	17	17	37	28	13	57	3	44	30	42															Sjp_0009120	1.45673	1.025	1.22422	0.967982	1.37691	1.14433	0.420808	2.09806	0.113858	1.65296	1.22751	1.5413
Sjp_0009130	SJC_S000031	303736	335767	32.031		89	118	96	146	185	161	105	167	18	163	88	115															Sjp_0009130	0.600058	0.516736	0.767922	0.923436	0.764736	0.730896	0.377542	0.682802	0.0758843	0.680195	0.399965	0.468781
Sjp_0009140	SJC_S000031	364347	365359	1.012		69	112	72	52	116	106	85	145	18	170	66	164															Sjp_0009140	14.7246	15.5237	18.2292	10.4099	15.1771	15.2309	9.67354	18.7645	2.40183	22.4535	9.49452	21.1595
Sjp_0009150	SJC_S000031	412373	436293	23.92		244	452	215	262	391	514	475	654	77	672	346	693															Sjp_0009150	2.20294	2.65054	2.303	2.21904	2.16434	3.12466	2.28707	3.58068	0.43469	3.75513	2.10584	3.78281
Sjp_0009160	SJC_S000031	438143	450508	12.365		358	615	325	443	638	633	713	820	462	819	502	956															Sjp_0009160	6.25263	6.9765	6.7345	7.25828	6.83183	7.44406	6.64114	8.68497	5.04542	8.85332	5.91043	10.095
Sjp_0009170	SJC_S000031	485324	564646	79.322		123	130	118	92	161	123	48	135	6	135	41	119															Sjp_0009170	0.334877	0.229883	0.381158	0.234973	0.268746	0.225482	0.0696939	0.222889	0.0102143	0.227487	0.0752488	0.195883
Sjp_0009180	SJC_S000031	570427	579133	8.706		1924	3076	1389	1872	2340	2013	4875	2383	2995	2230	3980	2478															Sjp_0009180	47.7266	49.5592	40.879	43.5624	35.5883	33.6221	64.4916	35.8471	46.4545	34.2375	66.554	37.1642
Sjp_0009190	SJC_S000031	591511	635566	44.055		534	946	500	606	832	673	1237	997	567	922	967	878															Sjp_0009190	2.6177	3.01198	2.90798	2.78677	2.50057	2.22137	3.23386	2.9638	1.73795	2.79738	3.19551	2.60221
Sjp_0009200	SJC_S000031	636024	636342	0.318		96	190	90	121	184	123	393	155	715	161	296	165															Sjp_0009200	65.1955	83.8076	72.5156	77.0873	76.6128	56.2443	142.335	63.8342	303.619	67.673	135.511	67.7485
Sjp_0009210	SJC_S000031	646553	657539	10.986		128	162	91	121	193	157	110	241	9	246	111	186															Sjp_0009210	2.51619	2.06839	2.12236	2.23136	2.3261	2.07807	1.15319	2.87294	0.110625	2.99304	1.47093	2.21063
Sjp_0009220	SJC_S000031	658070	666612	8.542		24	23	11	16	26	20	21	36	6	29	33	33															Sjp_0009220	0.606772	0.377681	0.329951	0.379476	0.403018	0.340464	0.283144	0.551939	0.0948509	0.45379	0.562424	0.504426
Sjp_0009240	SJC_S000031	693761	717241	23.48		454	603	313	430	620	507	260	374	73	332	91	275															Sjp_0009240	4.17572	3.60227	3.41556	3.71018	3.49626	3.13986	1.27533	2.08604	0.419831	1.88998	0.564226	1.52925
Sjp_0009250	SJC_S000031	727394	734101	6.707		250	362	264	275	486	394	641	572	434	596	440	775															Sjp_0009250	8.04981	7.57072	10.0854	8.3067	9.59441	8.54217	11.0072	11.1691	8.73798	11.8778	9.55067	15.0875
Sjp_0009260	SJC_S000031	748812	767574	18.762		12	23	10	30	11	88	66	276	28	172	71	179															Sjp_0009260	0.138126	0.171951	0.136564	0.323941	0.077629	0.68203	0.405146	1.92654	0.201525	1.22537	0.55092	1.24571
Sjp_0009270	SJC_S000031	783298	783987	0.689		0	0	0	0	1	0	0	0	0	1	0	0															Sjp_0009270	0	0	0	0	0.192172	0	0	0	0	0.193998	0	0
Sjp_0009280	SJC_S000031	804010	806661	2.651		4	10	7	9	9	14	4	8	4	8	8	9															Sjp_0009280	0.325855	0.529111	0.676557	0.687792	0.449514	0.767924	0.173779	0.395211	0.203751	0.403364	0.439329	0.443277
Sjp_0009290	SJC_S000031	822009	825505	3.496		243	268	255	226	414	312	402	288	137	271	170	222															Sjp_0009290	15.011	10.7528	18.689	13.0967	15.6798	12.9773	13.2435	10.7887	5.29174	10.3613	7.07925	8.29133
Sjp_0009300	SJC_S000031	827352	850764	23.412		451	634	455	559	898	739	437	775	101	667	302	596															Sjp_0009300	4.16018	3.79846	4.97954	4.83724	5.07865	4.58993	2.14976	4.33523	0.582549	3.80806	1.87792	3.32392
Sjp_0009310	SJC_S000031	859578	861001	1.423		3045	4774	2319	3130	4221	3268	11253	2983	18465	2985	9949	3132															Sjp_0009310	462.122	470.581	417.553	445.619	392.754	333.947	910.774	274.534	1752.24	280.386	1017.85	287.382
Sjp_0009320	SJC_S000031	868402	869053	0.651		172	196	112	164	254	215	280	178	125	174	98	111															Sjp_0009320	57.0586	42.2311	44.0812	51.0372	51.661	48.0239	49.5364	35.8086	25.9286	35.726	21.9157	22.2631
Sjp_0009330	SJC_S000031	869450	873150	3.7		0	0	0	0	0	0	0	0	0	0	1	0															Sjp_0009330	0	0	0	0	0	0	0	0	0	0	0.0393467	0
Sjp_0009340	SJC_S000031	877359	882407	5.048		443	695	379	454	655	518	1663	585	1626	540	1285	577															Sjp_0009340	18.9521	19.3118	19.2369	18.2205	17.1804	14.9214	37.942	15.177	43.4962	14.2985	37.059	14.9245
Sjp_0009350	SJC_S000031	885276	889102	3.826		799	1320	708	975	1450	1217	2314	1398	2404	1408	1573	1561															Sjp_0009350	45.0999	48.3934	47.4138	51.6278	50.1803	46.2536	69.6571	47.8532	84.8475	49.1897	59.854	53.2722
Sjp_0009360	SJC_S000031	911768	929404	17.636		122	241	105	165	181	142	420	189	253	178	336	169															Sjp_0009360	1.49394	1.91679	1.52548	1.89543	1.3589	1.17082	2.74281	1.40349	1.93718	1.34908	2.77363	1.25121
Sjp_0009370	SJC_S000031	982779	1001147	18.368		327	375	186	158	323	141	72	118	6	145	24	108															Sjp_0009370	3.84468	2.86369	2.59458	1.74269	2.32837	1.11624	0.451458	0.841334	0.0441102	1.05517	0.190221	0.767723
Sjp_0009380	SJC_S000031	1050417	1057971	7.554		7	21	5	13	12	18	8	38	1	25	13	47															Sjp_0009380	0.200122	0.389941	0.169594	0.348651	0.210337	0.346494	0.121972	0.658802	0.0178761	0.442364	0.250539	0.812388
Sjp_0009390	SJC_S000031	1074718	1077856	3.138		1560	2676	1387	2252	3854	4136	1863	2697	828	2562	635	2492															Sjp_0009390	107.361	119.616	113.25	145.392	162.618	191.658	68.3765	112.558	35.6309	109.13	29.4598	103.69
Sjp_0009410	SJC_S000031	1172871	1176726	3.855		30	40	9	34	32	86	42	67	20	62	25	77															Sjp_0009410	1.68062	1.45543	0.598183	1.78681	1.0991	3.24395	1.25479	2.27614	0.700576	2.14973	0.944116	2.60801
Sjp_0009420	SJC_S000031	1183079	1210098	27.019		962	1495	898	1161	1708	1651	1398	1998	582	2292	1202	2133															Sjp_0009420	7.68917	7.7612	8.51576	8.70537	8.37007	8.88542	5.95916	9.68445	2.90873	11.3387	6.47657	10.3078
Sjp_0009430	SJC_S000032	9734	25315	15.581		479	770	377	537	548	604	564	572	170	535	444	456															Sjp_0009430	6.63917	6.9319	6.19958	6.98238	4.65689	5.63692	4.16899	4.80783	1.47334	4.5896	4.14856	3.82131
Sjp_0009440	SJC_S000032	33288	45639	12.351		282	286	213	263	410	323	380	424	202	437	300	352															Sjp_0009440	4.93084	3.24804	4.41869	4.31398	4.39534	3.80277	3.54347	4.49585	2.20851	4.72929	3.53613	3.7212
Sjp_0009450	SJC_S000032	68680	88439	19.759		59	95	34	73	68	80	31	60	3	53	20	37															Sjp_0009450	0.644853	0.674397	0.44089	0.748483	0.455674	0.588742	0.180694	0.397681	0.0205025	0.358531	0.147358	0.2445
Sjp_0009460	SJC_S000032	112375	115489	3.114		158	248	146	175	232	245	347	500	249	492	234	487															Sjp_0009460	10.9575	11.1709	12.013	11.3853	9.86461	11.4406	12.8339	21.0281	10.7977	21.1185	10.9397	20.4199
Sjp_0009470	SJC_S000032	143284	154534	11.25		1407	2150	1452	1600	2471	2279	1921	2362	1170	2230	1315	2247															Sjp_0009470	27.0094	26.8067	33.0697	28.8132	29.0824	29.4572	19.6663	27.4964	14.0437	26.4953	17.017	26.0791
Sjp_0009480	SJC_S000032	159813	162462	2.649		4	18	10	10	9	14	15	9	2	11	20	10															Sjp_0009480	0.326101	0.95312	0.96724	0.76479	0.449853	0.768504	0.652163	0.444948	0.101952	0.555044	1.09915	0.492902
Sjp_0009490	SJC_S000032	175189	177888	2.699		276	419	200	221	374	314	739	333	916	332	540	350															Sjp_0009490	22.0841	21.7755	18.9864	16.5888	18.3476	16.9171	31.5347	16.1581	45.8292	16.4419	29.1273	16.932
Sjp_0009500	SJC_S000032	284959	286888	1.929		193	288	155	198	271	143	24	105	4	99	6	53															Sjp_0009500	21.6072	20.9419	20.5881	20.7949	18.6015	10.7796	1.43293	7.12862	0.280013	6.85992	0.452823	3.58745
Sjp_0009510	SJC_S000032	299347	302354	3.007		61	117	54	53	123	80	71	123	28	60	36	57															Sjp_0009510	4.38097	5.45769	4.60126	3.57081	5.41604	3.86863	2.71939	5.35698	1.2574	2.66707	1.74292	2.47505
Sjp_0009520	SJC_S000032	303861	307907	4.046		0	1	0	0	0	0	0	0	0	0	0	0															Sjp_0009520	0	0.0346682	0	0	0	0	0	0	0	0	0	0
Sjp_0009530	SJC_S000032	341787	352057	10.27		0	0	0	0	0	0	0	0	0	0	0	0															Sjp_0009530	0	0	0	0	0	0	0	0	0	0	0	0
Sjp_0009540	SJC_S000032	355948	356590	0.642		238	345	178	212	335	347	411	362	277	324	311	346															Sjp_0009540	80.06	75.3774	71.0397	66.8999	69.0908	78.5949	73.7316	73.8452	58.2632	67.4569	70.5237	70.3694
Sjp_0009550	SJC_S000032	395825	399527	3.702		3	6	1	3	6	0	99	0	29	0	150	6															Sjp_0009550	0.175008	0.227338	0.0692118	0.164176	0.214598	0	3.07997	0	1.05782	0	5.89881	0.21162
Sjp_0009570	SJC_S000033	31556	37519	5.963		0	0	0	0	0	1	1	0	0	0	0	0															Sjp_0009570	0	0	0	0	0	0.0243857	0.0193144	0	0	0	0	0
Sjp_0009580	SJC_S000033	45830	48115	2.285		18	26	18	21	31	19	10	21	1	12	3	18															Sjp_0009580	1.70122	1.59604	2.01838	1.8619	1.79633	1.20911	0.504035	1.2036	0.0590967	0.701958	0.191137	1.02856
Sjp_0009590	SJC_S000033	57980	60062	2.082		12	2	3	7	5	0	1	3	0	4	0	5															Sjp_0009590	1.24473	0.134743	0.369196	0.681148	0.31798	0	0.055318	0.188707	0	0.2568	0	0.313568
Sjp_0009600	SJC_S000033	104227	113435	9.208		18	83	20	59	38	114	117	339	14	340	169	329															Sjp_0009600	0.422164	1.26436	0.55652	1.29811	0.546423	1.80028	1.46342	4.82151	0.205311	4.93549	2.67197	4.66523
Sjp_0009610	SJC_S000033	118042	131431	13.389		115	178	122	130	181	172	188	162	80	159	162	136															Sjp_0009610	1.85491	1.86478	2.33468	1.96707	1.78995	1.86802	1.61717	1.58458	0.806848	1.58732	1.76147	1.32627
Sjp_0009620	SJC_S000033	137660	138867	1.207		91	84	80	99	140	132	155	121	97	110	69	80															Sjp_0009620	16.282	9.76178	16.9824	16.617	15.3579	15.9026	14.7901	13.1288	10.8521	12.1815	8.32245	8.65417
Sjp_0009630	SJC_S000033	179967	284287	104.32		1287	1645	1370	1469	2716	2107	527	2117	52	2326	230	1687															Sjp_0009630	2.66431	2.21185	3.36488	2.85285	3.44725	2.93695	0.581822	2.65767	0.0673109	2.98029	0.320974	2.1115
Sjp_0009640	SJC_S000033	291076	291564	0.488		157	277	184	243	379	300	456	351	521	340	273	413															Sjp_0009640	69.479	79.619	96.6083	100.881	102.832	89.3926	107.62	94.1967	144.168	93.127	81.4427	110.503
Sjp_0009660	SJC_S000033	359376	364103	4.727		23	23	10	19	20	28	11	25	0	24	5	7															Sjp_0009660	1.05079	0.682494	0.542039	0.814315	0.560215	0.861336	0.268012	0.692633	0	0.678644	0.153991	0.193355
Sjp_0009670	SJC_S000033	378424	380835	2.411		124	140	88	91	113	121	26	91	2	77	18	71															Sjp_0009670	11.107	8.14494	9.35194	7.6466	6.20571	7.29774	1.242	4.94302	0.112017	4.26884	1.08689	3.84507
Sjp_0009680	SJC_S000033	551371	589289	37.918		615	716	438	558	810	823	995	888	349	841	612	738															Sjp_0009680	3.5027	2.64865	2.95968	2.98135	2.82846	3.15613	3.02221	3.06702	1.24288	2.96461	2.34972	2.54129
Sjp_0009690	SJC_S000033	596397	602207	5.81		43	35	28	30	58	44	103	31	68	36	45	33															Sjp_0009690	1.59833	0.844984	1.2348	1.04609	1.32179	1.10123	2.04178	0.69877	1.58046	0.828214	1.12758	0.741618
Sjp_0009700	SJC_S000033	605673	606620	0.947		1	3	3	0	0	1	1	0	0	0	1	0															Sjp_0009700	0.228047	0.444353	0.811685	0	0	0.15355	0.121618	0	0	0	0.15373	0
Sjp_0009710	SJC_S000033	653175	653688	0.513		105	124	101	101	192	133	208	180	123	136	130	161															Sjp_0009710	44.2024	33.9048	50.4452	39.8867	49.5558	37.6994	46.6974	45.9519	32.3771	35.4354	36.8923	40.978
Sjp_0009720	SJC_S000033	661490	694455	32.965		999	1339	819	1076	1499	1298	942	1448	137	1401	675	1237															Sjp_0009720	6.54465	5.6975	6.36571	6.61277	6.02087	5.72561	3.29113	5.7526	0.561199	5.68069	2.98099	4.89958
Sjp_0009730	SJC_S000033	703213	712439	9.226		620	790	433	561	734	521	606	489	137	409	445	280															Sjp_0009730	14.5128	12.0108	12.0252	12.319	10.534	8.21154	7.56495	6.94135	2.0052	5.92552	7.02192	3.96266
Sjp_0009740	SJC_S000033	734002	752461	18.459		124	134	99	105	152	150	130	233	11	184	109	198															Sjp_0009740	1.45073	1.01825	1.37418	1.15241	1.0903	1.18163	0.811115	1.65309	0.08047	1.33237	0.859662	1.40055
Sjp_0009750	SJC_S000033	771291	773550	2.259		298	533	284	438	615	548	1023	681	1335	637	649	700															Sjp_0009750	28.4888	33.0954	32.212	39.281	36.047	35.2748	52.1563	39.4802	79.8022	37.6912	41.8252	40.4599
Sjp_0009760	SJC_S000033	778382	783797	5.415		4	3	5	6	3	2	1	3	0	1	16	0															Sjp_0009760	0.159527	0.0777105	0.236585	0.22448	0.0733556	0.0537071	0.0212691	0.0725557	0	0.0246841	0.430161	0
Sjp_0009780	SJC_S000033	847297	849750	2.453		223	255	205	217	367	250	333	265	207	207	260	254															Sjp_0009780	19.6327	14.5814	21.4128	17.922	19.8097	14.8198	15.6348	14.1481	11.3952	11.2795	15.4307	13.5201
Sjp_0009790	SJC_S000034	993	2864	1.871		89	58	34	33	83	73	21	87	0	75	5	40															Sjp_0009790	10.2728	4.34822	4.65609	3.57326	5.87374	5.67348	1.29268	6.08967	0	5.35801	0.38905	2.79144
Sjp_0009800	SJC_S000034	60123	64681	4.558		263	493	248	307	476	445	646	537	530	595	614	665															Sjp_0009800	12.4611	15.1715	13.941	13.6455	13.8275	14.1966	16.3232	15.4294	15.7019	17.4485	19.6112	19.0498
Sjp_0009810	SJC_S000034	76784	148225	71.441		218	271	177	265	327	340	44	254	9	233	19	138															Sjp_0009810	0.658996	0.532082	0.634807	0.751489	0.606053	0.692041	0.0709336	0.465623	0.0170116	0.435938	0.0387182	0.252217
Sjp_0009820	SJC_S000034	152173	153522	1.349		8	8	1	9	8	10	0	2	1	8	0	2															Sjp_0009820	1.28071	0.831831	0.189935	1.35162	0.785215	1.07792	0	0.194163	0.100101	0.792674	0	0.19358
Sjp_0009830	SJC_S000034	247831	248856	1.025		0	0	1	0	0	0	0	0	0	0	0	0															Sjp_0009830	0	0	0.249973	0	0	0	0	0	0	0	0	0
Sjp_0009840	SJC_S000034	270960	271367	0.407		173	128	53	93	90	101	119	65	27	36	74	17															Sjp_0009840	91.7964	44.1136	33.3655	46.2927	29.2792	36.085	33.6744	20.9155	8.95817	11.8229	26.4696	5.45377
Sjp_0009860	SJC_S000034	338242	339886	1.644		58	65	39	50	89	69	56	102	17	102	35	117															Sjp_0009860	7.61904	5.54585	6.07826	6.16159	7.16801	6.10306	3.92313	8.12544	1.39636	8.29306	3.09939	9.29237
Sjp_0009870	SJC_S000034	344744	371522	26.778		262	280	186	194	357	271	256	426	49	352	276	462															Sjp_0009870	2.11299	1.46668	1.77972	1.46774	1.76523	1.47161	1.10105	2.08344	0.247097	1.75704	1.50052	2.25272
Sjp_0009880	SJC_S000034	384405	408982	24.577		1167	1322	755	942	1183	1060	800	997	134	812	619	698															Sjp_0009880	10.2545	7.545	7.87108	7.76509	6.37333	6.27158	3.74894	5.31269	0.736251	4.41615	3.66667	3.70825
Sjp_0009890	SJC_S000034	428940	429297	0.357		0	0	0	0	0	0	0	0	0	0	0	0															Sjp_0009890	0	0	0	0	0	0	0	0	0	0	0	0
Sjp_0009900	SJC_S000034	432936	444915	11.979		1025	1622	758	1095	1423	1339	2306	1721	1366	1591	1823	1619															Sjp_0009900	18.4789	18.9927	16.2131	18.519	15.7288	16.254	22.171	18.8152	15.3986	17.7528	22.1552	17.6469
Sjp_0009910	SJC_S000034	449565	458713	9.148		53	84	31	44	66	55	98	60	53	76	85	80															Sjp_0009910	1.25119	1.28798	0.868264	0.97443	0.955275	0.874252	1.23381	0.858961	0.782347	1.11046	1.3527	1.14184
Sjp_0009920	SJC_S000034	466321	496841	30.52		113	153	80	74	116	120	234	182	64	173	181	152															Sjp_0009920	0.799591	0.703175	0.671617	0.491215	0.50325	0.571738	0.883036	0.780972	0.283169	0.757666	0.863383	0.650282
Sjp_0009930	SJC_S000034	501758	502865	1.107		296	498	238	341	352	299	1324	361	1428	316	953	297															Sjp_0009930	57.7455	63.1013	55.0866	62.4067	42.1023	39.2757	137.749	42.7079	174.193	38.1554	125.33	35.0309
Sjp_0009940	SJC_S000034	505618	514185	8.567		298	339	225	261	437	348	487	315	268	441	336	359															Sjp_0009940	7.5121	5.55044	6.7293	6.17214	6.75403	5.90678	6.54707	4.81538	4.22431	6.8806	5.70979	5.47152
Sjp_0009950	SJC_S000034	514963	516850	1.887		280	428	237	296	405	391	667	387	802	412	434	471															Sjp_0009950	32.045	31.8148	32.1805	31.7793	28.418	30.1304	40.71	26.8589	57.3921	29.1838	33.4832	32.5905
Sjp_0009960	SJC_S000034	522005	531500	9.495		0	0	0	0	0	0	0	0	0	0	0	0															Sjp_0009960	0	0	0	0	0	0	0	0	0	0	0	0
Sjp_0009970	SJC_S000035	25623	45066	19.443		1629	2111	1228	1483	2260	2040	1364	2090	539	2293	752	1744															Sjp_0009970	18.0939	15.2294	16.1827	15.4526	15.3906	15.2569	8.07975	14.0777	3.74348	15.7637	5.63072	11.7119
Sjp_0009980	SJC_S000035	47947	54674	6.727		425	499	353	426	596	532	593	653	159	628	408	490															Sjp_0009980	13.644	10.4049	13.4453	12.8296	11.731	11.4998	10.1527	12.7128	3.19172	12.4783	8.82975	9.51081
Sjp_0009990	SJC_S000035	94724	126379	31.655		230	318	251	314	526	411	377	417	94	465	272	397															Sjp_0009990	1.56913	1.4091	2.03164	2.00961	2.20016	1.88799	1.37166	1.72521	0.400992	1.96348	1.25094	1.63754
Sjp_0010010	SJC_S000035	161136	163975	2.839		2	1	2	1	2	6	3	1	2	4	6	1															Sjp_0010010	0.152138	0.0494073	0.180502	0.0713607	0.0932771	0.307317	0.121703	0.04613	0.0951293	0.188326	0.307677	0.0459915
Sjp_0010020	SJC_S000035	165732	171629	5.897		179	236	163	168	284	220	225	219	86	216	204	186															Sjp_0010020	6.55535	5.61355	7.08227	5.77168	6.37672	5.4249	4.39439	4.86364	1.96932	4.89597	5.03627	4.11836
Sjp_0010030	SJC_S000035	175478	187106	11.628		44	54	43	37	69	63	45	59	22	59	45	77															Sjp_0010030	0.817187	0.651397	0.947501	0.644646	0.785696	0.787836	0.445712	0.664501	0.255486	0.678209	0.5634	0.864626
Sjp_0010040	SJC_S000035	210407	224987	14.58		553	672	486	524	896	745	929	760	578	757	627	732															Sjp_0010040	8.19108	6.465	8.54073	7.28112	8.13694	7.43017	7.33846	6.8266	5.35328	6.93992	6.26065	6.55536
Sjp_0010060	SJC_S000035	269815	272827	3.012		11	24	23	12	41	31	4	11	1	14	5	13															Sjp_0010060	0.788699	1.11767	1.95654	0.807143	1.80235	1.4966	0.152951	0.478284	0.0448327	0.621283	0.241671	0.563548
Sjp_0010070	SJC_S000036	8442	21609	13.167		419	645	350	510	589	613	556	589	198	523	511	495															Sjp_0010070	6.87228	6.87115	6.81079	7.84707	5.92296	6.76977	4.86334	5.85837	2.03062	5.30923	5.64994	4.90864
Sjp_0010080	SJC_S000036	45858	52315	6.457		63	65	37	47	110	73	72	47	58	57	69	68															Sjp_0010080	2.10709	1.41202	1.46821	1.47466	2.25565	1.64396	1.28425	0.953269	1.21296	1.17994	1.55571	1.37506
Sjp_0010090	SJC_S000036	67317	88818	21.501		89	111	88	92	197	114	125	103	111	98	103	95															Sjp_0010090	0.893933	0.724138	1.04867	0.866869	1.21316	0.770986	0.669574	0.627375	0.69713	0.609234	0.69741	0.576909
Sjp_0010100	SJC_S000036	106578	114639	8.061		63	50	45	34	72	78	149	74	51	100	118	96															Sjp_0010100	1.68782	0.870037	1.43034	0.854504	1.18264	1.40704	2.12885	1.20224	0.85434	1.65816	2.13109	1.55498
Sjp_0010110	SJC_S000036	119725	196143	76.418		395	428	279	282	462	333	67	296	6	316	51	222															Sjp_0010110	1.11629	0.785606	0.935459	0.747615	0.800491	0.633649	0.100978	0.507276	0.0106024	0.552723	0.0971592	0.379315
Sjp_0010120	SJC_S000036	199819	268938	69.119		440	578	382	428	675	633	420	737	156	789	321	710															Sjp_0010120	1.37477	1.17297	1.41606	1.2545	1.29305	1.3317	0.69984	1.39643	0.304773	1.52579	0.67611	1.34123
Sjp_0010130	SJC_S000036	290211	329341	39.13		2475	3736	1929	2375	3114	2652	2593	2665	668	2397	2106	2221															Sjp_0010130	13.6596	13.3923	12.631	12.2964	10.5371	9.85516	7.63202	8.91941	2.30524	8.18794	7.83534	7.41108
Sjp_0010140	SJC_S000036	352253	353192	0.939		21	31	12	21	23	30	5	4	2	9	0	10															Sjp_0010140	4.82978	4.63077	3.2744	4.53083	3.24319	4.64575	0.61327	0.557883	0.287617	1.28113	0	1.39052
Sjp_0010150	SJC_S000036	361518	364194	2.676		16	11	2	10	11	10	6	1	1	9	4	8															Sjp_0010150	1.29124	0.576585	0.191496	0.757074	0.544273	0.543393	0.258233	0.0489398	0.0504619	0.449545	0.217612	0.390343
Sjp_0010160	SJC_S000036	371944	394268	22.324		974	1462	908	1113	1602	1589	1607	1945	580	1926	1313	1872															Sjp_0010160	9.42238	9.18612	10.4215	10.1006	9.50169	10.3503	8.29069	11.4103	3.50837	11.5319	8.56253	10.9491
Sjp_0010170	SJC_S000036	422782	436893	14.111		19	19	12	8	22	8	7	9	1	4	13	5															Sjp_0010170	0.290783	0.188866	0.217891	0.114857	0.206431	0.0824389	0.057133	0.0835282	0.00956956	0.0378895	0.13412	0.0462652
Sjp_0010190	SJC_S000036	484837	500673	15.836		23	27	25	35	59	46	66	145	4	154	50	127															Sjp_0010190	0.313658	0.239153	0.404493	0.447762	0.493307	0.422389	0.480005	1.19914	0.0341086	1.29985	0.459657	1.04713
Sjp_0010200	SJC_S000036	509734	514464	4.73		149	187	120	120	218	128	278	169	185	190	159	187															Sjp_0010200	6.80298	5.54546	6.50034	5.13978	6.10247	3.93504	6.7691	4.67923	5.28154	5.36919	4.89379	5.16206
Sjp_0010210	SJC_S000036	515602	528855	13.253		523	757	362	461	671	554	950	559	537	524	647	583															Sjp_0010210	8.52239	8.01196	6.99859	7.04711	6.70376	6.07849	8.25575	5.5239	5.47154	5.28486	7.10722	5.74377
Sjp_0010220	SJC_S000037	2671	109993	107.322		787	994	611	670	1066	953	645	1010	134	1033	656	817															Sjp_0010220	1.58365	1.29914	1.45871	1.26477	1.31516	1.29123	0.692178	1.23248	0.168603	1.28655	0.889866	0.993976
Sjp_0010230	SJC_S000037	127983	133382	5.399		0	1	0	0	0	0	0	0	1	0	0	0															Sjp_0010230	0	0.0259803	0	0	0	0	0	0	0.0250113	0	0	0
Sjp_0010240	SJC_S000037	189939	205031	15.092		0	0	0	0	0	0	1	0	0	1	2	1															Sjp_0010240	0	0	0	0	0	0	0.00763133	0	0	0.00885665	0.0192927	0.00865159
Sjp_0010250	SJC_S000037	233288	247759	14.471		1876	2280	1769	1630	2817	2188	2479	1413	1168	1032	1389	799															Sjp_0010250	27.9968	22.1	31.3217	22.8199	25.775	21.9861	19.7299	12.7877	10.8992	9.5323	13.9738	7.20926
Sjp_0010260	SJC_S000037	357961	379083	21.122		157	417	156	231	319	282	514	237	490	208	387	270															Sjp_0010260	1.60523	2.76922	1.89237	2.21565	1.99971	1.9414	2.80269	1.46947	3.13264	1.31627	2.66738	1.66906
Sjp_0010270	SJC_S000037	413302	434098	20.796		414	817	389	484	735	785	938	1023	656	1031	781	954															Sjp_0010270	4.29927	5.5106	4.79276	4.71509	4.6797	5.48896	5.19481	6.44235	4.25965	6.62667	5.4674	5.98979
Sjp_0010280	SJC_S000037	446723	453024	6.301		409	711	346	502	611	665	1255	810	964	897	929	832															Sjp_0010280	14.0181	15.8277	14.0696	16.1406	12.8393	15.3466	22.9394	16.8354	20.6594	19.0283	21.4643	17.2408
Sjp_0010290	SJC_S000037	510665	510901	0.236		69	137	72	104	105	122	223	146	172	161	183	152															Sjp_0010290	63.1409	81.4264	78.1694	89.2782	58.9098	75.1706	108.828	81.0195	98.4161	91.1864	112.888	84.0958
Sjp_0010300	SJC_S000037	603988	614940	10.952		34	26	11	11	30	11	1	10	1	6	0	3															Sjp_0010300	0.670439	0.332994	0.257345	0.203481	0.362692	0.146049	0.0105161	0.119579	0.0123298	0.0732275	0	0.035766
Sjp_0010310	SJC_S000037	645469	655091	9.622		43	71	28	36	78	32	2	26	2	27	1	17															Sjp_0010310	0.96511	1.03502	0.745605	0.757986	1.07335	0.483598	0.0239393	0.35388	0.0280682	0.375072	0.0151302	0.230689
Sjp_0010320	SJC_S000038	89332	92293	2.961		11	26	19	23	33	49	11	23	0	22	2	9															Sjp_0010320	0.802284	1.23166	1.64411	1.57367	1.47566	2.40634	0.42786	1.01727	0	0.993118	0.0983334	0.396869
Sjp_0010330	SJC_S000038	108072	152749	44.677		358	608	252	360	456	345	596	349	102	313	367	309															Sjp_0010330	1.7305	1.90887	1.44522	1.63246	1.35142	1.12288	1.53642	1.02303	0.308295	0.936433	1.19589	0.903061
Sjp_0010340	SJC_S000038	163298	178508	15.21		331	532	248	302	406	406	509	522	197	528	409	487															Sjp_0010340	4.69973	4.90613	4.17771	4.02256	3.53433	3.88148	3.85421	4.49459	1.74899	4.64003	3.91475	4.18064
Sjp_0010350	SJC_S000038	180713	186965	6.252		229	326	211	280	327	263	216	186	45	114	248	160															Sjp_0010350	7.91025	7.31401	8.64728	9.07326	6.92531	6.11698	3.97907	3.89621	0.971949	2.43726	5.77487	3.34152
Sjp_0010360	SJC_S000038	188709	206474	17.765		308	438	191	231	365	361	481	538	162	531	314	403															Sjp_0010360	3.7442	3.45832	2.75476	2.63434	2.72043	2.9549	3.11836	3.96612	1.2314	3.99527	2.5732	2.96198
Sjp_0010370	SJC_S000038	253352	253747	0.395		129	177	101	116	177	154	348	118	361	121	247	165															Sjp_0010370	70.5288	62.854	65.515	59.4957	59.3317	56.6923	101.468	39.1231	123.413	40.9454	91.0352	54.5418
Sjp_0010380	SJC_S000039	1446	6482	5.036		141	192	161	199	303	251	160	223	23	231	117	243															Sjp_0010380	6.04654	5.34777	8.19137	8.00556	7.9665	7.2475	3.65916	5.79919	0.616725	6.13116	3.38228	6.30033
Sjp_0010390	SJC_S000039	21502	44987	23.485		89	180	109	178	223	280	116	393	27	323	49	311															Sjp_0010390	0.818414	1.07508	1.18919	1.53551	1.25726	1.73367	0.568872	2.19155	0.155247	1.83835	0.303749	1.72907
Sjp_0010400	SJC_S000039	99196	101403	2.207		4407	7384	3982	5435	8183	6356	23500	8180	18523	7734	17556	8777															Sjp_0010400	431.236	469.295	462.291	498.909	490.931	418.776	1226.34	485.4	1133.34	468.401	1158.06	519.262
Sjp_0010420	SJC_S000039	135866	148924	13.058		616	876	482	577	832	753	1132	1011	788	1042	964	1129															Sjp_0010420	10.1877	9.40988	9.45772	8.95207	8.4364	8.3853	9.98428	10.1397	8.14891	10.6661	10.7476	11.2891
Sjp_0010430	SJC_S000039	162329	188784	26.455		834	1050	749	749	1181	880	1414	791	1216	803	1124	786															Sjp_0010430	6.8082	5.56722	7.25421	5.73586	5.91089	4.83699	6.15586	3.91577	6.20691	4.05718	6.1854	3.87934
Sjp_0010440	SJC_S000039	197391	217011	19.62		643	939	506	629	918	868	1173	1023	550	943	956	1057															Sjp_0010440	7.0776	6.7131	6.60797	6.49495	6.19518	6.43311	6.88567	6.8285	3.78541	6.42435	7.09363	7.03426
Sjp_0010450	SJC_S000039	218370	269300	50.93		801	1318	723	860	1238	1292	871	1317	179	1292	790	1117															Sjp_0010450	3.39651	3.62993	3.63731	3.42097	3.21853	3.68883	1.96966	3.38657	0.474601	3.39082	2.2582	2.86366
Sjp_0010460	SJC_S000039	269640	271244	1.604		52	102	55	81	81	98	5	139	0	137	11	83															Sjp_0010460	7.0012	8.91975	8.78566	10.2307	6.68638	8.88427	0.359015	11.349	0	11.4165	0.998385	6.75642
Sjp_0010470	SJC_S000039	297965	319814	21.849		129	196	103	140	198	189	130	173	27	228	98	129															Sjp_0010470	1.27506	1.25829	1.20787	1.29814	1.1999	1.25785	0.685265	1.03696	0.166871	1.39482	0.652986	0.770905
Sjp_0010480	SJC_S000039	361557	391077	29.52		351	537	381	523	782	713	450	725	112	841	366	810															Sjp_0010480	2.56782	2.55161	3.30693	3.5893	3.50753	3.51215	1.75567	3.2164	0.512332	3.80799	1.80499	3.58271
Sjp_0010490	SJC_S000039	427809	454615	26.806		675	1045	459	729	793	664	900	415	306	446	751	383															Sjp_0010490	5.43808	5.46816	4.3873	5.5096	3.91698	3.60194	3.86685	2.02752	1.54148	2.22392	4.07866	1.86556
Sjp_0010500	SJC_S000039	461505	463145	1.64		177	451	187	312	425	422	123	424	5	367	96	244															Sjp_0010500	23.3079	38.5735	29.2155	38.5421	34.3127	37.417	8.6379	33.8587	0.411695	29.9115	8.52191	19.4262
Sjp_0010520	SJC_S000039	586002	586786	0.784		864	1180	728	1087	1464	1229	1482	1308	955	1349	832	1365															Sjp_0010520	237.997	211.117	237.92	280.891	247.25	227.948	217.71	218.494	164.489	229.992	154.496	227.331
Sjp_0010530	SJC_S000039	591889	629741	37.852		431	600	329	418	477	436	919	425	188	458	824	356															Sjp_0010530	2.45902	2.22341	2.22702	2.23724	1.66855	1.67493	2.79624	1.47044	0.670685	1.61731	3.16919	1.22802
Sjp_0010540	SJC_S000040	127	17765	17.638		174	221	119	181	232	182	200	261	28	199	183	203															Sjp_0010540	2.13046	1.75752	1.72868	2.079	1.7416	1.50045	1.30595	1.93794	0.214367	1.50807	1.51047	1.50276
Sjp_0010550	SJC_S000040	19797	27366	7.569		144	172	114	140	188	170	137	127	33	135	188	157															Sjp_0010550	4.10864	3.18747	3.85907	3.74726	3.28874	3.26596	2.08463	2.19742	0.588742	2.38403	3.616	2.70834
Sjp_0010560	SJC_S000040	79261	80807	1.546		3837	7621	3462	5351	7522	9913	10824	17139	9491	15742	8200	20545															Sjp_0010560	535.989	691.448	573.765	701.213	644.22	932.386	806.353	1451.86	828.996	1361.03	772.172	1735.16
Sjp_0010570	SJC_S000040	82705	82956	0.251		0	0	0	0	0	0	0	0	0	0	0	0															Sjp_0010570	0	0	0	0	0	0	0	0	0	0	0	0
Sjp_0010580	SJC_S000040	82992	83153	0.161		0	0	0	0	0	0	0	0	0	0	0	0															Sjp_0010580	0	0	0	0	0	0	0	0	0	0	0	0
Sjp_0010590	SJC_S000040	95668	123727	28.059		774	1161	603	765	1034	929	1200	1010	459	949	819	928															Sjp_0010590	5.95721	5.80386	5.50632	5.52349	4.87931	4.81442	4.92557	4.71409	2.20897	4.52075	4.24934	4.31836
Sjp_0010600	SJC_S000040	125969	134736	8.767		145	239	140	158	272	255	400	278	300	288	237	248															Sjp_0010600	3.57183	3.82388	4.0916	3.65116	4.10798	4.2295	5.2548	4.15281	4.62083	4.39094	3.93556	3.69354
Sjp_0010610	SJC_S000040	137398	137879	0.481		5	0	6	2	1	6	2	1	1	3	1	1															Sjp_0010610	2.24491	0	3.19612	0.842382	0.275274	1.81387	0.478886	0.272272	0.28074	0.833667	0.302667	0.271455
Sjp_0010620	SJC_S000040	154029	161228	7.199		329	463	264	377	602	545	698	534	399	541	466	553															Sjp_0010620	9.86955	9.02123	9.39611	10.6095	11.0722	11.0084	11.1668	9.71444	7.48429	10.0448	9.42374	10.0299
Sjp_0010630	SJC_S000040	170092	218632	48.54		408	689	422	465	623	655	850	841	627	880	625	897															Sjp_0010630	1.81524	1.99102	2.22756	1.94079	1.69941	1.96219	2.01682	2.26905	1.74429	2.42326	1.87452	2.41288
Sjp_0010640	SJC_S000040	230609	271154	40.545		265	460	218	317	477	548	510	971	162	972	402	860															Sjp_0010640	1.4115	1.59139	1.37764	1.58397	1.55773	1.96537	1.4487	3.13639	0.539545	3.20439	1.44344	2.76952
Sjp_0010650	SJC_S000040	300848	359416	58.568		388	573	206	303	357	424	321	416	69	403	232	458															Sjp_0010650	1.43069	1.37231	0.901204	1.04811	0.807083	1.0527	0.631236	0.930211	0.159088	0.919731	0.576683	1.02105
Sjp_0010660	SJC_S000040	360830	369334	8.504		2541	3459	2080	2563	3544	3133	4122	3107	3208	2836	2424	2520															Sjp_0010660	64.529	57.0537	62.6695	61.059	55.1799	53.5719	55.8254	47.8483	50.9402	44.5758	41.4972	38.6919
Sjp_0010670	SJC_S000040	378342	381222	2.88		1023	1596	890	1040	1442	1283	1810	1276	1543	1142	1317	1145															Sjp_0010670	76.7109	77.7315	79.1797	73.1586	66.2954	64.779	72.3824	58.0239	72.3474	53.0017	66.5737	51.9106
Sjp_0010680	SJC_S000040	395032	396361	1.329		248	519	242	347	511	430	988	540	1580	632	763	612															Sjp_0010680	40.2996	54.7771	46.6559	52.8967	50.9104	47.0483	85.6207	53.2129	160.539	63.5636	83.5813	60.1269
Sjp_0010690	SJC_S000040	397589	443136	45.547		176	198	175	195	309	231	41	220	4	201	136	133															Sjp_0010690	0.834501	0.609765	0.984452	0.86736	0.898275	0.737484	0.103674	0.632574	0.0118591	0.589865	0.434699	0.381272
Sjp_0010700	SJC_S000040	460990	461970	0.98		0	4	3	3	4	3	0	7	0	1	0	1															Sjp_0010700	0	0.57252	0.784353	0.620182	0.540436	0.445139	0	0.93545	0	0.136392	0	0.133234
Sjp_0010710	SJC_S000040	478535	507355	28.82		55	84	76	73	112	128	44	99	13	78	25	81															Sjp_0010710	0.412138	0.408829	0.675672	0.51316	0.514558	0.645827	0.175835	0.449873	0.0609115	0.361757	0.126286	0.366973
Sjp_0010720	SJC_S000040	528112	543960	15.848		86	160	61	91	94	103	179	64	50	47	132	46															Sjp_0010720	1.17192	1.41613	0.986215	1.1633	0.785351	0.945068	1.30085	0.528876	0.426035	0.396406	1.21258	0.378989
Sjp_0010730	SJC_S000040	573840	730746	156.906		1879	2105	1454	1454	2450	2175	915	2260	164	2218	733	1726															Sjp_0010730	2.58619	1.88178	2.37433	1.87737	2.06746	2.01567	0.671628	1.88633	0.141141	1.88946	0.680102	1.4363
Sjp_0010740	SJC_S000040	767437	773666	6.229		114	177	76	120	153	149	203	264	161	230	262	312															Sjp_0010740	3.95239	3.98577	3.12616	3.9029	3.25225	3.47831	3.7534	5.55053	3.49026	4.93544	6.1234	6.54002
Sjp_0010750	SJC_S000040	795873	858991	63.118		410	571	318	366	481	421	171	455	35	448	207	298															Sjp_0010750	1.40283	1.26894	1.29089	1.17477	1.00903	0.969905	0.312025	0.944075	0.0748798	0.948727	0.477449	0.616461
Sjp_0010760	SJC_S000040	881326	897190	15.864		18	30	8	12	17	14	12	8	2	2	15	2															Sjp_0010760	0.245038	0.265256	0.129209	0.153247	0.141888	0.128326	0.0871195	0.0660429	0.0170242	0.0168513	0.137654	0.0164611
Sjp_0010770	SJC_S000040	940495	957804	17.309		4	7	7	4	10	4	2	8	0	8	2	7															Sjp_0010770	0.049907	0.0567261	0.10362	0.0468179	0.0764959	0.0336038	0.0133078	0.0605294	0	0.0617781	0.0168216	0.0528042
Sjp_0010780	SJC_S000041	49832	64047	14.215		0	0	0	0	0	0	0	0	0	0	0	0															Sjp_0010780	0	0	0	0	0	0	0	0	0	0	0	0
Sjp_0010790	SJC_S000041	65795	68681	2.886		57	75	44	46	97	64	62	124	39	104	49	137															Sjp_0010790	4.26533	3.6452	3.90636	3.22913	4.45026	3.22466	2.47424	5.62696	1.82481	4.81674	2.47178	6.19822
Sjp_0010800	SJC_S000041	98727	107408	8.681		1486	2153	1097	1491	1990	1729	3197	1648	1983	1603	2585	1693															Sjp_0010800	36.9677	34.7881	32.3782	34.7962	30.3524	28.9618	42.415	24.862	30.8463	24.682	43.3511	25.4642
Sjp_0010810	SJC_S000041	121750	129176	7.426		12	33	7	33	29	25	71	111	99	201	78	320															Sjp_0010810	0.34898	0.623327	0.241523	0.900292	0.517075	0.489537	1.10116	1.95757	1.80024	3.61791	1.52915	5.62649
Sjp_0010820	SJC_S000041	132007	135043	3.036		295	523	237	346	456	496	701	492	434	439	573	475															Sjp_0010820	20.9843	24.1633	20.0015	23.0887	19.8872	23.7564	26.5928	21.2232	19.3036	19.3277	27.4766	20.4284
Sjp_0010830	SJC_S000041	140158	164773	24.615		403	682	374	460	729	696	584	822	335	713	543	742															Sjp_0010830	3.53573	3.88635	3.89303	3.78601	3.92137	4.11159	2.7325	4.37341	1.83778	3.87174	3.21151	3.93592
Sjp_0010840	SJC_S000041	196818	202475	5.657		7	5	2	1	5	6	4	6	1	8	1	4															Sjp_0010840	0.26723	0.123977	0.0905858	0.0358128	0.117029	0.154229	0.0814368	0.138904	0.0238706	0.189025	0.025735	0.0923244
Sjp_0010850	SJC_S000041	216338	228158	11.82		16	26	5	14	14	17	10	11	2	31	3	20															Sjp_0010850	0.292332	0.308541	0.108385	0.239958	0.156827	0.209137	0.0974383	0.121878	0.0228487	0.350559	0.0369499	0.22093
Sjp_0010860	SJC_S000041	380052	388823	8.771		295	425	234	294	466	357	173	367	17	286	182	234															Sjp_0010860	7.26351	6.79668	6.8357	6.79083	7.03473	5.9186	2.27166	5.47981	0.261728	4.35846	3.02087	3.48345
Sjp_0010870	SJC_S000041	475503	481741	6.238		644	1420	614	635	1141	866	1030	968	272	757	966	543															Sjp_0010870	22.2954	31.9301	25.2197	20.623	24.2187	20.187	19.0169	20.3226	5.88807	16.2206	22.5445	11.3657
Sjp_0010880	SJC_S000041	499717	541648	41.931		55	52	60	46	92	103	18	89	6	52	65	76															Sjp_0010880	0.28327	0.17395	0.366634	0.222253	0.290511	0.357192	0.0494407	0.277973	0.0193226	0.165762	0.225677	0.236658
Sjp_0010890	SJC_S000041	551981	552316	0.335		1	0	1	1	1	0	0	0	0	0	0	0															Sjp_0010890	0.644657	0	0.764841	0.604755	0.395244	0	0	0	0	0	0	0
Sjp_0010900	SJC_S000041	686082	693145	7.063		41	144	50	96	78	175	127	315	67	233	74	295															Sjp_0010900	1.25363	2.85976	1.81383	2.75363	1.46223	3.60287	2.07091	5.84077	1.28096	4.40944	1.52529	5.4535
Sjp_0010910	SJC_S000041	710883	717535	6.652		29	38	33	41	83	53	51	72	9	63	28	44															Sjp_0010910	0.941498	0.801287	1.27109	1.24869	1.6521	1.15857	0.883009	1.41752	0.182701	1.26592	0.612795	0.863661
Sjp_0010920	SJC_S000041	731151	731375	0.224		490	883	436	577	796	641	2600	801	5503	830	2569	876															Sjp_0010920	472.413	552.929	498.718	521.858	470.517	416.112	1336.82	468.31	3317.43	495.275	1669.65	510.621
Sjp_0010930	SJC_S000041	735080	736811	1.731		1451	2574	1196	1881	2160	1861	6446	2012	9512	2101	6001	2220															Sjp_0010930	181.027	208.578	177.031	220.149	165.222	156.333	428.884	152.223	742.035	162.235	504.703	167.455
Sjp_0010940	SJC_S000041	744054	765188	21.134		0	1	0	0	0	0	1	70	0	112	12	239															Sjp_0010940	0	0.00663705	0	0	0	0	0.00544961	0.433775	0	0.708358	0.0826626	1.47659
Sjp_0010950	SJC_S000041	776132	810435	34.303		846	1124	684	882	1095	917	941	838	239	811	798	636															Sjp_0010950	5.32613	4.59612	5.10905	5.20908	4.22661	3.8872	3.1594	3.19934	0.940839	3.16013	3.38673	2.42085
Sjp_0010960	SJC_S000041	846546	854675	8.129		0	0	0	0	0	0	1	0	0	0	1	0															Sjp_0010960	0	0	0	0	0	0	0.014168	0	0	0	0.017909	0
Sjp_0010970	SJC_S000041	858277	863046	4.769		0	1	0	0	0	0	0	0	0	0	0	0															Sjp_0010970	0	0.0294123	0	0	0	0	0	0	0	0	0	0
Sjp_0010980	SJC_S000041	865906	868620	2.714		0	1	0	0	0	0	0	0	0	0	2	0															Sjp_0010980	0	0.0516829	0	0	0	0	0	0	0	0	0.107283	0
Sjp_0010990	SJC_S000041	882747	964550	81.803		240	424	205	275	377	359	585	482	551	588	411	796															Sjp_0010990	0.633601	0.727032	0.642097	0.681064	0.610215	0.638154	0.823633	0.771661	0.909562	0.960781	0.731446	1.27053
Sjp_0011000	SJC_S000042	1394	21569	20.175		487	668	411	546	839	680	179	634	28	666	145	445															Sjp_0011000	5.21302	4.64429	5.21969	5.48281	5.50629	4.90112	1.02185	4.11552	0.187411	4.41242	1.04632	2.87998
Sjp_0011010	SJC_S000042	28805	46498	17.693		192	227	145	187	306	241	67	262	2	270	40	138															Sjp_0011010	2.34355	1.79962	2.09982	2.14124	2.28997	1.98069	0.436134	1.93931	0.0152643	2.03976	0.32913	1.0184
Sjp_0011020	SJC_S000042	53696	58282	4.586		62	94	67	72	108	76	15	81	4	94	15	44															Sjp_0011020	2.91965	2.87508	3.74332	3.1807	3.11817	2.40979	0.376707	2.31313	0.117781	2.73975	0.476175	1.25274
Sjp_0011030	SJC_S000042	74055	77569	3.514		272	333	243	266	446	322	104	349	12	347	94	237															Sjp_0011030	16.7163	13.2923	17.7182	15.3357	16.8052	13.3246	3.40862	13.0069	0.461136	13.1991	3.89436	8.80621
Sjp_0011040	SJC_S000042	141829	142645	0.816		1919	3272	1722	2106	3101	2840	4799	4061	5261	3522	2963	4190															Sjp_0011040	507.877	562.445	540.704	522.869	503.178	506.091	677.341	651.765	870.618	576.92	528.629	670.45
Sjp_0011050	SJC_S000042	155600	166161	10.561		317	565	300	375	661	559	993	519	1113	555	670	554															Sjp_0011050	6.48228	7.50413	7.27834	7.19367	8.28718	7.69674	10.8291	6.43592	14.2311	7.02432	9.2359	6.84932
Sjp_0011060	SJC_S000042	188587	193249	4.662		150	180	121	133	224	193	204	207	71	217	135	195															Sjp_0011060	6.94853	5.41573	6.65012	5.77968	6.36189	6.01984	5.0397	5.81496	2.05653	6.22163	4.21571	5.46141
Sjp_0011070	SJC_S000042	196530	207536	11.006		1020	1245	776	997	1430	1298	1389	1280	401	1208	1141	1260															Sjp_0011070	20.0145	15.8671	18.0654	18.3523	17.2035	17.1493	14.5352	15.231	4.91999	14.6708	15.0927	14.948
Sjp_0011080	SJC_S000042	208250	217667	9.417		18	44	17	18	45	49	33	36	32	35	23	33															Sjp_0011080	0.412794	0.655386	0.462544	0.387244	0.632718	0.75663	0.403597	0.500655	0.458867	0.496789	0.35557	0.457556
Sjp_0011090	SJC_S000042	227086	262849	35.763		30	77	44	55	107	100	115	98	45	121	129	109															Sjp_0011090	0.181159	0.302005	0.315235	0.311568	0.396151	0.406599	0.370349	0.358873	0.169914	0.452239	0.525128	0.397956
Sjp_0011100	SJC_S000042	274549	274809	0.26		85	261	79	184	139	201	173	199	140	236	135	180															Sjp_0011100	70.6024	140.807	77.852	143.373	70.7867	112.415	76.6337	100.237	72.7117	121.326	75.591	90.3945
Sjp_0011120	SJC_S000042	347234	374168	26.934		491	748	393	531	713	735	559	778	162	803	325	786															Sjp_0011120	3.9369	3.89545	3.73859	3.99409	3.50509	3.96814	2.39033	3.78292	0.812202	3.98503	1.75668	3.81035
Sjp_0011130	SJC_S000042	403658	421010	17.352		660	1885	665	1393	1658	2873	1628	4301	568	4100	1252	4637															Sjp_0011130	8.21426	15.2377	9.81948	16.2639	12.6516	24.0761	10.8057	32.4615	4.42027	31.5828	10.5042	34.8924
Sjp_0011140	SJC_S000042	424132	441191	17.059		441	634	272	313	581	525	603	572	224	581	418	439															Sjp_0011140	5.58289	5.21306	4.08537	3.71719	4.50955	4.47513	4.07109	4.39128	1.77314	4.55238	3.56724	3.36011
Sjp_0011150	SJC_S000043	22057	48076	26.019		82	103	70	86	107	106	118	132	74	121	109	162															Sjp_0011150	0.680608	0.555269	0.689324	0.669626	0.544507	0.592401	0.522322	0.664403	0.384053	0.6216	0.609882	0.812956
Sjp_0011160	SJC_S000043	64805	129305	64.5		469	963	490	622	854	999	284	946	18	1013	175	895															Sjp_0011160	1.57032	2.09423	1.94649	1.95369	1.75311	2.25219	0.507114	1.92079	0.0376845	2.09926	0.394992	1.81178
Sjp_0011170	SJC_S000043	139003	153082	14.079		75	70	42	55	76	107	29	59	4	77	17	66															Sjp_0011170	1.15044	0.697402	0.764353	0.791435	0.714747	1.10513	0.237232	0.548818	0.0383652	0.73103	0.175787	0.612089
Sjp_0011180	SJC_S000043	166391	178725	12.334		646	831	383	523	627	535	1055	641	438	539	694	515															Sjp_0011180	11.311	9.45048	7.9563	8.59057	6.73091	6.30739	9.85134	6.80617	4.79535	5.84119	8.19153	5.45188
Sjp_0011190	SJC_S000043	181466	214110	32.644		0	1	0	0	1	0	0	0	0	0	0	0															Sjp_0011190	0	0.00429688	0	0	0.00405608	0	0	0	0	0	0	0
Sjp_0011200	SJC_S000043	222212	280815	58.603		595	860	434	543	848	818	801	1077	376	1094	715	1049															Sjp_0011200	2.19266	2.05843	1.89752	1.87717	1.91596	2.02971	1.5742	2.40682	0.866399	2.49525	1.77622	2.33721
Sjp_0011210	SJC_S000044	97940	130760	32.82		69	92	84	71	127	85	19	76	1	72	17	46															Sjp_0011210	0.45403	0.393193	0.655778	0.438272	0.51236	0.3766	0.0666748	0.303266	0.00411444	0.293231	0.0754084	0.183005
Sjp_0011220	SJC_S000044	161265	161824	0.559		476	701	446	517	959	738	1131	990	1298	1052	699	1220															Sjp_0011220	183.895	175.899	204.427	187.371	227.152	191.975	233.022	231.938	313.554	251.548	182.043	284.964
Sjp_0011230	SJC_S000044	174969	186084	11.115		0	0	1	2	1	0	7	3	2	5	2	3															Sjp_0011230	0	0	0.0230519	0.036454	0.0119124	0	0.072533	0.0353476	0.024298	0.060128	0.0261957	0.0352415
Sjp_0011240	SJC_S000044	278876	287633	8.757		0	0	0	0	0	0	0	0	0	0	1	0															Sjp_0011240	0	0	0	0	0	0	0	0	0	0	0.0166247	0
Sjp_0011250	SJC_S000044	330902	343911	13.009		0	1	0	1	2	0	0	1	1	0	1	1															Sjp_0011250	0	0.0107823	0	0.0155733	0.0203562	0	0	0.0100671	0.0103802	0	0.0111909	0.0100369
Sjp_0011260	SJC_S000044	359501	379713	20.212		217	342	161	205	346	293	425	380	178	380	251	382															Sjp_0011260	2.31859	2.37341	2.04095	2.0548	2.26661	2.10794	2.42174	2.4622	1.18922	2.51299	1.8079	2.46772
Sjp_0011270	SJC_S000045	425	30358	29.933		244	244	139	141	320	347	182	606	22	619	190	494															Sjp_0011270	1.76041	1.1434	1.18982	0.954318	1.4155	1.6857	0.700274	2.65137	0.0992481	2.76412	0.924087	2.15486
Sjp_0011280	SJC_S000045	50028	60718	10.69		597	793	464	532	796	697	907	556	627	552	566	503															Sjp_0011280	12.0606	10.4052	11.1213	10.0823	9.85929	9.48102	9.77185	6.81154	7.92026	6.90204	7.70812	6.14374
Sjp_0011290	SJC_S000045	65903	78041	12.138		400	431	281	383	473	484	394	401	84	341	226	285															Sjp_0011290	7.11683	4.98066	5.93165	6.39258	5.1597	5.79827	3.73849	4.32659	0.934506	3.75512	2.71063	3.06578
Sjp_0011300	SJC_S000045	82347	93002	10.655		152	161	101	94	227	213	111	315	24	332	123	321															Sjp_0011300	3.0808	2.11948	2.42876	1.78731	2.82087	2.90687	1.19982	3.87174	0.304164	4.16487	1.68059	3.93364
Sjp_0011310	SJC_S000045	98498	111674	13.176		540	713	509	538	936	827	680	758	427	661	365	657															Sjp_0011310	8.85083	7.59037	9.89807	8.27224	9.40595	9.12687	5.94391	7.53415	4.37617	6.70555	4.03291	6.51065
Sjp_0011320	SJC_S000045	120828	138900	18.072		513	692	380	458	721	681	1073	651	803	690	724	719															Sjp_0011320	6.13035	5.37102	5.38758	5.13433	5.2825	5.4795	6.83818	4.71762	6.00011	5.1034	5.83233	5.19476
Sjp_0011330	SJC_S000045	143937	179392	35.455		376	426	220	241	414	274	258	228	80	202	234	215															Sjp_0011330	2.29026	1.68535	1.58987	1.37709	1.54608	1.12376	0.838087	0.842182	0.304693	0.761536	0.960833	0.791778
Sjp_0011340	SJC_S000045	181316	223952	42.636		514	777	487	612	897	805	832	918	398	956	556	888															Sjp_0011340	2.60352	2.55624	2.92664	2.90803	2.78565	2.74549	2.24747	2.81978	1.26054	2.99708	1.89849	2.71944
Sjp_0011350	SJC_S000045	226184	239249	13.065		154	161	83	104	134	103	243	110	57	129	196	122															Sjp_0011350	2.54557	1.72852	1.62774	1.61268	1.35802	1.14638	2.14212	1.10264	0.589135	1.31977	2.18402	1.21925
Sjp_0011360	SJC_S000045	253301	253679	0.378		248	549	208	347	429	617	467	846	435	759	275	917															Sjp_0011360	141.688	203.722	140.99	185.978	150.271	237.352	142.289	293.108	155.399	268.39	105.913	316.753
Sjp_0011370	SJC_S000045	258749	258907	0.158		322	720	281	496	535	742	333	660	352	591	185	672															Sjp_0011370	440.121	639.193	455.686	635.988	448.34	682.884	242.736	547.061	300.84	499.973	170.461	555.335
Sjp_0011380	SJC_S000045	279088	310669	31.581		102	113	62	70	102	92	28	73	4	68	25	62															Sjp_0011380	0.697506	0.501891	0.503016	0.449052	0.427646	0.423606	0.102113	0.302723	0.0171035	0.287806	0.115245	0.256335
Sjp_0011390	SJC_S000045	316550	317005	0.455		34	30	22	26	27	20	8	15	7	21	14	18															Sjp_0011390	16.1377	9.2484	12.3888	11.5767	7.85711	6.39173	2.025	4.31746	2.07748	6.16913	4.47947	5.1654
Sjp_0011400	SJC_S000045	317503	351684	34.181		717	1050	689	857	1244	1049	632	1458	97	1468	556	1060															Sjp_0011400	4.5301	4.30885	5.16477	5.07949	4.81888	4.46263	2.12951	5.58626	0.38321	5.7406	2.3681	4.04915
Sjp_0011410	SJC_S000045	356324	356662	0.338		1955	3272	1660	2327	3202	2438	8314	2628	13497	2618	7182	3002															Sjp_0011410	1249.12	1357.86	1258.37	1394.77	1254.34	1048.86	2832.96	1018.26	5392.25	1035.31	3093.42	1159.68
Sjp_0011420	SJC_S000045	366676	387069	20.393		297	571	217	308	257	284	186	834	39	1006	155	955															Sjp_0011420	3.14521	3.92746	2.72643	3.05981	1.66864	2.02506	1.05046	5.35591	0.258246	6.59376	1.10652	6.11456
Sjp_0011430	SJC_S000045	389862	404774	14.912		55	77	27	39	45	40	11	147	2	177	20	243															Sjp_0011430	0.796527	0.724289	0.463921	0.52985	0.399565	0.390054	0.0849579	1.29101	0.0181111	1.58655	0.195256	2.12771
Sjp_0011440	SJC_S000045	413830	414330	0.5		1484	2676	1279	1595	3006	2941	4030	4420	2870	4193	4289	5544															Sjp_0011440	640.97	750.711	655.416	646.271	796.03	855.313	928.287	1157.71	775.107	1120.91	1248.81	1447.76
Sjp_0011450	SJC_S000045	421951	426345	4.394		53	80	52	56	84	73	104	97	78	102	67	72															Sjp_0011450	2.60489	2.5538	3.03221	2.58198	2.53122	2.41581	2.72597	2.89108	2.39709	3.10282	2.21985	2.13951
Sjp_0011460	SJC_S000045	439314	439817	0.503		1497	2865	1119	1831	2186	1801	6823	1830	9185	1900	6348	2021															Sjp_0011460	642.729	798.939	570.005	737.471	575.43	520.65	1562.26	476.466	2465.82	504.896	1837.29	524.615
Sjp_0011470	SJC_S000045	491023	496012	4.989		360	405	321	270	516	376	183	213	84	214	83	174															Sjp_0011470	15.5834	11.3867	16.4857	10.9641	13.6945	10.9591	4.22459	5.59132	2.27361	5.73346	2.422	4.55385
Sjp_0011480	SJC_S000045	496765	498669	1.904		165	240	158	185	329	224	211	168	174	189	111	190															Sjp_0011480	18.715	17.6808	21.2621	19.6847	22.8791	17.1073	12.7633	11.5556	12.3405	13.2682	8.48722	13.0295
Sjp_0011490	SJC_S000045	514550	515175	0.625		219	281	216	231	384	293	657	291	488	319	459	337															Sjp_0011490	75.6725	63.0642	88.5503	74.8784	81.3508	68.1691	121.069	60.9764	105.436	68.2224	106.916	70.4032
Sjp_0011500	SJC_S000045	543099	564718	21.619		950	1312	843	938	1409	1011	1411	985	654	944	1168	822															Sjp_0011500	9.4899	8.51246	9.99098	8.79005	8.6295	6.80011	7.51689	5.96691	4.085	5.8365	7.86533	4.96454
Sjp_0011510	SJC_S000045	571088	571782	0.694		506	882	481	586	872	822	1502	950	1725	1002	961	1030															Sjp_0011510	157.458	178.265	177.583	171.066	166.367	172.231	249.263	179.272	335.644	192.985	201.592	193.785
Sjp_0011520	SJC_S000045	580128	580601	0.473		12	5	4	6	6	3	6	2	1	0	1	5															Sjp_0011520	5.47891	1.48274	2.16678	2.56989	1.67958	0.922275	1.46096	0.553755	0.285488	0	0.307786	1.38023
Sjp_0011530	SJC_S000045	632331	633587	1.256		26	17	18	9	24	16	12	10	0	11	3	14															Sjp_0011530	4.47051	1.89852	3.67197	1.4517	2.53007	1.85238	1.10037	1.0427	0	1.17063	0.347729	1.4554
Sjp_0011540	SJC_S000045	710266	711411	1.145		41	114	45	61	96	107	101	117	42	91	51	88															Sjp_0011540	7.73307	13.9655	10.0699	10.7932	11.1014	13.5887	10.1593	13.3822	4.95329	10.6231	6.48447	10.0351
Sjp_0011550	SJC_S000045	759389	802187	42.798		753	1044	508	622	1033	910	200	918	22	867	148	670															Sjp_0011550	3.79966	3.42164	3.04128	2.94436	3.19586	3.09185	0.538212	2.8091	0.0694143	2.70777	0.50344	2.04406
Sjp_0011560	SJC_S000045	802838	803935	1.097		1	3	0	0	0	1	0	8	0	4	1	3															Sjp_0011560	0.196864	0.383594	0	0	0	0.132554	0	0.955063	0	0.487382	0.13271	0.357073
Sjp_0011570	SJC_S000045	804915	861756	56.841		325	354	203	244	467	359	84	392	15	385	53	212															Sjp_0011570	1.2348	0.873571	0.915062	0.869666	1.08784	0.918402	0.170202	0.903177	0.0356352	0.905348	0.135745	0.486986
Sjp_0011580	SJC_S000045	885309	888190	2.881		4	2	3	4	4	3	0	0	0	1	4	2															Sjp_0011580	0.299841	0.0973741	0.266805	0.281281	0.183835	0.151418	0	0	0	0.0463952	0.202128	0.090642
Sjp_0011590	SJC_S000046	9411	16865	7.454		557	641	532	624	876	887	455	722	117	818	358	544															Sjp_0011590	16.1376	12.0622	18.2868	16.9598	15.5606	17.3035	7.03022	12.6852	2.11956	14.6683	6.99203	9.52911
Sjp_0011600	SJC_S000046	25001	93521	68.52		416	399	278	387	426	387	222	449	26	342	229	261															Sjp_0011600	1.31114	0.816794	1.03955	1.14424	0.823195	0.821285	0.373149	0.858178	0.0512396	0.667153	0.48655	0.497354
Sjp_0011610	SJC_S000046	129139	150644	21.505		177	260	128	186	266	277	574	357	248	370	334	292															Sjp_0011610	1.77749	1.69586	1.52506	1.75226	1.63777	1.87301	3.07411	2.17409	1.55726	2.29974	2.26108	1.77291
Sjp_0011620	SJC_S000046	243579	260967	17.388		202	131	136	189	205	180	16	131	2	92	9	53															Sjp_0011620	2.50885	1.05677	2.00404	2.2021	1.56104	1.5053	0.105978	0.986666	0.0155321	0.70722	0.0753533	0.397987
Sjp_0011630	SJC_S000046	302325	334975	32.65		359	366	264	291	440	399	196	438	35	393	99	317															Sjp_0011630	2.37457	1.57237	2.07175	1.80565	1.78435	1.77701	0.691385	1.75687	0.144755	1.60889	0.44143	1.26771
Sjp_0011640	SJC_S000046	379790	381319	1.529		159	174	103	117	166	186	203	213	59	119	127	102															Sjp_0011640	22.4576	15.9624	17.2602	15.5025	14.3751	17.6891	15.291	18.244	5.21068	10.4029	12.0922	8.71035
Sjp_0011650	SJC_S000046	403033	438905	35.872		1397	1840	1189	1272	2219	2207	611	2022	216	1412	234	1098															Sjp_0011650	8.41036	7.19481	8.49264	7.18383	8.19053	8.94637	1.9617	7.382	0.813107	5.26133	0.949664	3.99659
Sjp_0011660	SJC_S000046	456357	474593	18.236		84	135	90	86	159	184	59	181	26	152	15	75															Sjp_0011660	0.994772	1.03839	1.26453	0.955417	1.15446	1.4672	0.372623	1.29986	0.192528	1.11412	0.119749	0.537
Sjp_0011670	SJC_S000046	516385	520711	4.326		39	54	30	30	68	57	25	55	2	41	19	63															Sjp_0011670	1.94694	1.75091	1.77685	1.40494	2.08129	1.91597	0.66558	1.66504	0.06243	1.26682	0.639406	1.9015
Sjp_0011680	SJC_S000046	576811	614417	37.606		568	1015	563	732	1055	1025	824	1346	87	1396	671	1199															Sjp_0011680	3.26186	3.78587	3.8359	3.94347	3.71455	3.96339	2.52358	4.68745	0.312401	4.96186	2.59762	4.16298
Sjp_0011710	SJC_S000047	16097	16827	0.73		1	0	1	2	1	3	0	0	0	0	1	1															Sjp_0011710	0.295836	0	0.350989	0.555049	0.181379	0.597583	0	0	0	0	0.199428	0.178863
Sjp_0011720	SJC_S000047	21502	26307	4.805		9	8	7	10	14	16	6	16	2	20	10	12															Sjp_0011720	0.404504	0.233536	0.373268	0.421629	0.385785	0.484202	0.143815	0.436089	0.0562065	0.556356	0.302982	0.326085
Sjp_0011730	SJC_S000047	36816	37121	0.305		79	122	76	88	92	118	47	149	26	189	57	220															Sjp_0011730	55.9372	56.107	63.8455	58.453	39.9391	56.2577	17.7478	63.9786	11.5113	82.8282	27.2072	94.1815
Sjp_0011740	SJC_S000047	63530	66298	2.768		23	44	31	28	42	43	30	27	15	37	13	25															Sjp_0011740	1.79447	2.22968	2.86954	2.04935	2.00906	2.25893	1.24825	1.27746	0.73177	1.7867	0.683733	1.17928
Sjp_0011750	SJC_S000047	108104	114051	5.947		3	8	8	8	11	11	2	3	0	2	1	3															Sjp_0011750	0.108942	0.18869	0.344674	0.272531	0.244909	0.268964	0.0387328	0.0660651	0	0.0449519	0.02448	0.0658667
Sjp_0011770	SJC_S000048	84603	107647	23.044		82	109	52	78	112	89	31	108	4	71	24	62															Sjp_0011770	0.768475	0.663476	0.578178	0.685742	0.643533	0.561607	0.154935	0.613782	0.0234397	0.411829	0.151622	0.351299
Sjp_0011780	SJC_S000048	114780	123644	8.864		20	24	8	12	25	16	7	20	0	21	5	18															Sjp_0011780	0.487275	0.379785	0.231247	0.274268	0.37344	0.262476	0.0909526	0.295494	0	0.316669	0.0821202	0.265146
Sjp_0011790	SJC_S000048	142137	143006	0.869		28	25	22	28	37	40	17	35	0	25	8	23															Sjp_0011790	6.95844	4.03531	6.48663	6.52774	5.63758	6.6933	2.25308	5.27469	0	3.84536	1.34023	3.45582
Sjp_0011800	SJC_S000048	232874	240818	7.944		35	46	21	17	53	31	57	33	22	30	26	40															Sjp_0011800	0.951486	0.812223	0.677324	0.433545	0.883379	0.567443	0.826385	0.54403	0.373967	0.504776	0.476479	0.657451
Sjp_0011810	SJC_S000048	260160	270026	9.866		192	279	156	218	263	249	426	326	146	258	373	275															Sjp_0011810	4.20275	3.96661	4.05135	4.47651	3.5296	3.66994	4.97297	4.32738	1.9983	3.49538	5.50399	3.63944
Sjp_0011820	SJC_S000048	270095	271005	0.91		303	553	241	356	514	432	652	558	278	571	502	525															Sjp_0011820	71.9076	85.2394	67.8566	79.2561	74.788	69.0307	82.5189	80.3048	41.2528	83.8709	80.3104	75.3287
Sjp_0011830	SJC_S000048	290828	297681	6.853		260	207	158	185	273	167	66	126	24	120	56	116															Sjp_0011830	8.19344	4.23688	5.90735	5.46909	5.27463	3.54353	1.1092	2.4079	0.472912	2.34054	1.18964	2.21014
Sjp_0011840	SJC_S000048	365890	366418	0.528		2722	3558	2275	2575	4805	3817	5862	4278	10033	4206	4668	4884															Sjp_0011840	1113.34	945.211	1103.99	988.024	1204.95	1051.21	1278.67	1061.1	2565.94	1064.76	1287.08	1207.77
Sjp_0011850	SJC_S000048	373779	385591	11.812		0	0	0	0	0	0	0	0	0	0	0	0															Sjp_0011850	0	0	0	0	0	0	0	0	0	0	0	0
Sjp_0011860	SJC_S000048	391171	402947	11.776		685	997	571	701	1111	1073	1336	1716	1030	1708	901	2057															Sjp_0011860	12.5622	11.8756	12.4238	12.0599	12.4918	13.2496	13.0664	19.0839	11.8111	19.3868	11.1388	22.8076
Sjp_0011870	SJC_S000048	411465	423412	11.947		1000	1903	724	1000	1373	1203	2441	1470	1641	1466	1696	1628															Sjp_0011870	18.0765	22.3428	15.5273	16.9576	15.2168	14.6422	23.5318	16.1141	18.5481	16.4018	20.667	17.7926
Sjp_0011880	SJC_S000048	423885	437085	13.2		99	161	99	109	175	128	199	135	122	151	161	174															Sjp_0011880	1.6197	1.71084	1.92166	1.67293	1.75539	1.41006	1.73631	1.33939	1.24806	1.52904	1.77567	1.72115
Sjp_0011890	SJC_S000048	441358	444573	3.215		721	1094	668	861	1148	1050	2011	1442	1171	1357	1284	1548															Sjp_0011890	48.4315	47.7302	53.2368	54.2558	47.2793	47.4907	72.0407	58.7398	49.1842	56.4177	58.1425	62.8684
Sjp_0011900	SJC_S000048	455338	464401	9.063		296	362	278	269	452	397	393	378	223	406	265	389															Sjp_0011900	7.05332	5.60265	7.85939	6.01319	6.60354	6.3697	4.99422	5.46221	3.32263	5.98784	4.2568	5.60429
Sjp_0011910	SJC_S000048	489578	557205	67.627		791	529	544	336	1020	379	154	216	5	215	61	107															Sjp_0011910	2.52598	1.09722	2.06108	1.00657	1.99706	0.814928	0.262269	0.418295	0.00998389	0.424947	0.131316	0.206589
Sjp_0011920	SJC_S000048	663115	668352	5.237		1	2	0	1	3	2	8	3	6	6	11	5															Sjp_0011920	0.0412374	0.0535679	0	0.0386849	0.0758489	0.0555325	0.175936	0.0750218	0.15471	0.153139	0.305787	0.124661
Sjp_0011930	SJC_S000048	773394	781886	8.492		165	206	139	188	274	206	314	176	256	137	197	158															Sjp_0011930	4.19612	3.40262	4.19393	4.4851	4.27219	3.52742	4.2586	2.71426	4.0708	2.15639	3.37727	2.42935
Sjp_0011940	SJC_S000048	797589	810925	13.336		246	372	191	254	412	385	421	299	242	239	265	298															Sjp_0011940	3.98367	3.91268	3.66964	3.85862	4.09055	4.19793	3.63583	2.93626	2.45041	2.39546	2.89288	2.91765
Sjp_0011950	SJC_S000048	812033	812890	0.857		16	32	14	18	18	38	21	31	9	41	9	20															Sjp_0011950	4.03193	5.23752	4.18566	4.25516	2.78101	6.44767	2.82218	4.73728	1.41811	6.39469	1.52887	3.04714
Sjp_0011960	SJC_S000048	860773	861924	1.151		346	613	278	384	573	456	662	437	265	398	414	407															Sjp_0011960	64.9194	74.7037	61.885	67.5897	65.9158	57.6089	66.2414	49.7227	31.09	46.2194	52.3642	46.1702
Sjp_0011970	SJC_S000048	866109	874949	8.84		270	544	224	332	391	360	505	322	91	284	523	298															Sjp_0011970	6.59607	8.63184	6.4925	7.60869	5.85646	5.92175	6.5794	4.77037	1.39008	4.2942	8.61309	4.40156
Sjp_0011980	SJC_S000048	880944	897570	16.626		277	602	223	453	382	523	389	591	138	523	352	483															Sjp_0011980	3.59804	5.07885	3.43663	5.51994	3.04219	4.57419	2.69469	4.65531	1.12083	4.20465	3.08223	3.79317
Sjp_0011990	SJC_S000048	897669	905798	8.129		121	247	112	149	215	193	236	184	40	149	186	115															Sjp_0011990	3.21456	4.26203	3.53018	3.71341	3.50196	3.45239	3.34366	2.96435	0.664466	2.45	3.33108	1.84716
Sjp_0012000	SJC_S000048	907704	911973	4.269		29	76	26	53	27	70	41	72	21	86	34	64															Sjp_0012000	1.46705	2.49715	1.5605	2.51521	0.837429	2.38436	1.10613	2.20879	0.664267	2.6927	1.15948	1.95748
Sjp_0012010	SJC_S000048	918680	924904	6.224		138	252	99	161	210	198	266	230	83	152	240	188															Sjp_0012010	4.78832	5.67921	4.07551	5.2406	4.46745	4.62589	4.9222	4.83957	1.80077	3.2643	5.61373	3.94395
Sjp_0012020	SJC_S000048	925006	942980	17.974		122	201	72	135	178	220	450	437	221	296	504	285															Sjp_0012020	1.46585	1.56859	1.02637	1.52165	1.31125	1.77983	2.88347	3.18409	1.66034	2.20122	4.08221	2.07035
Sjp_0012030	SJC_S000050	12586	32786	20.2		902	1152	650	725	1232	1241	949	1215	441	1207	552	1071															Sjp_0012030	9.64337	7.99941	8.24476	7.27128	8.07551	8.93348	5.4108	7.87723	2.94806	7.98679	3.9783	6.92278
Sjp_0012040	SJC_S000050	35575	36967	1.392		229	350	190	251	322	293	313	272	169	249	205	258															Sjp_0012040	35.5279	35.2684	34.9728	36.5308	30.6286	30.6075	25.8972	25.5905	16.3945	23.9098	21.44	24.2004
Sjp_0012050	SJC_S000050	37638	45401	7.763		472	755	441	537	761	699	869	690	461	679	631	732															Sjp_0012050	13.1306	13.6419	14.5554	14.0142	12.9797	13.0933	12.8925	11.6404	8.01902	11.6911	11.8334	12.3119
Sjp_0012060	SJC_S000050	84427	110944	26.517		5960	10902	5367	8291	9881	13254	8017	17006	3466	18096	4553	16244															Sjp_0012060	48.5395	57.6685	51.8589	63.3442	49.3386	72.6813	34.8205	83.9898	17.6504	91.2167	24.9967	79.9855
Sjp_0012070	SJC_S000050	181450	192497	11.047		566	876	466	560	879	877	1100	1095	705	933	923	1089															Sjp_0012070	11.0649	11.1229	10.8083	10.2699	10.5355	11.544	11.4682	12.9813	8.61776	11.289	12.1637	12.8714
Sjp_0012080	SJC_S000050	195310	199580	4.27		27	58	54	42	97	64	71	49	96	44	39	27															Sjp_0012080	1.36556	1.90527	3.24028	1.99272	3.00784	2.17948	1.91504	1.50285	3.03594	1.37734	1.32968	0.825617
Sjp_0012090	SJC_S000050	200070	218203	18.133		416	551	394	462	679	616	736	756	325	779	510	803															Sjp_0012090	4.95447	4.26225	5.56728	5.16175	4.95805	4.93982	4.67472	5.4601	2.42027	5.74228	4.09459	5.78214
Sjp_0012100	SJC_S000050	222641	222950	0.309		230	394	247	305	541	408	872	400	1389	443	610	467															Sjp_0012100	160.747	178.852	204.812	199.97	231.819	192	325.016	169.531	607.007	191.629	287.396	197.334
Sjp_0012110	SJC_S000050	243370	255864	12.494		336	472	277	308	546	518	613	421	529	366	326	423															Sjp_0012110	5.8078	5.29904	5.6806	4.99429	5.78631	6.02877	5.65075	4.41295	5.71747	3.91558	3.79862	4.4206
Sjp_0012120	SJC_S000050	280304	287341	7.037		710	1129	588	722	1142	915	2505	1279	2721	1360	1896	1457															Sjp_0012120	21.7894	22.5042	21.4095	20.7861	21.4877	18.9075	40.9984	23.803	52.2145	25.8326	39.2248	27.0343
Sjp_0012130	SJC_S000050	293817	345004	51.187		2597	3615	2789	2725	6955	4929	541	4664	66	4785	590	3768															Sjp_0012130	10.9569	9.90616	13.9606	10.7853	17.9907	14.0023	1.21726	11.9329	0.174114	12.4951	1.67804	9.61156
Sjp_0012140	SJC_S000050	349771	352523	2.752		5437	7906	4303	5203	7960	6332	13767	8468	5679	8236	10386	7554															Sjp_0012140	426.663	402.963	400.626	383.027	382.979	334.574	576.153	402.978	278.659	400.022	549.426	358.403
Sjp_0012150	SJC_S000050	358948	375915	16.967		748	1028	705	825	1258	1041	1034	910	399	1081	536	1047															Sjp_0012150	9.52073	8.49855	10.6463	9.85084	9.81716	8.92166	7.01879	7.02401	3.17554	8.51603	4.59906	8.0572
Sjp_0012160	SJC_S000050	378880	379553	0.673		377	468	310	350	558	432	963	491	1055	498	598	527															Sjp_0012160	120.976	97.5411	118.022	105.36	109.782	93.3402	164.8	95.5465	211.684	98.9078	129.359	102.244
Sjp_0012170	SJC_S000050	481065	493564	12.499		262	171	204	163	495	223	128	272	30	292	72	252															Sjp_0012170	4.52689	1.91901	4.18188	2.64202	5.24373	2.59436	1.17946	2.84998	0.324112	3.12265	0.838623	2.6325
Sjp_0012180	SJC_S000050	512826	514280	1.454		1	2	3	0	5	3	3	0	0	0	3	3															Sjp_0012180	0.148528	0.19294	0.528656	0	0.455319	0.300025	0.237631	0	0	0	0.300377	0.269401
Sjp_0012190	SJC_S000051	188	5688	5.5		0	0	0	0	0	0	0	0	0	0	0	0															Sjp_0012190	0	0	0	0	0	0	0	0	0	0	0	0
Sjp_0012200	SJC_S000051	29507	36257	6.75		25	19	11	16	28	16	8	6	0	5	4	6															Sjp_0012200	0.799853	0.394827	0.417547	0.48022	0.549243	0.34468	0.1365	0.116412	0	0.0990108	0.0862712	0.116062
Sjp_0012210	SJC_S000051	54226	110601	56.375		577	510	381	350	766	501	565	479	368	525	323	471															Sjp_0012210	2.21036	1.26894	1.73163	1.25778	1.79909	1.29226	1.15427	1.11275	0.881477	1.24477	0.834114	1.09088
Sjp_0012220	SJC_S000051	119086	124470	5.384		3	13	8	6	15	10	6	15	0	17	2	19															Sjp_0012220	0.120334	0.338684	0.380716	0.225772	0.36889	0.270082	0.128349	0.364867	0	0.422046	0.0540797	0.460777
Sjp_0012230	SJC_S000051	149265	153907	4.642		3	6	2	6	9	2	2	10	1	18	1	3															Sjp_0012230	0.139569	0.181302	0.110393	0.261861	0.256713	0.0626506	0.0496217	0.282126	0.0290901	0.518303	0.0313621	0.0843837
Sjp_0012240	SJC_S000051	160070	165220	5.15		23	21	18	15	42	43	29	63	4	71	23	73															Sjp_0012240	0.964483	0.571964	0.895533	0.590077	1.07982	1.21412	0.648542	1.60207	0.104882	1.84275	0.650175	1.85079
Sjp_0012250	SJC_S000051	253248	257190	3.942		22	12	17	10	58	25	26	15	16	13	12	20															Sjp_0012250	1.20526	0.426994	1.10497	0.513934	1.94815	0.922197	0.759633	0.498337	0.548092	0.440802	0.443174	0.662454
Sjp_0012260	SJC_S000051	267964	268227	0.263		129	229	144	167	272	178	376	173	707	190	241	215															Sjp_0012260	105.927	122.134	140.289	128.643	136.938	98.4157	164.657	86.1467	363.006	96.5638	133.405	106.74
Sjp_0012270	SJC_S000051	272970	280279	7.309		484	669	415	465	707	597	739	454	407	493	439	479															Sjp_0012270	14.3008	12.8388	14.5481	12.889	12.8077	11.8773	11.6448	8.13479	7.51945	9.01582	8.74412	8.55697
Sjp_0012280	SJC_S000051	296297	307094	10.797		0	1	0	0	0	0	0	0	0	0	0	1															Sjp_0012280	0	0.0129913	0	0	0	0	0	0	0	0	0	0.0120932
Sjp_0012290	SJC_S000051	355841	363322	7.481		24	39	24	42	47	73	17	83	6	66	17	51															Sjp_0012290	0.692828	0.731243	0.821992	1.1374	0.831857	1.41894	0.26172	1.453	0.108303	1.17924	0.330825	0.89013
Sjp_0012300	SJC_S000051	375408	378717	3.309		54	41	27	35	40	52	60	92	9	57	34	58															Sjp_0012300	3.52428	1.73798	2.09066	2.14287	1.60057	2.28511	2.08834	3.64116	0.367278	2.30247	1.49586	2.28862
Sjp_0012310	SJC_S000052	2581	15421	12.84		480	758	380	457	742	538	1031	559	1150	581	782	563															Sjp_0012310	8.07328	8.28058	7.58289	7.21067	7.65155	6.09281	9.24785	5.70158	12.0944	6.04822	8.86648	5.72514
Sjp_0012320	SJC_S000052	58811	59291	0.48		102	146	106	143	200	159	203	242	112	213	133	215															Sjp_0012320	45.8916	42.6647	56.5823	60.3558	55.1695	48.1677	48.7082	66.0272	31.5084	59.3137	40.3385	58.4844
Sjp_0012330	SJC_S000052	64428	69289	4.861		14	3	5	0	11	1	41	2	1	0	99	4															Sjp_0012330	0.62198	0.086567	0.263549	0	0.299625	0.029914	0.971416	0.0538831	0.0277795	0	2.96496	0.107443
Sjp_0012340	SJC_S000052	81954	84902	2.948		149	208	163	174	266	245	195	224	85	230	124	239															Sjp_0012340	10.9152	9.89675	14.167	11.9577	11.9472	12.0848	7.61823	9.95105	3.89351	10.4284	6.12356	10.5855
Sjp_0012350	SJC_S000052	98936	99297	0.361		65	76	44	38	120	46	216	42	89	71	155	101															Sjp_0012350	38.8848	29.53	31.2293	21.3256	44.0134	18.5289	68.9118	15.2367	33.2914	26.2886	62.5078	36.5306
Sjp_0012360	SJC_S000052	127264	134064	6.8		13	9	1	4	0	2	0	17	0	23	4	44															Sjp_0012360	0.412865	0.185648	0.0376797	0.119172	0	0.0427682	0	0.327407	0	0.452101	0.0856368	0.844863
Sjp_0012370	SJC_S000052	138347	247368	109.021		46	54	33	43	60	77	18	90	1	79	42	60															Sjp_0012370	0.0911216	0.0694769	0.0775568	0.0799066	0.0728705	0.102702	0.0190156	0.108114	0.00123862	0.0968575	0.0560853	0.0718594
Sjp_0012380	SJC_S000052	252348	268560	16.212		42	42	25	42	52	47	102	44	29	60	134	89															Sjp_0012380	0.559482	0.363387	0.395111	0.524852	0.424695	0.421562	0.72462	0.355439	0.241552	0.494688	1.20331	0.716797
Sjp_0012390	SJC_S000052	341442	342938	1.496		157	213	103	220	159	170	25	171	0	223	18	163															Sjp_0012390	22.6643	19.9712	17.6409	29.7931	14.0727	16.5241	1.92467	14.9697	0	19.9246	1.75166	14.2265
Sjp_0012400	SJC_S000052	380014	381471	1.457		202	255	133	268	235	207	44	226	4	264	59	211															Sjp_0012400	29.941	24.5492	23.3888	37.2649	21.3559	20.6591	3.47808	20.3141	0.370724	24.2193	5.89525	18.9089
Sjp_0012410	SJC_S000052	438088	472284	34.196		295	366	148	248	252	210	585	114	326	123	530	106															Sjp_0012410	1.86303	1.50128	1.10893	1.46927	0.975743	0.892985	1.97028	0.436594	1.28734	0.48078	2.25637	0.404737
Sjp_0012420	SJC_S000052	478900	497043	18.143		418	445	441	436	798	525	117	300	24	309	122	265															Sjp_0012420	4.97555	3.44039	6.22796	4.86857	5.82377	4.20775	0.742718	2.16551	0.178629	2.27649	0.97895	1.90713
Sjp_0012430	SJC_S000052	521129	522442	1.313		694	802	571	269	1190	556	614	618	76	475	892	856															Sjp_0012430	114.148	85.6774	111.426	41.5061	120.003	61.5758	53.8581	61.6414	7.81625	48.3554	98.9031	85.1239
Sjp_0012440	SJC_S000052	590814	594497	3.683		182	244	130	183	206	245	177	311	105	342	106	372															Sjp_0012440	10.6719	9.29276	9.04394	10.0664	7.40587	9.67307	5.53501	11.0588	3.84979	12.412	4.19	13.1882
Sjp_0012450	SJC_S000052	648193	648694	0.501		26	49	28	24	52	39	15	45	1	45	1	25															Sjp_0012450	11.2075	13.7188	14.3198	9.70505	13.7428	11.3195	3.44826	11.7631	0.269533	12.0058	0.290584	6.51546
Sjp_0012460	SJC_S000052	785855	792659	6.804		72	141	86	136	189	190	24	120	5	119	13	80															Sjp_0012460	2.28529	2.90678	3.23855	4.04948	3.67797	4.06059	0.406251	2.30975	0.0992328	2.33776	0.278156	1.53521
Sjp_0012470	SJC_S000052	812324	850821	38.497		0	6	0	2	2	1	2	0	0	1	1	1															Sjp_0012470	0	0.0218616	0	0.0105251	0.00687881	0.00377723	0.00598343	0	0	0.00347208	0.00378166	0.00339169
Sjp_0012480	SJC_S000052	851183	863398	12.215		663	884	457	579	842	689	1154	785	515	868	924	883															Sjp_0012480	11.7218	10.1512	9.58603	9.60305	9.12702	8.20212	10.8808	8.41637	5.69329	9.49823	11.0126	9.43865
Sjp_0012490	SJC_S000052	869797	878275	8.478		1362	1888	926	1198	1726	1523	2138	1506	991	1549	1533	1486															Sjp_0012490	34.6942	31.2367	27.9855	28.6278	26.9561	26.122	29.0443	23.2638	15.7845	24.4216	26.3244	22.8859
Sjp_0012500	SJC_S000052	887080	897662	10.582		343	469	252	294	379	379	482	311	283	337	294	286															Sjp_0012500	7.00003	6.21673	6.10167	5.62865	4.74222	5.20801	5.24598	3.84894	3.61134	4.25675	4.04473	3.52891
Sjp_0012510	SJC_S000052	899884	919019	19.135		57	57	73	78	117	67	14	51	1	53	25	47															Sjp_0012510	0.64331	0.417833	0.977486	0.82583	0.809595	0.509151	0.0842649	0.349052	0.00705702	0.370223	0.190205	0.32071
Sjp_0012520	SJC_S000053	221	97657	97.436		276	412	236	303	410	396	256	296	75	238	226	240															Sjp_0012520	0.611735	0.593109	0.620596	0.63001	0.557153	0.590984	0.302599	0.397851	0.103942	0.326493	0.337675	0.321614
Sjp_0012530	SJC_S000053	99519	100481	0.962		216	246	228	191	536	336	125	448	17	401	66	440															Sjp_0012530	48.49	35.8688	60.7262	40.2238	73.7735	50.7884	14.9652	60.989	2.38629	55.7167	9.988	59.7201
Sjp_0012540	SJC_S000053	104335	105102	0.767		131	224	84	174	173	119	9	138	2	120	2	119															Sjp_0012540	36.885	40.9647	28.0608	45.9598	29.8649	22.5607	1.35143	23.5631	0.352115	20.9123	0.379616	20.2579
Sjp_0012550	SJC_S000053	105299	108061	2.762		244	403	165	304	290	271	25	246	0	217	6	171															Sjp_0012550	19.0783	20.4662	15.3065	22.2984	13.9022	14.2674	1.04247	11.6643	0	10.5015	0.316255	8.08379
Sjp_0012560	SJC_S000053	111430	114151	2.721		10	19	12	13	21	24	5	27	3	23	4	25															Sjp_0012560	0.79368	0.979449	1.12998	0.967919	1.02188	1.28258	0.211635	1.29952	0.148882	1.12984	0.214013	1.19965
Sjp_0012570	SJC_S000053	127977	161849	33.872		778	1464	587	952	1118	1658	757	2106	183	1812	573	1863															Sjp_0012570	4.96035	6.06257	4.44031	5.69404	4.3703	7.11777	2.57396	8.14266	0.729558	7.15046	2.46277	7.18149
Sjp_0012580	SJC_S000053	166967	187490	20.523		25	50	24	41	57	51	56	62	8	43	24	43															Sjp_0012580	0.263071	0.341732	0.299631	0.404732	0.367743	0.361351	0.314264	0.395639	0.0526379	0.280055	0.170247	0.273571
Sjp_0012590	SJC_S000053	223130	240838	17.708		225	373	89	188	233	277	97	342	8	341	50	269															Sjp_0012590	2.74402	2.95458	1.28777	2.15086	1.7422	2.27463	0.630884	2.52933	0.0610057	2.57396	0.411065	1.98347
Sjp_0012600	SJC_S000054	10849	14344	3.495		166	232	73	151	161	134	626	99	518	129	476	131															Sjp_0012600	10.2573	9.31103	5.3517	8.75294	6.09943	5.57517	20.6288	3.70968	20.0139	4.93354	19.8276	4.89403
Sjp_0012610	SJC_S000054	19254	25906	6.652		87	105	74	107	150	124	86	105	17	115	74	166															Sjp_0012610	2.8245	2.21408	2.85033	3.25879	2.98572	2.71063	1.48899	2.06721	0.345101	2.3108	1.61953	3.25836
Sjp_0012620	SJC_S000054	40485	44046	3.561		16404	21589	11377	12416	19533	13912	23048	13282	18649	12629	15941	12213															Sjp_0012620	994.836	850.388	818.601	706.373	726.286	568.091	745.432	488.472	707.185	474.038	651.708	447.809
Sjp_0012630	SJC_S000054	90444	99256	8.812		139	330	103	258	246	529	588	1041	180	1375	448	2180															Sjp_0012630	3.40654	5.25287	2.99488	5.93157	3.69633	8.72934	7.68511	15.4712	2.75834	20.8567	7.40139	32.3016
Sjp_0012640	SJC_S000054	110008	118192	8.184		61	104	54	86	117	94	118	115	62	94	88	90															Sjp_0012640	1.60967	1.78248	1.69061	2.12891	1.89291	1.67018	1.66059	1.84027	1.023	1.53525	1.5654	1.43588
Sjp_0012650	SJC_S000054	134818	180840	46.022		866	1462	741	975	1445	1227	1338	785	1271	864	1222	804															Sjp_0012650	4.06374	4.45593	4.12543	4.29204	4.15731	3.87685	3.3484	2.23384	3.72932	2.50937	3.86559	2.28104
Sjp_0012660	SJC_S000054	253828	254192	0.364		0	0	0	0	0	0	0	0	0	0	0	0															Sjp_0012660	0	0	0	0	0	0	0	0	0	0	0	0
Sjp_0012670	SJC_S000054	257581	272846	15.265		624	752	549	637	1046	938	1296	1480	550	1709	903	1651															Sjp_0012670	8.82798	6.91	9.21492	8.45409	9.07288	8.93524	9.77812	12.6974	4.86537	14.9645	8.61193	14.1219
Sjp_0012680	SJC_S000054	286221	306482	20.261		570	1037	561	756	1198	1050	1799	1149	1338	1167	1281	1237															Sjp_0012680	6.07558	7.17918	7.09444	7.55936	7.829	7.53579	10.2263	7.4269	8.91754	7.69886	9.20445	7.97171
Sjp_0012690	SJC_S000054	344278	347586	3.308		0	0	0	0	1	0	0	0	0	0	0	0															Sjp_0012690	0	0	0	0	0.0400263	0	0	0	0	0	0	0
Sjp_0012700	SJC_S000054	404166	408077	3.911		1	0	1	0	3	3	1	2	0	0	0	3															Sjp_0012700	0.0552187	0	0.0655131	0	0.101565	0.111541	0.0294482	0.0669716	0	0	0	0.100156
Sjp_0012710	SJC_S000054	455827	456717	0.89		11	34	18	22	33	41	12	20	2	29	4	26															Sjp_0012710	2.66917	5.35853	5.18202	5.00792	4.90947	6.69875	1.55288	2.94299	0.303452	4.35536	0.654304	3.8144
Sjp_0012720	SJC_S000055	4860	8041	3.181		15487	20673	11884	12844	20281	15221	29389	14787	29371	15658	21735	16894															Sjp_0012720	1051.42	911.584	957.228	818.014	844.182	695.792	1064.06	608.786	1246.82	657.944	994.731	693.444
Sjp_0012730	SJC_S000055	29889	43285	13.396		42	64	32	50	100	57	265	83	48	95	315	91															Sjp_0012730	0.677092	0.670134	0.612056	0.75617	0.988406	0.618728	2.27834	0.811431	0.483856	0.947905	3.4233	0.88697
Sjp_0012740	SJC_S000055	81811	112651	30.84		201	243	185	163	284	258	600	444	328	431	529	500															Sjp_0012740	1.40752	1.10522	1.537	1.07077	1.21931	1.21648	2.2407	1.88546	1.43618	1.86801	2.49719	2.11689
Sjp_0012750	SJC_S000055	114834	117566	2.732		686	939	597	758	1047	1041	1181	983	622	1012	671	921															Sjp_0012750	54.2272	48.2105	55.9899	56.2099	50.743	55.4077	49.787	47.1217	30.7439	49.5127	35.7562	44.0171
Sjp_0012770	SJC_S000055	175024	176073	1.049		17	23	20	18	35	39	75	38	30	54	55	50															Sjp_0012770	3.49983	3.07545	4.88507	3.47633	4.41777	5.40616	8.23442	4.74413	3.86185	6.88073	7.63303	6.22354
Sjp_0012780	SJC_S000055	183239	189877	6.638		255	287	249	269	478	401	94	218	36	203	31	179															Sjp_0012780	8.29615	6.06459	9.61122	8.20993	9.53457	8.7843	1.63094	4.30098	0.732344	4.08766	0.679883	3.52094
Sjp_0012790	SJC_S000055	222669	271898	49.229		486	708	386	642	914	754	174	636	9	605	138	439															Sjp_0012790	2.13201	2.01729	2.00901	2.64203	2.4583	2.22716	0.407076	1.69194	0.0246872	1.64267	0.408101	1.16436
Sjp_0012800	SJC_S000055	279035	284127	5.092		541	1026	383	577	685	620	1330	460	784	452	768	378															Sjp_0012800	22.9447	28.2628	19.272	22.9568	17.812	17.7053	30.0822	11.8309	20.7911	11.865	21.9575	9.69273
Sjp_0012810	SJC_S000055	285303	347755	62.452		272	465	239	345	415	392	774	509	253	481	740	519															Sjp_0012810	0.940581	1.04439	0.980546	1.11917	0.879857	0.912725	1.42739	1.06738	0.547046	1.02947	1.72502	1.08508
Sjp_0012820	SJC_S000055	355494	361882	6.388		506	739	521	709	917	789	775	728	439	777	453	791															Sjp_0012820	17.1064	16.2269	20.8972	22.4857	19.0071	17.9602	13.9728	14.925	9.28003	16.2582	10.3239	16.1679
Sjp_0012830	SJC_S000055	374470	380079	5.609		247	384	214	251	344	259	433	249	293	199	310	176															Sjp_0012830	9.51011	9.6029	9.77563	9.06594	8.12051	6.71451	8.89098	5.81383	7.05394	4.74225	8.04611	4.09704
Sjp_0012840	SJC_S000055	400387	410969	10.582		265	460	236	225	479	475	482	464	183	489	408	627															Sjp_0012840	5.40819	6.09743	5.71427	4.30764	5.99347	6.52719	5.24598	5.74247	2.33525	6.17671	5.61309	7.73646
Sjp_0012850	SJC_S000055	421519	438621	17.102		27	59	40	34	46	47	199	103	81	148	62	177															Sjp_0012850	0.34095	0.483907	0.599279	0.402769	0.35614	0.399624	1.34015	0.788749	0.63957	1.15673	0.527782	1.35135
Sjp_0012860	SJC_S000055	439949	465237	25.288		533	1048	553	639	842	717	1045	679	780	617	870	715															Sjp_0012860	4.55184	5.81304	5.60308	5.1193	4.40867	4.12292	4.75936	3.51644	4.16514	3.26127	5.00858	3.69177
Sjp_0012870	SJC_S000055	483433	530066	46.633		1073	1613	965	1125	1537	1339	892	984	312	933	803	653															Sjp_0012870	4.96913	4.85174	5.30213	4.88746	4.36406	4.1753	2.20302	2.76344	0.903464	2.67427	2.50687	1.82836
Sjp_0012880	SJC_S000055	539470	544114	4.644		97	263	116	206	207	551	166	409	217	325	149	349															Sjp_0012880	4.5108	7.94365	6.40003	8.98668	5.90186	17.2528	4.11683	11.534	6.30982	9.35422	4.67093	9.81241
Sjp_0012890	SJC_S000055	565140	565665	0.525		655	1175	798	803	1661	1111	1599	1263	2620	1279	1101	1329															Sjp_0012890	269.436	313.932	389.457	309.871	418.91	307.719	350.781	315.059	673.894	325.632	305.308	330.528
Sjp_0012900	SJC_S000055	570852	639147	68.295		1347	2533	1281	1864	2733	3502	1030	5215	76	4717	1017	3442															Sjp_0012900	4.25944	5.20239	4.80592	5.52944	5.2986	7.45637	1.73698	10.0003	0.150271	9.23195	2.16791	6.58059
Sjp_0012910	SJC_S000055	647086	657340	10.254		106	194	58	119	132	129	123	113	29	115	103	76															Sjp_0012910	2.23247	2.65378	1.44928	2.35114	1.70448	1.82935	1.38153	1.44322	0.381904	1.49907	1.46236	0.967749
Sjp_0012920	SJC_S000055	658427	660184	1.757		75	142	68	101	130	102	33	138	7	106	23	133															Sjp_0012920	9.21856	11.3364	9.91639	11.6459	9.79675	8.44167	2.16316	10.2862	0.537992	8.064	1.90575	9.88377
Sjp_0012930	SJC_S000055	665005	682447	17.442		13	19	9	12	19	31	27	17	5	29	38	17															Sjp_0012930	0.160961	0.152797	0.132209	0.139383	0.144234	0.258443	0.178285	0.127644	0.03871	0.222238	0.317174	0.127261
Sjp_0012940	SJC_S000055	690213	694093	3.88		347	623	305	403	704	628	1791	1022	2674	1033	1504	1149															Sjp_0012940	19.314	22.5223	20.1412	21.0425	24.0243	23.5358	53.1632	34.4959	93.0635	35.5865	56.432	38.6662
Sjp_0012950	SJC_S000056	85	19345	19.26		369	445	319	346	616	622	631	507	401	531	401	525															Sjp_0012950	4.13756	3.24086	4.24376	3.63952	4.23482	4.69607	3.77329	3.44747	2.8115	3.68515	3.03108	3.55915
Sjp_0012960	SJC_S000056	83312	90847	7.535		1004	971	656	777	1267	1046	775	1126	206	1080	511	831															Sjp_0012960	28.7756	18.0756	22.3068	20.8911	22.264	20.1859	11.8458	19.5706	3.69176	19.1583	9.87296	14.3999
Sjp_0012980	SJC_S000056	115273	129186	13.913		331	412	241	309	411	345	564	379	263	354	471	312															Sjp_0012980	5.13785	4.15368	4.43826	4.49948	3.91139	3.60577	4.6688	3.56752	2.55261	3.40094	4.92844	2.92804
Sjp_0012990	SJC_S000056	140190	151091	10.901		252	384	532	499	1064	650	313	559	49	471	508	458															Sjp_0012990	4.99238	4.94108	12.5044	9.27382	12.9237	8.67056	3.30693	6.71574	0.606987	5.77525	6.78433	5.48582
Sjp_0013000	SJC_S000056	188863	223649	34.786		52	73	23	42	90	64	43	48	27	34	28	25															Sjp_0013000	0.322829	0.294358	0.16941	0.244607	0.342569	0.267532	0.142368	0.180711	0.104812	0.130644	0.117183	0.0938379
Sjp_0013010	SJC_S000057	1006	20666	19.66		749	933	611	682	1070	790	545	696	79	691	456	448															Sjp_0013010	8.22758	6.65664	7.96295	7.02789	7.20627	5.84311	3.19271	4.63633	0.542617	4.69798	3.37669	2.97534
Sjp_0013020	SJC_S000057	35572	64668	29.096		923	1340	816	1103	1541	1051	123	925	24	878	195	602															Sjp_0013020	6.85081	6.45994	7.18577	7.68009	7.01261	5.25254	0.486877	4.16348	0.111385	4.03346	0.975688	2.70151
Sjp_0013030	SJC_S000057	74655	102698	28.043		264	392	223	291	449	304	5	328	3	285	8	131															Sjp_0013030	2.03307	1.96073	2.0375	2.10229	2.11998	1.57634	0.0205349	1.53179	0.014446	1.35843	0.0415313	0.609943
Sjp_0013040	SJC_S000057	128559	141122	12.563		265	228	144	223	382	471	330	292	158	264	184	208															Sjp_0013040	4.5554	2.54565	2.93687	3.59613	4.02606	5.45165	3.02529	3.04395	1.6983	2.80884	2.13223	2.16179
Sjp_0013050	SJC_S000057	179718	226854	47.136		516	670	463	536	1036	849	1271	785	1017	824	1016	827															Sjp_0013050	2.36413	1.99379	2.51678	2.30376	2.91016	2.61912	3.10556	2.18105	2.91352	2.33663	3.13798	2.29084
Sjp_0013060	SJC_S000057	226909	229420	2.511		20	23	13	21	38	43	125	30	29	41	98	18															Sjp_0013060	1.72011	1.28481	1.32652	1.69433	2.00377	2.49013	5.73337	1.56467	1.55956	2.1825	5.68184	0.935984
Sjp_0013070	SJC_S000057	239023	264677	25.654		7	19	8	16	14	25	87	23	7	23	41	9															Sjp_0013070	0.0589273	0.103886	0.0799008	0.126354	0.0722576	0.141705	0.390581	0.117414	0.0368462	0.119836	0.232669	0.0458068
Sjp_0013080	SJC_S000057	286867	289383	2.516		43	64	22	65	76	75	9	52	0	44	16	19															Sjp_0013080	3.69089	3.56801	2.24041	5.23392	3.99957	4.33462	0.411983	2.70671	0	2.33754	0.925804	0.98602
Sjp_0013090	SJC_S000057	339149	343197	4.048		2	10	7	11	29	24	389	135	151	193	145	282															Sjp_0013090	0.1067	0.34651	0.443071	0.550524	0.948567	0.862126	11.0677	4.36759	5.03716	6.37284	5.21479	9.09602
Sjp_0013100	SJC_S000057	367410	367644	0.234		732	1356	588	829	1010	710	4511	1120	7327	1204	4354	1367															Sjp_0013100	675.568	812.832	643.84	717.733	571.5	441.207	2220.26	626.831	4228.24	687.744	2708.83	762.773
Sjp_0013110	SJC_S000057	375244	398282	23.038		111	217	94	164	203	251	182	601	39	717	164	619															Sjp_0013110	1.04052	1.32121	1.04544	1.44219	1.16671	1.58427	0.909858	3.41647	0.228596	4.15998	1.03636	3.50823
Sjp_0013120	SJC_S000057	405670	407624	1.954		159	360	148	256	308	388	260	801	62	819	234	797															Sjp_0013120	17.573	25.8425	19.4068	26.5424	20.8707	28.874	15.3248	53.6854	4.28466	56.0242	17.4342	53.257
Sjp_0013130	SJC_S000057	420629	435080	14.451		679	1100	564	606	952	936	825	810	269	704	613	652															Sjp_0013130	10.1472	10.6771	9.99994	8.4957	8.72267	9.41842	6.57511	7.34067	2.51365	6.51165	6.1755	5.89105
Sjp_0013140	SJC_S000057	470457	499845	29.388		872	1333	631	840	1108	1042	1500	1223	412	1241	1276	1116															Sjp_0013140	6.40797	6.36234	5.50143	5.79073	4.99206	5.15582	5.87852	5.45011	1.89311	5.6444	6.32106	4.95835
Sjp_0013150	SJC_S000057	547647	548898	1.251		65	78	76	96	120	140	29	76	5	61	18	78															Sjp_0013150	11.221	8.74569	15.5658	15.5467	12.7009	16.2731	2.66986	7.95618	0.539712	6.51762	2.09471	8.14104
Sjp_0013160	SJC_S000057	566598	591785	25.187		276	492	219	297	349	314	283	287	81	246	218	228															Sjp_0013160	2.3665	2.73997	2.22784	2.38893	1.83468	1.81281	1.29407	1.49229	0.434268	1.30549	1.26006	1.18196
Sjp_0013170	SJC_S000057	602284	630819	28.535		287	646	266	376	448	459	740	601	287	610	601	622															Sjp_0013170	2.17209	3.1755	2.38847	2.66953	2.07879	2.33903	2.98676	2.75832	1.35817	2.85738	3.06624	2.84613
Sjp_0013180	SJC_S000057	631600	631939	0.339		118	250	115	177	213	188	597	265	696	267	399	252															Sjp_0013180	75.172	103.442	86.9189	105.779	83.1937	80.6414	202.825	102.375	277.242	105.276	171.349	97.0607
Sjp_0013200	SJC_S000058	4816	34405	29.589		1092	1318	941	1163	1694	1392	589	1126	131	1057	334	867															Sjp_0013200	7.97014	6.24801	8.14846	7.96295	7.58042	6.84083	2.29262	4.98375	0.597848	4.77486	1.64333	3.82588
Sjp_0013210	SJC_S000058	47657	63782	16.125		1094	1538	774	1022	1374	1173	1780	1091	770	1089	1619	1073															Sjp_0013210	14.6518	13.3787	12.2987	12.8403	11.2823	10.5779	12.7136	8.86081	6.44823	9.02702	14.6169	8.68846
Sjp_0013220	SJC_S000058	66299	79846	13.547		49	87	32	70	68	64	110	42	68	33	67	32															Sjp_0013220	0.781136	0.900809	0.605234	1.04684	0.664624	0.686969	0.935183	0.406027	0.677822	0.325602	0.720015	0.308425
Sjp_0013230	SJC_S000058	88959	104655	15.696		166	273	125	151	200	166	322	106	174	108	245	101															Sjp_0013230	2.28398	2.43967	2.0405	1.949	1.68714	1.53787	2.36273	0.884434	1.49696	0.91971	2.27241	0.840185
Sjp_0013240	SJC_S000058	105391	115380	9.989		2120	3556	2492	3213	6044	7228	3657	8005	1726	6908	1422	8207															Sjp_0013240	45.834	49.934	63.9208	65.1648	80.1148	105.22	42.1648	104.951	23.3329	92.4372	20.7246	107.277
Sjp_0013250	SJC_S000058	134814	138151	3.337		983	1211	736	917	1277	1113	830	1099	189	1045	545	818															Sjp_0013250	63.6167	50.9032	56.5116	55.6721	50.6693	48.4997	28.6463	43.131	7.64813	41.8578	23.7766	32.0066
Sjp_0013260	SJC_S000058	169446	172039	2.593		115	164	172	214	309	246	391	275	371	241	340	228															Sjp_0013260	9.57787	8.87152	16.9958	16.72	15.7785	13.7954	17.3669	13.8892	19.3206	12.4231	19.0891	11.4809
Sjp_0013270	SJC_S000058	185628	207163	21.535		521	797	450	511	726	652	762	626	257	621	673	594															Sjp_0013270	5.22476	5.19123	5.35407	4.80729	4.46377	4.40254	4.07528	3.80696	1.61153	3.85446	4.54967	3.60151
Sjp_0013280	SJC_S000058	217687	232956	15.269		477	823	433	502	822	807	1195	1166	854	1158	850	1355															Sjp_0013280	6.74655	7.56042	7.26597	6.66066	7.12806	7.68534	9.01373	10.0008	7.55261	10.1371	8.10434	11.587
Sjp_0013290	SJC_S000058	268162	269085	0.923		1	14	3	7	4	5	190	12	136	9	169	7															Sjp_0013290	0.233976	2.12757	0.832791	1.53646	0.573811	0.787714	23.7082	1.70266	19.897	1.30334	26.656	0.990237
Sjp_0013300	SJC_S000058	269457	274252	4.795		425	634	344	389	611	557	954	605	1016	653	717	567															Sjp_0013300	19.1414	18.5463	18.3817	16.4356	16.8719	16.8914	22.9143	16.524	28.6124	18.2029	21.7691	15.4396
Sjp_0013310	SJC_S000058	280042	292414	12.372		376	616	356	427	580	523	652	518	242	453	443	539															Sjp_0013310	6.56329	6.98389	7.3727	6.99217	6.20724	6.14698	6.06952	5.48325	2.64135	4.89412	5.21283	5.68842
Sjp_0013320	SJC_S000058	301078	311558	10.48		280	608	323	462	560	525	741	532	389	459	435	470															Sjp_0013320	5.76993	8.13765	7.89692	8.9311	7.07517	7.28447	8.14337	6.64812	5.01231	5.8542	6.04279	5.85571
Sjp_0013330	SJC_S000058	355052	368023	12.971		99	114	93	80	149	111	306	90	291	65	219	88															Sjp_0013330	1.6483	1.23279	1.83707	1.24951	1.52098	1.24437	2.71703	0.908694	3.02949	0.669817	2.45799	0.885833
Sjp_0013340	SJC_S000058	412920	416315	3.395		85	132	67	67	104	87	117	66	93	57	85	41															Sjp_0013340	5.40696	5.4537	5.05651	3.99815	4.05606	3.72632	3.96911	2.54597	3.69907	2.24415	3.64493	1.57684
Sjp_0013350	SJC_S000058	417188	418239	1.051		149	181	107	111	157	119	224	115	234	100	195	125															Sjp_0013350	30.6166	24.1564	26.0854	21.3966	19.7791	16.4643	24.5467	14.3299	30.0651	12.7178	27.0111	15.5292
Sjp_0013360	SJC_S000058	418644	431299	12.655		602	931	500	670	899	818	1166	852	1087	742	972	688															Sjp_0013360	10.2733	10.3192	10.1233	10.726	9.40606	9.39921	10.6117	8.8171	11.5989	7.83715	11.1819	7.09854
Sjp_0013370	SJC_S000058	455236	461737	6.501		315	439	215	288	409	342	672	293	498	265	467	271															Sjp_0013370	10.4642	9.47199	8.47373	8.97505	8.33016	7.64973	11.9052	5.9025	10.3442	5.44856	10.4579	5.44292
Sjp_0013380	SJC_S000058	475487	480770	5.283		629	850	635	642	1238	1042	1570	1443	1615	1392	1001	1511															Sjp_0013380	25.7125	22.5681	30.7971	24.6195	31.0278	28.6805	34.2268	35.7713	41.2802	35.2188	27.5844	37.3445
Sjp_0013390	SJC_S000058	481442	481642	0.2		90	181	91	128	165	159	185	244	122	227	122	229															Sjp_0013390	97.1821	126.942	116.581	129.659	109.236	115.603	106.534	159.775	82.372	151.709	88.8054	149.502
Sjp_0013400	SJC_S000058	486551	492868	6.317		74	128	66	88	149	157	132	139	76	157	107	162															Sjp_0013400	2.52985	2.84221	2.67701	2.82225	3.1231	3.61401	2.40663	2.88172	1.62462	3.32204	2.46594	3.34847
Sjp_0013410	SJC_S000058	534120	561946	27.826		554	748	460	610	904	789	770	904	296	849	643	771															Sjp_0013410	4.29965	3.77058	4.23568	4.44123	4.30158	4.12312	3.18704	4.25467	1.43645	4.07824	3.36411	3.61781
Sjp_0013420	SJC_S000058	578467	609274	30.807		467	647	447	508	710	612	383	768	109	819	250	656															Sjp_0013420	3.27372	2.94586	3.7177	3.34071	3.05154	2.8887	1.43185	3.26483	0.477779	3.55346	1.18141	2.78033
Sjp_0013430	SJC_S000058	613559	624494	10.935		1889	2709	1515	1834	2736	2465	2751	3127	1331	2664	2035	2337															Sjp_0013430	37.3067	34.7494	35.4985	33.9786	33.129	32.7792	28.9747	37.4505	16.4365	32.5636	27.0929	27.905
Sjp_0013440	SJC_S000058	640939	651763	10.824		480	568	301	363	649	473	737	517	386	493	548	557															Sjp_0013440	9.57695	7.36067	7.12517	6.79428	7.93903	6.35438	7.842	6.25535	4.81559	6.08801	7.37059	6.71908
Sjp_0013450	SJC_S000058	711407	721917	10.51		871	1332	760	913	1258	1108	1799	1003	933	939	1206	988															Sjp_0013450	17.8974	17.777	18.5279	17.5992	15.8485	15.3298	19.714	12.4982	11.9875	11.9421	16.7053	12.2743
Sjp_0013460	SJC_S000058	732096	732860	0.764		2	0	0	1	4	2	1	1	0	5	0	2															Sjp_0013460	0.565341	0	0	0.265174	0.69323	0.38066	0.150749	0.171418	0	0.874768	0	0.341806
Sjp_0013470	SJC_S000058	739522	740505	0.983		1	4	5	2	5	2	0	7	1	3	1	2															Sjp_0013470	0.219695	0.570773	1.30327	0.412193	0.673483	0.295853	0	0.932595	0.137371	0.407929	0.1481	0.265656
Sjp_0013480	SJC_S000058	753607	758723	5.116		158	197	153	152	265	225	257	189	173	148	155	161															Sjp_0013480	6.66961	5.40123	7.66262	6.01918	6.85845	6.39517	5.78562	4.83816	4.56631	3.86676	4.41073	4.10902
Sjp_0013490	SJC_S000059	41182	50164	8.982		362	392	323	261	569	330	257	412	77	391	85	339															Sjp_0013490	8.70381	6.12167	9.21395	5.88697	8.38783	5.34246	3.29539	6.00721	1.15762	5.81862	1.3777	4.92798
Sjp_0013500	SJC_S000059	67775	69483	1.708		77	76	63	45	96	60	13	34	5	36	7	29															Sjp_0013500	9.73591	6.24141	9.45081	5.33764	7.44207	5.10815	0.876602	2.60699	0.395305	2.81729	0.59665	2.21693
Sjp_0013510	SJC_S000059	89695	92265	2.57		299	344	273	182	415	234	199	290	71	327	61	257															Sjp_0013510	25.1253	18.7751	27.2173	14.347	21.3809	13.2398	8.91799	14.7779	3.73057	17.0071	3.45546	13.057
Sjp_0013520	SJC_S000059	100972	104344	3.372		757	1070	756	793	1476	1242	1093	1331	815	1410	686	1428															Sjp_0013520	48.4822	44.5095	57.4448	47.6442	57.9574	53.5592	37.3319	51.6939	32.6377	55.8918	29.6173	55.2947
Sjp_0013530	SJC_S000059	118152	162960	44.808		514	618	399	527	748	660	380	706	68	707	440	579															Sjp_0013530	2.47732	1.93459	2.28157	2.38275	2.21033	2.14185	0.976731	2.06347	0.204929	2.10902	1.42957	1.6872
Sjp_0013540	SJC_S000059	181457	183230	1.773		347	469	279	367	491	426	933	469	396	443	762	503															Sjp_0013540	42.2663	37.104	40.3192	41.9355	36.6677	34.9382	60.6066	34.6428	30.1603	33.3973	62.5685	37.0426
Sjp_0013550	SJC_S000059	184991	185272	0.281		216	314	200	279	417	341	638	422	961	403	475	390															Sjp_0013550	166.005	156.74	182.364	201.151	196.49	176.461	261.494	196.677	461.814	191.697	246.092	181.218
Sjp_0013560	SJC_S000059	203689	212317	8.628		125	117	87	47	168	63	147	379	39	307	94	399															Sjp_0013560	3.12877	1.9021	2.5836	1.1036	2.57816	1.06177	1.96225	5.75278	0.610385	4.75603	1.58609	6.03817
Sjp_0013570	SJC_S000059	248177	260293	12.116		109	361	130	203	217	441	175	521	74	363	84	399															Sjp_0013570	1.94286	4.17931	2.74916	3.39438	2.37143	5.29273	1.66351	5.63154	0.82475	4.00464	1.00932	4.29988
Sjp_0013580	SJC_S000059	263971	272211	8.24		63	82	47	48	106	85	70	107	32	72	67	94															Sjp_0013580	1.65115	1.39587	1.46146	1.18015	1.70329	1.5	0.978403	1.70061	0.524412	1.16794	1.18374	1.48951
Sjp_0013590	SJC_S000059	325525	351011	25.486		146	143	151	152	409	470	110	485	9	434	55	469															Sjp_0013590	1.23716	0.78703	1.51807	1.20828	2.12487	2.68161	0.497093	2.49223	0.047686	2.27617	0.314174	2.40278
Sjp_0013600	SJC_S000059	353284	397168	43.884		68	73	80	72	163	172	24	233	2	196	12	169															Sjp_0013600	0.334639	0.233332	0.467089	0.332392	0.491804	0.569931	0.0629872	0.695342	0.00615423	0.596989	0.0398093	0.502832
Sjp_0013610	SJC_S000059	511466	516909	5.443		389	714	333	424	562	543	1011	513	641	488	758	528															Sjp_0013610	15.4342	18.4	15.6755	15.7816	13.6713	14.5065	21.3924	12.3432	15.9026	11.9839	20.274	12.666
Sjp_0013630	SJC_S000059	548289	562774	14.485		2541	3792	2865	3444	7726	6676	3250	9691	788	8221	1297	8452															Sjp_0013630	37.8844	36.7203	50.6783	48.1691	70.6231	67.019	25.8412	87.6191	7.34611	75.8617	13.0356	76.1875
Sjp_0013640	SJC_S000059	583205	589220	6.015		231	338	203	246	351	325	461	418	334	405	279	428															Sjp_0013640	8.29373	7.88203	8.64722	8.2856	7.72648	7.85684	8.82698	9.101	7.49826	8.99986	6.75271	9.29075
Sjp_0013650	SJC_S000059	601560	604943	3.383		213	305	181	259	379	319	283	242	108	254	221	226															Sjp_0013650	13.5973	12.646	13.7086	15.5104	14.8336	13.7116	9.63455	9.36832	4.31094	10.0357	9.51042	8.72266
Sjp_0013660	SJC_S000059	606287	610989	4.702		55	99	34	61	85	73	86	93	52	115	87	99															Sjp_0013660	2.52612	2.95331	1.85273	2.62828	2.39357	2.25757	2.10651	2.59029	1.49338	3.26913	2.69368	2.74913
Sjp_0013670	SJC_S000059	614152	618488	4.336		137	225	130	140	208	194	200	176	78	165	120	164															Sjp_0013670	6.82347	7.27864	7.68193	6.54129	6.35162	6.50598	5.31236	5.31584	2.42915	5.08641	4.02904	4.93852
Sjp_0013680	SJC_S000059	624922	633925	9.003		123	194	72	94	138	169	185	241	95	253	157	262															Sjp_0013680	2.95047	3.02253	2.04909	2.11527	2.02956	2.7296	2.36664	3.50573	1.42491	3.75621	2.53876	3.79976
Sjp_0013690	SJC_S000059	655532	656560	1.028		0	2	0	0	4	3	2	4	0	4	8	10															Sjp_0013690	0	0.272894	0	0	0.515202	0.424354	0.22407	0.509584	0	0.520096	1.13294	1.27013
Sjp_0013700	SJC_S000059	673242	675981	2.739		141	304	135	207	277	303	450	333	365	305	385	374															Sjp_0013700	11.1173	15.5682	12.6287	15.311	13.3905	16.0861	18.922	15.9221	17.9949	14.8842	20.4634	17.8288
Sjp_0013710	SJC_S000059	700125	701065	0.94		1	1	1	0	2	0	0	0	1	0	1	0															Sjp_0013710	0.229745	0.149221	0.272576	0	0.281717	0	0	0	0.143655	0	0.154875	0
Sjp_0013720	SJC_S000059	705116	723175	18.059		836	1225	715	949	1276	1522	1304	1823	468	1988	789	1716															Sjp_0013720	9.99738	9.51479	10.1445	10.6463	9.35551	12.2552	8.31631	13.2203	3.49947	14.7143	6.36052	12.407
Sjp_0013730	SJC_S000059	749427	764462	15.035		411	698	391	479	831	1091	407	465	279	498	321	620															Sjp_0013730	5.90354	6.51192	6.6633	6.45441	7.31826	10.5517	3.11773	4.0504	2.50582	4.42733	3.10822	5.38432
Sjp_0013740	SJC_S000059	765055	765822	0.767		195	240	141	163	280	191	245	285	100	226	110	269															Sjp_0013740	54.9051	43.8907	47.1021	43.0543	48.3363	36.2108	36.789	48.6629	17.6057	39.3849	20.8789	45.7931
Sjp_0013750	SJC_S000059	797928	803573	5.645		192	246	172	149	274	221	412	326	386	300	288	310															Sjp_0013750	7.34533	6.11263	7.80694	5.34745	6.42683	5.69283	8.40582	7.56314	9.23364	7.10352	7.42742	7.17035
Sjp_0013760	SJC_S000059	807416	810907	3.491		52	97	52	73	85	97	75	68	41	68	64	73															Sjp_0013760	3.21682	3.89743	3.81654	4.2364	3.22388	4.04038	2.47433	2.55098	1.58593	2.60361	2.66895	2.73033
Sjp_0013770	SJC_S000059	811548	812249	0.701		10	30	7	23	30	28	17	20	2	29	7	16															Sjp_0013770	3.08075	6.00289	2.55856	6.64713	5.66648	5.80818	2.79304	3.73646	0.385267	5.52963	1.45375	2.98019
Sjp_0013780	SJC_S000059	819234	835945	16.711		374	642	332	435	623	539	962	531	732	483	618	563															Sjp_0013780	4.83329	5.38877	5.0904	5.27365	4.93624	4.69015	6.63009	4.16141	5.91505	3.86332	5.38388	4.39895
Sjp_0013790	SJC_S000059	849148	855279	6.131		174	281	153	184	312	242	492	204	220	223	284	247															Sjp_0013790	6.12903	6.42883	6.39405	6.0801	6.73804	5.73963	9.24232	4.3576	4.84553	4.86172	6.74367	5.26027
Sjp_0013800	SJC_S000059	857064	869135	12.071		54	56	43	47	72	86	60	130	1	84	34	88															Sjp_0013800	0.966105	0.650731	0.912728	0.788822	0.789768	1.03599	0.572473	1.41042	0.0111868	0.930149	0.410058	0.95188
Sjp_0013810	SJC_S000059	876432	903340	26.908		790	1065	673	816	1077	886	832	862	95	708	634	821															Sjp_0013810	6.34044	5.55169	6.4084	6.14374	5.29962	4.78798	3.56114	4.19541	0.476751	3.51697	3.43018	3.98386
Sjp_0013820	SJC_S000060	19654	25729	6.075		48	83	47	88	94	158	153	373	137	353	115	552															Sjp_0013820	1.70635	1.91641	1.98229	2.93468	2.04876	3.78191	2.90063	8.04102	3.04526	7.76685	2.75589	11.8641
Sjp_0013830	SJC_S000060	127137	141008	13.871		180	421	149	294	215	341	320	366	88	406	201	357															Sjp_0013830	2.80245	4.25727	2.75229	4.29402	2.0523	3.57476	2.65699	3.45559	0.856692	3.91232	2.10959	3.36049
Sjp_0013840	SJC_S000060	166720	170514	3.794		93	176	85	132	139	192	121	168	39	164	92	133															Sjp_0013840	5.2937	6.50687	5.74034	7.04857	4.85096	7.35875	3.67312	5.7991	1.38809	5.77781	3.53021	4.57717
Sjp_0013850	SJC_S000060	179359	181063	1.704		399	639	349	466	644	613	797	627	714	558	490	595															Sjp_0013850	50.5682	52.6003	52.4774	55.4039	50.0411	52.3108	53.8686	48.1888	56.582	43.7704	41.8636	45.5921
Sjp_0013860	SJC_S000060	194052	201930	7.878		516	1228	416	775	860	1055	766	1203	590	1287	548	1268															Sjp_0013860	14.1451	21.8645	13.5299	19.9301	14.4542	19.4732	11.1985	19.9985	10.1131	21.8363	10.1268	21.0158
Sjp_0013870	SJC_S000060	208861	220780	11.919		190	501	141	338	298	468	365	628	218	583	260	634															Sjp_0013870	3.44261	5.89596	3.03107	5.74515	3.31045	5.70961	3.52696	6.90031	2.46983	6.538	3.17573	6.94532
Sjp_0013880	SJC_S000060	225221	268474	43.253		126	245	117	187	201	255	70	332	22	287	66	214															Sjp_0013880	0.629112	0.794523	0.693084	0.87589	0.615305	0.857283	0.186393	1.00524	0.0686841	0.886915	0.222145	0.646011
Sjp_0013890	SJC_S000060	306751	341934	35.183		577	833	479	596	931	852	844	1157	178	1115	575	992															Sjp_0013890	3.54174	3.321	3.48834	3.43192	3.5037	3.52133	2.76285	4.30674	0.683183	4.23602	2.37927	3.68147
Sjp_0013900	SJC_S000060	355138	356220	1.082		24	18	11	8	12	2	1	1	0	1	8	1															Sjp_0013900	4.79025	2.33347	2.60484	1.49791	1.46847	0.268784	0.106444	0.121038	0	0.123535	1.0764	0.120674
Sjp_0013910	SJC_S000060	369669	380369	10.7		635	1003	577	713	983	806	1428	942	684	919	947	861															Sjp_0013910	12.8163	13.1484	13.8168	13.4999	12.1641	10.9535	15.3706	11.5296	8.63221	11.4802	12.8847	10.5066
Sjp_0013920	SJC_S000060	397449	415890	18.441		184	340	176	258	373	433	345	411	225	445	210	466															Sjp_0013920	2.1548	2.58614	2.44537	2.83439	2.67815	3.41431	2.15467	2.91881	1.64758	3.22546	1.65785	3.29947
Sjp_0013930	SJC_S000060	426667	427738	1.071		2	1	1	0	1	0	1	4	0	3	2	3															Sjp_0013930	0.403287	0.130969	0.239236	0	0.123629	0	0.107537	0.489124	0	0.374411	0.271863	0.365742
Sjp_0013940	SJC_S000060	438764	450872	12.108		462	827	474	701	896	1354	700	2847	601	2824	574	3421															Sjp_0013940	8.24031	9.58054	10.0305	11.7292	9.79819	16.261	6.65844	30.7938	6.70273	31.1752	6.90159	36.8912
Sjp_0013960	SJC_S000061	108134	111034	2.9		107	96	71	89	159	102	13	61	0	65	15	53															Sjp_0013960	7.96819	4.64334	6.27302	6.21751	7.25955	5.11449	0.516288	2.75474	0	2.99593	0.753014	2.38628
Sjp_0013970	SJC_S000061	133856	142966	9.11		517	697	412	446	756	566	502	481	145	515	286	344															Sjp_0013970	12.2559	10.7318	11.5876	9.91838	10.9879	9.03438	6.34647	6.91473	2.14931	7.55623	4.57043	4.93041
Sjp_0013980	SJC_S000061	155613	162168	6.555		3	6	1	7	5	9	4	11	0	11	8	32															Sjp_0013980	0.0988376	0.128391	0.039088	0.216346	0.100997	0.19965	0.0702804	0.21977	0	0.224304	0.177675	0.637412
Sjp_0013990	SJC_S000061	180775	188224	7.449		2832	4795	2150	2980	3694	3169	7973	4059	5614	4090	6347	4223															Sjp_0013990	82.1049	90.2916	73.9532	81.0481	65.6613	61.8621	123.274	71.3624	101.771	73.3908	124.045	74.0228
Sjp_0014000	SJC_S000061	197486	202995	5.509		679	1073	513	537	666	344	141	209	26	185	114	173															Sjp_0014000	26.6177	27.3202	23.8595	19.7481	16.0071	9.08	2.94777	4.96846	0.637309	4.48865	3.0126	4.1003
Sjp_0014010	SJC_S000061	269089	271528	2.439		14	12	17	12	47	17	3	13	0	5	2	6															Sjp_0014010	1.23962	0.690123	1.78588	0.996767	2.55151	1.01353	0.141663	0.69804	0	0.274015	0.119379	0.321205
Sjp_0014020	SJC_S000061	296042	297472	1.43		589	778	428	489	630	318	106	188	18	150	80	136															Sjp_0014020	88.9515	76.3133	76.6874	69.2783	58.3331	32.3364	8.53723	17.2175	1.69975	14.0208	8.14448	12.4178
Sjp_0014030	SJC_S000061	352375	354138	1.763		263	447	240	235	531	497	274	530	28	456	188	518															Sjp_0014030	32.2164	35.5641	34.8799	27.0047	39.8798	40.9925	17.8997	39.3706	2.14465	34.5723	15.5244	38.3637
Sjp_0014040	SJC_S000061	366606	389864	23.258		156	166	106	122	204	166	177	196	138	162	173	185															Sjp_0014040	1.44853	1.00113	1.16775	1.0627	1.16136	1.03785	0.876492	1.10365	0.801229	0.93102	1.08289	1.03858
Sjp_0014050	SJC_S000061	391739	403143	11.404		181	366	189	275	317	260	545	241	356	222	479	225															Sjp_0014050	3.42764	4.50174	4.2464	4.8854	3.68055	3.31525	5.5041	2.76763	4.21544	2.60203	6.11488	2.57613
Sjp_0014060	SJC_S000061	407699	428734	21.035		109	115	97	107	163	128	77	148	13	122	45	110															Sjp_0014060	1.11907	0.766853	1.18153	1.03054	1.02602	0.884846	0.421595	0.921441	0.0834547	0.775236	0.311444	0.682799
Sjp_0014070	SJC_S000061	439269	449692	10.423		123	197	114	122	193	185	186	186	89	159	125	148															Sjp_0014070	2.54851	2.65113	2.80239	2.37133	2.45174	2.58095	2.05526	2.33705	1.15305	2.03902	1.74593	1.85401
Sjp_0014080	SJC_S000061	454745	454942	0.197		0	0	0	0	0	0	0	0	0	0	0	0															Sjp_0014080	0	0	0	0	0	0	0	0	0	0	0	0
Sjp_0014090	SJC_S000061	459419	494542	35.123		508	804	331	474	571	535	640	476	124	495	603	413															Sjp_0014090	3.12353	3.21086	2.41464	2.73408	2.15256	2.21494	2.09863	1.77486	0.476738	1.88378	2.4994	1.53533
Sjp_0014100	SJC_S000061	506832	509275	2.443		195	294	183	214	339	344	608	387	453	371	380	403															Sjp_0014100	17.2379	16.8803	19.193	17.7466	18.3733	20.4755	28.6634	20.7461	25.0394	20.2986	22.6449	21.5389
Sjp_0014110	SJC_S000061	517585	524993	7.408		0	0	0	0	0	0	0	0	0	0	0	0															Sjp_0014110	0	0	0	0	0	0	0	0	0	0	0	0
Sjp_0014120	SJC_S000061	526699	531118	4.419		1956	3249	1412	1724	2686	2631	2765	2045	1652	1870	1671	2111															Sjp_0014120	95.5914	103.129	81.8704	79.0383	80.4808	86.5759	72.064	60.6063	50.4819	56.5632	55.0506	62.3745
Sjp_0014130	SJC_S000061	571442	593241	21.799		79	120	73	113	166	226	65	234	13	242	62	201															Sjp_0014130	0.782644	0.77215	0.85803	1.05019	1.00828	1.50755	0.343419	1.40581	0.0805298	1.48387	0.414061	1.20393
Sjp_0014140	SJC_S000061	613490	626040	12.55		124	133	114	145	224	260	105	316	21	257	62	217															Sjp_0014140	2.13379	1.4865	2.32743	2.34072	2.36328	3.01252	0.963591	3.29755	0.225957	2.7372	0.719213	2.25766
Sjp_0014150	SJC_S000061	636055	636345	0.29		410	272	571	219	1472	642	519	520	310	663	145	511															Sjp_0014150	305.323	131.561	504.492	152.993	672.079	321.912	206.118	234.83	144.349	305.585	72.7913	230.073
Sjp_0014160	SJC_S000061	672584	699604	27.02		88	80	78	78	131	103	25	60	2	65	18	53															Sjp_0014160	0.703349	0.4153	0.739649	0.584835	0.641943	0.554309	0.106562	0.290813	0.00999527	0.321547	0.0969833	0.256114
Sjp_0014170	SJC_S000061	710844	718253	7.409		14	16	9	6	18	21	2	8	1	6	3	7															Sjp_0014170	0.408077	0.302913	0.311243	0.164065	0.321679	0.412154	0.0310898	0.14141	0.0182259	0.108245	0.0589483	0.123362
Sjp_0014180	SJC_S000062	2171	2656	0.485		34	49	20	40	31	45	64	95	60	78	69	105															Sjp_0014180	15.1395	14.1713	10.5659	16.7087	8.46312	13.4918	15.198	25.6525	16.7055	21.4966	20.7118	28.2677
Sjp_0014190	SJC_S000062	114592	117711	3.119		11	8	4	5	13	7	3	3	3	16	4	10															Sjp_0014190	0.761642	0.359775	0.328595	0.324772	0.551872	0.326349	0.110778	0.125966	0.129884	0.685679	0.186704	0.418627
Sjp_0014200	SJC_S000062	221000	242370	21.37		110	216	128	144	235	231	290	621	181	433	237	600															Sjp_0014200	1.11163	1.41777	1.53469	1.36516	1.45604	1.57184	1.56293	3.80571	1.14373	2.70832	1.61456	3.66597
Sjp_0014210	SJC_S000062	270224	276885	6.661		62	106	81	125	138	162	9	71	0	74	17	33															Sjp_0014210	2.01014	2.23215	3.11574	3.80185	2.74315	3.53652	0.155615	1.39594	0	1.48494	0.371552	0.64687
Sjp_0014220	SJC_S000062	301458	305629	4.171		12	15	13	24	25	30	3	17	0	6	1	2															Sjp_0014220	0.621319	0.504438	0.798582	1.16572	0.793616	1.04588	0.0828377	0.533774	0	0.192277	0.0349035	0.0626084
Sjp_0014230	SJC_S000062	319728	336851	17.123		373	484	309	353	576	476	614	416	234	463	381	385															Sjp_0014230	4.70438	3.96481	4.62376	4.17656	4.45403	4.04229	4.12986	3.18172	1.84538	3.61424	3.23933	2.93578
Sjp_0014240	SJC_S000062	362184	370615	8.431		32	32	20	22	26	32	32	52	25	48	13	44															Sjp_0014240	0.819681	0.532387	0.607809	0.52865	0.408324	0.551914	0.437137	0.807742	0.400415	0.760989	0.224478	0.681422
Sjp_0014250	SJC_S000062	393900	404451	10.551		0	3	0	0	2	2	0	3	0	3	0	0															Sjp_0014250	0	0.0398827	0	0	0.0250984	0.0275636	0	0.0372371	0	0.0380053	0	0
Sjp_0014260	SJC_S000062	437461	445232	7.771		4	7	11	4	14	2	0	5	0	3	2	1															Sjp_0014260	0.111162	0.126351	0.362687	0.104282	0.23854	0.0374243	0	0.0842639	0	0.0516013	0.0374682	0.0168022
Sjp_0014280	SJC_S000062	524689	531619	6.93		55	110	56	75	108	116	180	109	142	115	114	115															Sjp_0014280	1.71397	2.22647	2.07048	2.19256	2.06348	2.43402	2.99148	2.05988	2.76697	2.2181	2.39487	2.16674
Sjp_0014290	SJC_S000062	561304	594929	33.625		1130	1685	1030	1141	1904	1494	1725	1704	407	1618	1831	1471															Sjp_0014290	7.25755	7.02901	7.84858	6.8746	7.49748	6.46083	5.90845	6.63676	1.63449	6.4318	7.92749	5.71206
Sjp_0014300	SJC_S000062	597829	601798	3.969		257	407	279	345	458	433	440	435	155	391	412	452															Sjp_0014300	13.9838	14.3837	18.0111	17.6101	15.279	15.8638	12.7679	14.3535	5.27352	13.1678	15.1121	14.8696
Sjp_0014320	SJC_S000063	53775	54967	1.192		960	1209	887	477	2414	1433	962	617	547	529	1367	884															Sjp_0014320	173.928	142.268	190.662	81.0712	268.146	174.812	92.9492	67.7887	61.967	59.3193	166.956	96.832
Sjp_0014330	SJC_S000063	62887	63209	0.322		295	486	266	374	603	549	1060	655	1288	707	779	772															Sjp_0014330	197.852	211.708	211.662	235.31	247.954	247.923	379.138	266.4	540.144	293.481	352.201	313.043
Sjp_0014350	SJC_S000063	117154	119625	2.471		2715	3749	2004	2458	3362	2530	9202	2728	13313	2581	7230	2747															Sjp_0014350	237.285	212.814	207.798	201.527	180.15	148.884	428.9	144.584	727.533	139.615	425.966	145.154
Sjp_0014360	SJC_S000063	125671	130719	5.048		300	519	308	408	560	635	972	887	896	847	543	964															Sjp_0014360	12.8344	14.4213	15.6332	16.3744	14.6886	18.2917	22.1765	23.0119	23.9684	22.4275	15.6599	24.9345
Sjp_0014370	SJC_S000063	155231	212872	57.641		207	335	222	299	369	324	103	294	10	276	72	208															Sjp_0014370	0.775555	0.815211	0.986819	1.05091	0.847628	0.817361	0.205803	0.667981	0.0234271	0.640021	0.181849	0.471167
Sjp_0014380	SJC_S000063	223177	224811	1.634		26	40	15	21	31	29	3	19	0	24	0	31															Sjp_0014380	3.43633	3.43372	2.3521	2.6037	2.512	2.58075	0.211454	1.52283	0	1.96325	0	2.47715
Sjp_0014390	SJC_S000063	241366	243160	1.794		4	5	4	5	10	4	0	2	0	5	0	4															Sjp_0014390	0.481517	0.390935	0.571286	0.56464	0.738054	0.324218	0	0.146001	0	0.372532	0	0.291125
Sjp_0014400	SJC_S000063	254417	259004	4.587		11	19	9	5	12	10	0	15	0	8	1	7															Sjp_0014400	0.51789	0.581007	0.502724	0.220834	0.346388	0.317009	0	0.428263	0	0.233119	0.0317381	0.199256
Sjp_0014410	SJC_S000063	297553	305062	7.509		78	111	78	85	130	181	44	172	1	159	25	115															Sjp_0014410	2.24329	2.07347	2.66151	2.2933	2.2923	3.50507	0.674866	2.99982	0.0179832	2.83029	0.484694	1.99967
Sjp_0014420	SJC_S000063	314724	322259	7.535		195	259	130	155	223	124	31	116	2	101	27	88															Sjp_0014420	5.58888	4.8214	4.42055	4.16747	3.91861	2.39298	0.473833	2.01615	0.0358423	1.79166	0.521663	1.5249
Sjp_0014430	SJC_S000063	332330	337324	4.994		29	44	21	15	45	21	2	8	0	10	3	9															Sjp_0014430	1.25407	1.23584	1.07742	0.608509	1.19309	0.611464	0.0461242	0.209793	0	0.26765	0.0874545	0.235308
Sjp_0014440	SJC_S000064	12549	16895	4.346		116	136	57	96	138	107	170	120	71	99	97	102															Sjp_0014440	5.76424	4.38941	3.36048	4.47513	4.20436	3.58009	4.50512	3.6161	2.20607	3.04482	3.24931	3.06445
Sjp_0014450	SJC_S000064	27892	40638	12.746		124	237	108	148	171	196	403	303	209	273	361	280															Sjp_0014450	2.10098	2.60814	2.17103	2.35241	1.77637	2.23605	3.64148	3.11327	2.21423	2.86289	4.12328	2.86831
Sjp_0014460	SJC_S000064	58077	67226	9.149		4	0	3	0	2	0	0	0	0	2	2	0															Sjp_0014460	0.0944192	0	0.0840164	0	0.0289445	0	0	0	0	0.0292195	0.0318248	0
Sjp_0014470	SJC_S000064	78868	88706	9.838		233	340	192	227	481	456	751	1066	369	1069	610	1261															Sjp_0014470	5.11473	4.84762	5.00047	4.67459	6.47364	6.73997	8.79185	14.1905	5.06488	14.524	9.02677	16.736
Sjp_0014490	SJC_S000064	141803	142395	0.592		192	236	163	122	282	167	490	197	352	162	381	224															Sjp_0014490	70.0412	55.9174	70.5476	41.7506	63.0722	41.0199	95.3282	43.5806	80.2917	36.5771	93.6942	49.4048
Sjp_0014500	SJC_S000064	151108	178933	27.825		528	721	438	491	749	648	881	660	705	667	603	709															Sjp_0014500	4.09801	3.6346	4.03325	3.57496	3.56416	3.38641	3.6466	3.1064	3.4214	3.20411	3.15494	3.32701
Sjp_0014510	SJC_S000064	181377	193889	12.512		895	1481	821	919	1471	1302	1263	1125	808	1096	839	1164															Sjp_0014510	15.4479	16.6029	16.8125	14.8803	15.5667	15.1316	11.6258	11.7754	8.72036	11.7085	9.76213	12.147
Sjp_0014520	SJC_S000064	203161	210914	7.753		85	130	67	98	134	107	221	150	158	132	139	155															Sjp_0014520	2.36768	2.35196	2.21422	2.56083	2.28847	2.00685	3.28299	2.53379	2.75193	2.27573	2.61008	2.61039
Sjp_0014530	SJC_S000064	215943	216226	0.283		142	249	154	181	306	289	737	505	992	544	495	607															Sjp_0014530	108.362	123.416	139.428	129.574	143.168	148.495	299.936	233.697	473.342	256.938	254.641	280.056
Sjp_0014540	SJC_S000064	230122	247603	17.481		73	73	54	52	97	73	18	66	7	41	26	63															Sjp_0014540	0.901842	0.585752	0.791487	0.602645	0.73471	0.607235	0.118591	0.494454	0.0540731	0.313497	0.216529	0.470562
Sjp_0014550	SJC_S000064	247924	268179	20.255		152	293	158	179	250	243	283	295	104	281	220	254															Sjp_0014550	1.62063	2.02905	1.99867	1.79038	1.63425	1.74451	1.60917	1.90738	0.693347	1.85434	1.58125	1.63736
Sjp_0014560	SJC_S000064	284719	295598	10.879		460	645	359	404	558	489	839	499	844	587	616	584															Sjp_0014560	9.13151	8.31625	8.45516	7.52344	6.79134	6.53612	8.88219	6.00703	10.4762	7.21216	8.2433	7.00917
Sjp_0014570	SJC_S000064	303965	304429	0.464		141	259	136	203	283	235	385	288	531	288	343	326															Sjp_0014570	65.6258	78.2958	75.0995	88.6344	80.7568	73.6461	95.563	81.2874	154.535	82.9642	107.618	91.7365
Sjp_0014580	SJC_S000064	304906	315596	10.69		469	1048	419	644	769	880	1149	823	917	882	812	827															Sjp_0014580	9.47478	13.7512	10.0427	12.2049	9.52487	11.9703	12.3791	10.0826	11.5835	11.0283	11.0583	10.1011
Sjp_0014590	SJC_S000064	322080	360757	38.677		422	697	475	523	907	834	704	889	315	1024	456	985															Sjp_0014590	2.35632	2.52777	3.14671	2.73951	3.10502	3.13555	2.09636	3.01021	1.09978	3.53886	1.71641	3.32526
Sjp_0014600	SJC_S000064	371695	404361	32.666		473	595	335	416	607	478	549	468	193	510	388	514															Sjp_0014600	3.12708	2.55492	2.62764	2.58001	2.46039	2.12781	1.93563	1.87628	0.797831	2.08685	1.7292	2.05452
Sjp_0014610	SJC_S000064	408220	418580	10.36		2450	2778	1482	1744	2140	1853	2414	1649	1063	1516	1904	1401															Sjp_0014610	51.0717	37.6122	36.6526	34.1044	27.3504	26.0085	26.8364	20.8454	13.8555	19.5594	26.7557	17.6572
Sjp_0014620	SJC_S000064	439030	443392	4.362		1788	2744	1687	2052	3085	2687	3795	2821	5233	2740	2616	2956															Sjp_0014620	88.5229	88.2379	99.0936	95.3051	93.644	89.574	100.201	84.6966	162	83.9617	87.3095	88.4833
Sjp_0014630	SJC_S000065	11127	18138	7.011		431	614	456	456	734	678	1078	823	965	809	752	815															Sjp_0014630	13.2761	12.2842	16.6648	13.1768	13.862	14.0621	17.7087	15.3733	18.5865	15.4236	15.6152	15.1782
Sjp_0014640	SJC_S000065	32217	40824	8.607		509	721	374	447	622	555	799	526	366	429	532	393															Sjp_0014640	12.7714	11.7501	11.1336	10.5216	9.56861	9.37651	10.6916	8.00355	5.74221	6.66226	8.99849	5.96188
Sjp_0014650	SJC_S000065	51192	52911	1.719		166	257	165	150	273	264	180	263	58	265	120	241															Sjp_0014650	20.8548	20.9708	24.5937	17.6783	21.028	22.332	12.0599	20.0368	4.55619	20.6057	10.1628	18.3056
Sjp_0014660	SJC_S000065	71197	73215	2.018		203	332	183	221	304	226	324	212	143	178	265	168															Sjp_0014660	21.7244	23.0767	23.2352	22.1868	19.9463	16.285	18.4914	13.7583	9.56896	11.79	19.1176	10.87
Sjp_0014670	SJC_S000065	74226	83258	9.032		543	800	482	604	793	773	813	1205	290	1025	755	1119															Sjp_0014670	12.9834	12.424	13.6735	13.5481	11.6252	12.445	10.367	17.4724	4.33575	15.169	12.1695	16.1767
Sjp_0014680	SJC_S000065	84002	109349	25.347		263	419	231	291	419	308	199	356	27	339	163	230															Sjp_0014680	2.2408	2.3187	2.33508	2.3259	2.18876	1.76695	0.904219	1.83938	0.143842	1.78768	0.936204	1.1848
Sjp_0014690	SJC_S000065	114352	139836	25.484		709	1037	557	682	947	799	554	900	45	794	511	597															Sjp_0014690	6.00831	5.70779	5.6002	5.42177	4.92031	4.5591	2.50374	4.62512	0.238449	4.16456	2.91919	3.05879
Sjp_0014700	SJC_S000065	147745	153133	5.388		24	32	28	28	44	39	11	39	3	49	12	45															Sjp_0014700	0.961961	0.833066	1.33152	1.05282	1.08127	1.05254	0.235132	0.94795	0.0751871	1.21558	0.324237	1.0905
Sjp_0014710	SJC_S000065	168104	175308	7.204		1365	1817	1116	1199	1899	1505	2900	1820	2819	1842	2145	1874															Sjp_0014710	40.9197	35.3784	39.6923	33.7186	34.9029	30.3783	46.363	33.0861	52.841	34.1769	43.3474	33.9655
Sjp_0014720	SJC_S000065	205216	246117	40.901		713	998	608	812	1154	1133	841	1539	166	1479	697	1249															Sjp_0014720	3.76469	3.42258	3.80878	4.02204	3.73579	4.02806	2.36815	4.9278	0.548055	4.83338	2.4809	3.98723
Sjp_0014730	SJC_S000065	275808	330567	54.759		130	118	97	106	203	119	72	117	7	167	37	143															Sjp_0014730	0.512698	0.302262	0.453871	0.39217	0.490852	0.316003	0.151434	0.27982	0.017262	0.407641	0.0983684	0.340976
Sjp_0014740	SJC_S000065	369639	374875	5.236		44	91	56	74	93	99	84	144	25	152	76	156															Sjp_0014740	1.81479	2.4378	2.74034	2.86323	2.35176	2.74939	1.84768	3.60173	0.644748	3.88026	2.11312	3.89016
Sjp_0014750	SJC_S000065	387281	399023	11.742		1337	2803	1024	1798	1899	2654	1854	7108	337	6505	1708	7251															Sjp_0014750	24.5903	33.484	22.3447	31.0222	21.4138	32.8669	18.1851	79.2782	3.87559	74.0494	21.1766	80.6303
Sjp_0014760	SJC_S000065	486287	494616	8.329		0	0	0	1	2	0	1	0	0	0	0	0															Sjp_0014760	0	0	0	0.0243238	0.0317942	0	0.0138278	0	0	0	0	0
Sjp_0014770	SJC_S000065	513666	515795	2.129		36	33	29	18	58	27	49	46	18	57	26	81															Sjp_0014770	3.65175	2.17418	3.49011	1.71286	3.60714	1.84412	2.65074	2.82964	1.14169	3.57862	1.7779	4.96766
Sjp_0014780	SJC_S000066	2209	2974	0.765		2	1	1	0	1	0	0	0	0	0	0	1															Sjp_0014780	0.564602	0.183356	0.334931	0	0.173081	0	0	0	0	0	0	0.170679
Sjp_0014790	SJC_S000066	3026	75544	72.518		31	31	20	18	48	36	23	54	1	46	10	50															Sjp_0014790	0.0923187	0.0599615	0.0706644	0.0502865	0.0876407	0.0721866	0.0365283	0.0975206	0.0018621	0.0847868	0.0200754	0.0900258
Sjp_0014800	SJC_S000066	79526	94339	14.813		39	29	31	11	72	36	31	60	13	40	27	83															Sjp_0014800	0.568585	0.274607	0.53621	0.150444	0.643576	0.353394	0.241027	0.530465	0.118509	0.360939	0.265357	0.731607
Sjp_0014810	SJC_S000066	97251	115878	18.627		771	1059	642	793	978	902	710	842	207	686	525	728															Sjp_0014810	8.93892	7.97462	8.83097	8.62491	6.95195	7.04148	4.38998	5.91995	1.50064	4.92263	4.10323	5.10307
Sjp_0014820	SJC_S000066	129696	130184	0.488		208	314	172	220	284	288	322	270	199	241	203	213															Sjp_0014820	92.0486	90.254	90.3077	91.3329	77.0564	85.8169	75.9947	72.459	55.0659	66.0106	60.56	56.9905
Sjp_0014830	SJC_S000066	182980	195688	12.708		71	64	57	68	92	106	43	75	15	45	30	78															Sjp_0014830	1.20658	0.706414	1.14925	1.08407	0.958564	1.21291	0.389707	0.772917	0.159391	0.473317	0.34368	0.80142
Sjp_0014840	SJC_S000066	201349	215798	14.449		3026	4350	2832	3105	6038	5259	4515	6452	2746	7459	3144	7715															Sjp_0014840	45.2277	42.2288	50.2194	43.536	55.3306	52.9256	35.9888	58.4797	25.6633	69.0016	31.6778	69.7173
Sjp_0014850	SJC_S000066	227317	232996	5.679		298	559	324	404	654	496	1024	551	797	516	658	573															Sjp_0014850	11.3323	13.8069	14.618	14.4123	15.2481	12.7002	20.7671	12.7066	18.9512	12.1449	16.868	13.1742
Sjp_0014870	SJC_S000066	335114	362863	27.749		629	898	446	458	712	434	139	352	39	293	163	285															Sjp_0014870	4.89528	4.53927	4.11817	3.34382	3.39737	2.27427	0.576919	1.66128	0.189787	1.41136	0.855165	1.34104
Sjp_0014880	SJC_S000066	364406	375151	10.745		362	608	271	390	497	502	1135	963	601	892	708	962															Sjp_0014880	7.27572	7.93696	6.46218	7.3533	6.12436	6.79356	12.1657	11.7373	7.55297	11.0962	9.5926	11.6899
Sjp_0014890	SJC_S000066	389547	414829	25.282		289	322	156	213	255	219	140	180	29	142	91	132															Sjp_0014890	2.46865	1.78649	1.58099	1.70684	1.33549	1.2596	0.637769	0.932416	0.154895	0.750746	0.52401	0.681719
Sjp_0014900	SJC_S000066	416508	428009	11.501		279	484	203	355	385	542	1254	1074	1032	1034	1043	1215															Sjp_0014900	5.23893	5.90292	4.52248	6.25341	4.43237	6.85273	12.5577	12.2297	12.117	12.0171	13.2026	13.7938
Sjp_0014910	SJC_S000066	441809	442852	1.043		39	48	57	37	82	64	40	43	24	47	21	36															Sjp_0014910	8.07522	6.45526	14.0025	7.1869	10.4097	8.92269	4.41695	5.39924	3.10725	6.02324	2.93119	4.50672
Sjp_0014920	SJC_S000066	445197	449745	4.548		138	231	155	192	303	244	384	253	329	265	273	277															Sjp_0014920	6.55288	7.1244	8.73228	8.55274	8.8213	7.80135	9.72429	7.28532	9.76844	7.78828	8.7388	7.95247
Sjp_0014930	SJC_S000068	19087	29640	10.553		625	849	316	588	581	607	290	640	54	522	455	356															Sjp_0014930	12.7902	11.2847	7.67233	11.2882	7.28972	8.36398	3.16497	7.94241	0.690983	6.61167	6.2769	4.4047
Sjp_0014940	SJC_S000068	138612	154426	15.814		114	146	96	87	133	134	264	146	172	138	131	135															Sjp_0014940	1.55681	1.29499	1.55541	1.11456	1.11358	1.23215	1.92269	1.20909	1.46871	1.16642	1.20598	1.11464
Sjp_0014950	SJC_S000068	166086	172358	6.272		6	16	7	7	18	9	10	20	3	7	5	13															Sjp_0014950	0.206595	0.357825	0.285962	0.226108	0.379994	0.208659	0.183629	0.417612	0.0645899	0.149179	0.116058	0.270633
Sjp_0014960	SJC_S000068	186780	188277	1.497		9	12	5	3	16	15	19	15	1	13	11	3															Sjp_0014960	1.29836	1.12439	0.855785	0.405998	1.41517	1.45703	1.46177	1.31225	0.0902044	1.16075	1.06975	0.261663
Sjp_0014970	SJC_S000068	233658	254680	21.022		340	552	246	365	452	454	389	384	94	367	276	357															Sjp_0014970	3.49284	3.68317	2.99832	3.51757	2.84692	3.14038	2.13119	2.39225	0.603815	2.3335	1.91137	2.21736
Sjp_0014980	SJC_S000068	257409	275887	18.478		43	160	53	85	84	54	215	55	99	40	203	48															Sjp_0014980	0.502559	1.21457	0.734915	0.931941	0.601914	0.424951	1.34008	0.389813	0.723486	0.289349	1.59938	0.339179
Sjp_0014990	SJC_S000068	308377	308643	0.266		1401	2335	1100	1470	1889	1495	6234	1639	10559	1732	6005	1888															Sjp_0014990	1137.44	1231.29	1059.56	1119.59	940.288	817.259	2699.18	806.949	5360.32	870.327	3286.56	926.751
Sjp_0015000	SJC_S000068	323681	324036	0.355		1770	3248	1425	2146	2632	2192	7334	2147	9212	2257	6578	2465															Sjp_0015000	1076.76	1283.35	1028.5	1224.69	981.675	897.868	2379.36	792.049	3504.09	849.806	2697.58	906.632
Sjp_0015010	SJC_S000068	326248	333129	6.881		144	137	100	148	164	147	121	128	38	131	110	112															Sjp_0015010	4.51944	2.79271	3.72361	4.35747	3.15575	3.10646	2.02526	2.43617	0.74573	2.5447	2.32729	2.12525
Sjp_0015020	SJC_S000069	38937	40252	1.315		85	94	75	63	120	40	17	34	5	44	26	29															Sjp_0015020	13.9594	10.0267	14.6134	9.70597	12.0828	4.42318	1.48892	3.38611	0.513445	4.47243	2.87844	2.87949
Sjp_0015030	SJC_S000069	70523	70946	0.423		220	327	209	233	378	278	850	321	1047	372	541	390															Sjp_0015030	112.32	108.434	126.597	111.594	118.321	95.5663	231.433	99.3832	334.238	117.549	186.194	120.383
Sjp_0015040	SJC_S000069	82813	86953	4.14		135	210	129	136	191	197	189	173	152	192	154	200															Sjp_0015040	7.04218	7.11501	7.98373	6.65523	6.10862	6.91936	5.25785	5.47261	4.95785	6.19894	5.41539	6.30772
Sjp_0015050	SJC_S000069	116115	117332	1.217		454	492	365	397	859	513	250	544	80	629	133	572															Sjp_0015050	80.5636	56.7063	76.8455	66.0882	93.4573	61.2953	23.659	58.5406	8.87665	69.0838	15.91	61.3689
Sjp_0015060	SJC_S000069	141035	150880	9.845		542	857	520	665	1017	880	1088	991	1406	883	766	1000															Sjp_0015060	11.8893	12.2102	13.5333	13.6845	13.6778	12.9977	12.728	13.1828	19.285	11.9884	11.3272	13.2625
Sjp_0015070	SJC_S000069	154790	159127	4.337		0	1	1	0	3	2	1	34	0	68	3	93															Sjp_0015070	0	0.032342	0.0590781	0	0.0915888	0.0670565	0.0265557	1.02669	0	2.09573	0.100703	2.79986
Sjp_0015080	SJC_S000069	164549	167385	2.836		130	217	114	162	213	230	561	358	541	355	336	356															Sjp_0015080	9.89945	10.7327	10.2995	11.5727	9.94452	11.7929	22.7826	16.532	25.7597	16.7316	17.2482	16.3903
Sjp_0015090	SJC_S000069	201363	208225	6.862		48	69	47	66	75	62	125	45	86	54	120	69															Sjp_0015090	1.51065	1.41044	1.75494	1.94858	1.44717	1.31384	2.098	0.858836	1.69238	1.05186	2.54589	1.31293
Sjp_0015100	SJC_S000069	212153	220565	8.412		186	297	174	191	288	238	385	154	305	148	226	138															Sjp_0015100	4.77516	4.95238	5.29988	4.60001	4.53319	4.11413	5.27119	2.39756	4.8961	2.35168	3.91128	2.14201
Sjp_0015110	SJC_S000069	232142	232516	0.374		0	0	0	0	0	0	3	4	2	1	1	2															Sjp_0015110	0	0	0	0	0	0	0.92384	1.40067	0.722118	0.357392	0.389258	0.698234
Sjp_0015120	SJC_S000069	249796	272501	22.705		175	246	183	155	267	278	392	333	312	347	274	438															Sjp_0015120	1.66453	1.51974	2.06512	1.38304	1.55704	1.78042	1.98844	1.92075	1.85559	2.04279	1.75687	2.51881
Sjp_0015130	SJC_S000069	307882	320428	12.546		150	225	135	169	233	216	339	205	172	219	178	215															Sjp_0015130	2.58202	2.51556	2.75705	2.72901	2.45901	2.50351	3.11201	2.13992	1.85128	2.33322	2.0655	2.23757
Sjp_0015140	SJC_S000069	321851	328955	7.104		73	152	85	124	167	156	228	197	127	220	184	237															Sjp_0015140	2.21919	3.00122	3.06572	3.53625	3.1126	3.19317	3.6964	3.63172	2.41407	4.13939	3.77072	4.356
Sjp_0015150	SJC_S000069	339682	369242	29.56		797	1265	577	847	1056	1031	669	931	74	904	692	796															Sjp_0015150	5.82274	6.00265	5.00135	5.80501	4.7301	5.07171	2.60657	4.12471	0.338047	4.08771	3.40809	3.51602
Sjp_0015160	SJC_S000069	370586	376511	5.925		65	86	61	87	109	93	150	177	102	158	104	183															Sjp_0015160	2.36918	2.03595	2.6379	2.97478	2.43584	2.28242	2.91575	3.91231	2.32467	3.56439	2.55537	4.03279
Sjp_0015170	SJC_S000069	387046	387512	0.466		390	536	238	392	568	807	697	582	940	542	346	460															Sjp_0015170	180.739	161.338	130.86	170.422	161.389	251.819	172.264	163.563	272.39	155.464	108.094	128.889
Sjp_0015180	SJC_S000069	424827	429056	4.229		282	427	225	316	513	485	731	614	452	592	479	654															Sjp_0015180	14.4008	14.1627	13.632	15.1382	16.0616	16.6765	19.908	19.0143	14.4328	18.7111	16.4895	20.1922
Sjp_0015190	SJC_S000069	430008	432805	2.797		522	832	492	577	813	815	1037	893	937	925	774	984															Sjp_0015190	40.3043	41.7242	45.0701	41.7934	38.4865	42.3707	42.7005	41.8126	45.2373	44.2044	40.2864	45.9352
Sjp_0015200	SJC_S000069	441481	450856	9.375		90	110	93	104	157	121	160	141	58	96	80	122															Sjp_0015200	2.07322	1.6458	2.54172	2.24743	2.21737	1.87678	1.9656	1.96968	0.835423	1.36873	1.24231	1.69915
Sjp_0015210	SJC_S000069	457834	469869	12.035		658	917	460	593	976	774	1067	1000	819	1055	706	1149															Sjp_0015210	11.8074	10.6876	9.79328	9.98235	10.7378	9.3518	10.2109	10.8818	9.18941	11.7172	8.5402	12.4657
Sjp_0015220	SJC_S000069	476439	500451	24.012		344	449	224	289	384	449	309	589	41	555	227	502															Sjp_0015220	3.09388	2.62286	2.39021	2.43834	2.11745	2.71906	1.4821	3.21244	0.230571	3.08945	1.37628	2.72972
Sjp_0015230	SJC_S000069	502710	540456	37.746		413	497	356	407	638	528	615	537	327	552	436	560															Sjp_0015230	2.36294	1.8469	2.41655	2.18448	2.238	2.03406	1.87651	1.86317	1.16984	1.95472	1.68161	1.93713
Sjp_0015240	SJC_S000070	16177	19767	3.59		197	443	197	267	393	399	422	952	337	865	290	842															Sjp_0015240	11.8507	17.3088	14.0601	15.0675	14.4947	16.1614	13.5383	34.7289	12.6761	32.2061	11.7602	30.6239
Sjp_0015250	SJC_S000070	104724	113614	8.89		428	759	462	459	971	673	1315	1059	1439	1042	773	1115															Sjp_0015250	10.3972	11.9756	13.3155	10.4601	14.462	11.0081	17.0361	15.6007	21.8579	15.6669	12.6586	16.3763
Sjp_0015260	SJC_S000070	115762	130982	15.22		549	616	455	474	847	708	1081	586	607	549	737	553															Sjp_0015260	7.78989	5.67705	7.65972	6.3094	7.3685	6.76424	8.18009	5.04233	5.38547	4.82141	7.04957	4.74409
Sjp_0015270	SJC_S000070	193820	230452	36.632		240	302	224	299	451	432	259	529	19	471	170	406															Sjp_0015270	1.4149	1.15639	1.56676	1.65362	1.63015	1.71484	0.814303	1.89123	0.0700394	1.71861	0.675613	1.44713
Sjp_0015280	SJC_S000070	230724	286810	56.086		110	214	92	125	150	125	262	102	95	94	187	84															Sjp_0015280	0.423557	0.5352	0.420291	0.451523	0.354117	0.324083	0.538014	0.238174	0.228728	0.224022	0.485397	0.195554
Sjp_0015290	SJC_S000070	288283	293330	5.047		577	973	503	580	811	522	2100	677	1326	682	1853	709															Sjp_0015290	24.6897	27.0418	25.5359	23.2819	21.2764	15.0396	47.9218	17.5673	35.4781	18.0621	53.4505	18.3424
Sjp_0015300	SJC_S000070	297771	306599	8.828		83	104	67	68	142	104	97	73	47	63	38	51															Sjp_0015300	2.03044	1.65245	1.94459	1.56053	2.12979	1.71305	1.26548	1.08295	0.718928	0.953882	0.626658	0.754311
Sjp_0015310	SJC_S000070	312113	319560	7.447		154	287	133	172	313	280	195	343	90	427	120	376															Sjp_0015310	4.46594	5.40577	4.57601	4.6792	5.56511	5.46735	3.01578	6.032	1.63197	7.66413	2.3459	6.59249
Sjp_0015320	SJC_S000070	346006	368998	22.992		141	159	87	120	175	178	235	205	193	247	168	208															Sjp_0015320	1.32439	0.970012	0.969524	1.05737	1.00779	1.12575	1.17717	1.16768	1.13352	1.43594	1.06376	1.18122
Sjp_0015330	SJC_S000070	375920	402442	26.522		641	604	393	483	743	673	581	607	284	705	419	552															Sjp_0015330	5.21946	3.19439	3.79667	3.68948	3.70931	3.68985	2.523	2.99731	1.44598	3.55303	2.29994	2.71754
Sjp_0015340	SJC_S000070	424894	426113	1.219		3	1	1	2	9	3	7	1	2	0	3	1															Sjp_0015340	0.531485	0.115068	0.21019	0.332392	0.977573	0.357864	0.661365	0.107435	0.221552	0	0.358284	0.107112
Sjp_0015350	SJC_S000070	473616	515590	41.974		2	0	2	3	5	3	24	4	2	7	15	11															Sjp_0015350	0.0102902	0	0.0122086	0.0144799	0.0157725	0.010393	0.0658534	0.0124804	0.00643427	0.0222912	0.052026	0.034218
Sjp_0015360	SJC_S000070	519054	519403	0.349		76	143	106	89	163	105	353	123	356	126	280	135															Sjp_0015360	47.0286	57.4735	77.821	51.6641	61.8404	43.7486	116.492	46.156	137.745	48.2571	116.8	50.5069
Sjp_0015370	SJC_S000070	521309	533371	12.062		529	744	387	559	728	622	973	705	837	693	653	712															Sjp_0015370	9.47131	8.65188	8.22068	9.38895	7.99139	7.49845	9.29053	7.65453	9.37035	7.67945	7.8814	7.70732
Sjp_0015380	SJC_S000070	535648	538005	2.357		61	101	84	75	103	90	69	58	18	79	53	56															Sjp_0015380	5.58913	6.01061	9.13137	6.44653	5.78613	5.55243	3.3716	3.22268	1.03125	4.48006	3.2736	3.10221
Sjp_0015390	SJC_S000070	545663	555282	9.619		39	57	34	37	50	58	23	21	6	19	14	22															Sjp_0015390	0.875606	0.831193	0.90566	0.779285	0.688257	0.876795	0.275388	0.285916	0.0842308	0.264022	0.211889	0.298631
Sjp_0015400	SJC_S000070	567216	567842	0.626		37	71	42	37	52	37	8	25	7	29	8	22															Sjp_0015400	12.7644	15.9089	17.1906	11.9743	10.9987	8.59464	1.47185	5.23015	1.50999	6.19213	1.86048	4.58871
Sjp_0015410	SJC_S000070	570474	588052	17.578		198	293	123	163	310	233	177	216	45	263	148	162															Sjp_0015410	2.43259	2.33806	1.79288	1.87864	2.33508	1.92747	1.15971	1.60928	0.345695	1.99987	1.22575	1.20334
Sjp_0015420	SJC_S000070	633922	644203	10.281		469	652	389	533	652	712	591	755	207	777	475	660															Sjp_0015420	9.8517	8.89547	9.69461	10.5031	8.39697	10.0704	6.62063	9.61745	2.71885	10.1019	6.72617	8.38207
Sjp_0015430	SJC_S000070	645108	661959	16.851		195	276	127	126	210	206	163	224	60	233	160	220															Sjp_0015430	2.49909	2.29742	1.93105	1.51485	1.65008	1.77763	1.11406	1.74089	0.480812	1.84819	1.38231	1.70467
Sjp_0015440	SJC_S000071	3467	45552	42.085		232	347	219	280	374	360	289	290	97	283	183	228															Sjp_0015440	1.19051	1.15654	1.33332	1.34789	1.17667	1.24387	0.790893	0.902442	0.311239	0.898826	0.633043	0.707376
Sjp_0015450	SJC_S000071	49217	83864	34.647		389	605	285	366	480	565	436	706	89	758	350	804															Sjp_0015450	2.4247	2.44933	2.10764	2.14013	1.83437	2.37128	1.44933	2.66863	0.346876	2.92429	1.47066	3.02993
Sjp_0015460	SJC_S000071	110091	119760	9.669		3941	8341	2993	4947	5478	7701	2848	7053	746	7065	1802	6733															Sjp_0015460	88.0235	121.002	79.3125	103.654	75.0155	115.815	33.9239	95.5302	10.4185	97.6668	27.1321	90.9222
Sjp_0015470	SJC_S000072	10869	29602	18.733		498	468	400	382	726	471	754	515	538	516	599	481															Sjp_0015470	5.74111	3.50425	5.47103	4.13124	5.13145	3.65606	4.63565	3.60038	3.87815	3.68179	4.6551	3.35259
Sjp_0015480	SJC_S000072	60684	69913	9.229		1556	2035	1496	1625	3197	2890	1191	2914	456	3026	468	3081															Sjp_0015480	36.4107	30.9291	41.533	35.6716	45.8668	45.5348	14.8629	41.3508	6.67206	43.8259	7.38245	43.5893
Sjp_0015500	SJC_S000072	156420	156782	0.362		0	0	0	0	0	0	1	5	0	8	0	17															Sjp_0015500	0	0	0	0	0	0	0.318155	1.80888	0	2.95391	0	6.13173
Sjp_0015510	SJC_S000072	160268	170690	10.422		445	586	330	414	563	476	575	538	198	496	419	462															Sjp_0015510	9.2211	7.88685	8.11296	8.04773	7.15266	6.64134	6.35424	6.76051	2.56545	6.36132	5.85292	5.78807
Sjp_0015520	SJC_S000072	184066	196040	11.974		107	146	111	104	181	166	96	196	10	169	69	143															Sjp_0015520	1.92983	1.71029	2.3752	1.75962	2.00147	2.0159	0.923377	2.14371	0.112774	1.88653	0.838918	1.55934
Sjp_0015530	SJC_S000072	206352	213160	6.808		178	262	153	216	301	245	362	213	152	208	277	193															Sjp_0015530	5.64643	5.39807	5.75822	6.42774	5.85406	5.23295	6.12401	4.0974	3.01491	4.08376	5.92338	3.70152
Sjp_0015540	SJC_S000072	214818	231356	16.538		346	545	287	359	620	494	828	591	839	641	478	628															Sjp_0015540	4.51822	4.62243	4.44647	4.3978	4.96386	4.34354	5.76626	4.68008	6.8506	5.18074	4.20779	4.95815
Sjp_0015550	SJC_S000072	237379	240000	2.621		122	186	107	144	186	157	240	126	92	129	240	121															Sjp_0015550	10.0523	9.95412	10.46	11.1306	9.39629	8.71029	10.5461	6.29582	4.73991	6.57868	13.3307	6.02783
Sjp_0015560	SJC_S000072	262853	279564	16.711		120	112	95	150	213	176	44	114	1	98	9	74															Sjp_0015560	1.55079	0.940096	1.45659	1.8185	1.68767	1.53148	0.303248	0.89341	0.00808067	0.783863	0.0784061	0.578192
Sjp_0015570	SJC_S000072	312902	366366	53.464		661	925	409	728	785	1084	1173	3012	209	2961	1199	3121															Sjp_0015570	2.67002	2.42682	1.9601	2.75864	1.9441	2.94827	2.52687	7.37806	0.527879	7.40275	3.26488	7.62211
Sjp_0015580	SJC_S000072	367028	377241	10.213		123	178	83	124	163	197	204	463	66	427	237	478															Sjp_0015580	2.60091	2.44469	2.08229	2.45976	2.11322	2.80487	2.30051	5.93712	0.87265	5.58844	3.37835	6.11107
Sjp_0015590	SJC_S000072	382044	396413	14.369		44	89	51	86	67	85	4	27	0	40	8	22															Sjp_0015590	0.661302	0.868801	0.90941	1.21254	0.617389	0.860186	0.0320613	0.246085	0	0.372092	0.0810537	0.199912
Sjp_0015600	SJC_S000072	416704	431513	14.809		8	11	4	14	8	7	0	2	0	4	0	1															Sjp_0015600	0.116664	0.104189	0.0692071	0.191526	0.0715278	0.0687341	0	0.0176869	0	0.0361036	0	0.00881692
Sjp_0015610	SJC_S000072	437936	445631	7.695		19	28	17	26	24	29	2	13	0	12	0	8															Sjp_0015610	0.533235	0.510395	0.566052	0.684525	0.412965	0.548011	0.0299342	0.22125	0	0.208444	0	0.135745
Sjp_0015620	SJC_S000072	462375	476536	14.161		594	672	543	571	970	817	667	855	385	899	390	837															Sjp_0015620	9.05871	6.65629	9.82476	8.16896	9.0696	8.38935	5.42474	7.90716	3.67127	8.48559	4.00941	7.71746
Sjp_0015630	SJC_S000072	553485	574150	20.665		18	21	12	9	19	4	7	5	2	5	14	6															Sjp_0015630	0.18811	0.142541	0.148786	0.0882331	0.121739	0.0281465	0.039013	0.0316871	0.0130691	0.0323408	0.0986284	0.0379104
Sjp_0015640	SJC_S000072	587328	596624	9.296		104	200	87	142	203	162	247	184	129	190	142	183															Sjp_0015640	2.41608	3.0178	2.39795	3.09469	2.89141	2.53407	3.06019	2.59221	1.87389	2.73196	2.22383	2.57038
Sjp_0015650	SJC_S000072	614045	629419	15.374		979	1484	648	836	1252	1062	1564	1080	802	1056	1042	1139															Sjp_0015650	13.7521	13.5395	10.7995	11.0165	10.7827	10.0447	11.7165	9.19995	7.04429	9.18107	9.86712	9.67341
Sjp_0015660	SJC_S000072	640548	649799	9.251		299	488	273	270	433	349	923	426	966	436	682	459															Sjp_0015660	6.98001	7.39925	7.56119	5.91288	6.1974	5.48576	11.4911	6.03072	14.1006	6.29962	10.7326	6.47838
Sjp_0015670	SJC_S000072	659074	688277	29.203		60	93	52	79	112	99	27	147	2	115	12	80															Sjp_0015670	0.443708	0.446696	0.456239	0.548055	0.50781	0.492956	0.106484	0.659232	0.00924809	0.526365	0.0598223	0.357689
Sjp_0015680	SJC_S000073	24505	27428	2.923		60	74	53	46	91	83	30	63	13	45	41	32															Sjp_0015680	4.43298	3.55107	4.64583	3.18826	4.12214	4.12904	1.18206	2.82267	0.600571	2.05779	2.04204	1.42943
Sjp_0015690	SJC_S000073	29065	49813	20.748		148	190	119	146	243	178	136	169	33	151	125	116															Sjp_0015690	1.54049	1.2845	1.46956	1.42561	1.55075	1.24751	0.754935	1.06674	0.214777	0.972785	0.877088	0.730003
Sjp_0015700	SJC_S000073	49948	58433	8.485		910	1520	783	991	1398	1133	2458	1054	2441	1015	1951	1086															Sjp_0015700	23.1613	25.1275	23.6443	23.6617	21.8155	19.4168	33.3639	16.2681	38.8477	15.9893	33.4746	16.7117
Sjp_0015710	SJC_S000073	63191	68227	5.036		52	72	39	58	80	68	21	64	0	45	25	42															Sjp_0015710	2.22993	2.00541	1.98424	2.33328	2.10337	1.96347	0.480265	1.66434	0	1.19438	0.72271	1.08895
Sjp_0015720	SJC_S000073	68871	89413	20.542		80	108	52	71	89	118	69	113	12	94	46	97															Sjp_0015720	0.841049	0.737459	0.6486	0.700229	0.573664	0.835294	0.38686	0.720417	0.0788839	0.611648	0.326005	0.616555
Sjp_0015740	SJC_S000073	113425	130251	16.826		423	554	439	466	870	762	863	729	355	745	464	698															Sjp_0015740	5.42917	4.61834	6.68498	5.61086	6.84619	6.58528	5.90714	5.67408	2.84903	5.91823	4.01464	5.41648
Sjp_0015750	SJC_S000073	217170	226258	9.088		181	221	174	276	304	294	216	215	41	220	149	197															Sjp_0015750	4.30114	3.41099	4.90566	6.15269	4.4291	4.70413	2.73736	3.09827	0.609208	3.23572	2.38686	2.83035
Sjp_0015760	SJC_S000073	229746	250983	21.237		174	224	152	199	253	274	183	228	38	216	151	144															Sjp_0015760	1.76942	1.47949	1.83386	1.89838	1.57739	1.87611	0.992442	1.40602	0.241624	1.35949	1.03513	0.885344
Sjp_0015770	SJC_S000073	272642	283406	10.764		1419	2017	1123	1418	2362	2030	2192	2122	849	2319	1132	2368															Sjp_0015770	28.4697	26.2839	26.7314	26.6887	29.0547	27.4235	23.4538	25.8179	10.6508	28.7967	15.3103	28.7244
Sjp_0015780	SJC_S000073	286442	310918	24.476		462	636	303	465	597	556	637	657	265	604	515	575															Sjp_0015780	4.07639	3.6448	3.17189	3.8489	3.22957	3.3032	2.99741	3.51539	1.46203	3.29847	3.06321	3.0674
Sjp_0015790	SJC_S000073	325363	356658	31.295		250	396	201	245	391	333	436	279	126	350	248	267															Sjp_0015790	1.7252	1.77491	1.64565	1.58604	1.65429	1.54728	1.60457	1.16756	0.543682	1.49489	1.15368	1.11398
Sjp_0015800	SJC_S000073	378400	385658	7.258		666	1347	628	880	1458	1530	3609	1832	2561	1824	2679	1842															Sjp_0015800	19.8167	26.032	22.1697	24.5635	26.5981	30.6531	57.2686	33.0565	47.6477	33.5911	53.736	33.1372
Sjp_0015810	SJC_S000074	11348	95528	84.18		289	469	198	306	415	443	736	442	202	533	408	400															Sjp_0015810	0.741417	0.781485	0.60266	0.736439	0.652754	0.765235	1.00697	0.687641	0.324035	0.84632	0.705604	0.620431
Sjp_0015820	SJC_S000074	108258	124075	15.817		1281	2345	1030	1400	1743	1580	3587	2080	1796	2097	3090	2240															Sjp_0015820	17.4904	20.7958	16.6851	17.932	14.591	14.5256	26.1189	17.2222	15.3332	17.7211	28.4409	18.4913
Sjp_0015830	SJC_S000074	149731	161045	11.314		82	60	37	51	63	57	147	79	72	72	66	63															Sjp_0015830	1.56521	0.743861	0.837919	0.913226	0.737284	0.732586	1.4964	0.914449	0.859342	0.850614	0.849253	0.727055
Sjp_0015840	SJC_S000074	225271	234876	9.605		11	4	4	5	9	6	14	19	3	13	4	7															Sjp_0015840	0.247326	0.0584143	0.106704	0.105462	0.124067	0.0908352	0.167872	0.259063	0.0421768	0.18091	0.0606279	0.0951576
Sjp_0015850	SJC_S000074	249352	251169	1.817		13	17	9	7	10	8	8	6	6	5	3	5															Sjp_0015850	1.54512	1.31235	1.26912	0.78049	0.728711	0.640229	0.507087	0.432459	0.445909	0.367817	0.240368	0.3593
Sjp_0015860	SJC_S000074	270249	279706	9.457		56	51	23	53	48	58	102	48	44	43	27	50															Sjp_0015860	1.27882	0.756438	0.623147	1.13539	0.672045	0.891815	1.24221	0.664716	0.628274	0.607759	0.415643	0.690334
Sjp_0015870	SJC_S000074	297131	298821	1.69		7	13	4	15	12	14	8	10	0	8	6	9															Sjp_0015870	0.89451	1.07898	0.606442	1.79816	0.940167	1.2046	0.545193	0.774929	0	0.632732	0.516861	0.695342
Sjp_0015880	SJC_S000075	8254	12300	4.046		141	95	58	43	137	64	101	56	25	51	69	36															Sjp_0015880	7.52605	3.29348	3.67298	2.15311	4.48338	2.30014	2.87503	1.81264	0.83438	1.68485	2.48275	1.16177
Sjp_0015890	SJC_S000075	22405	39054	16.649		194	158	79	72	174	113	157	107	37	104	95	96															Sjp_0015890	2.51644	1.33115	1.21578	0.87613	1.38379	0.986939	1.08607	0.841674	0.300098	0.834952	0.830702	0.75288
Sjp_0015900	SJC_S000075	48411	52326	3.915		175	225	158	133	264	192	87	164	5	163	48	133															Sjp_0015900	9.6534	8.06135	10.3405	6.88247	8.92858	7.13131	2.55938	5.48606	0.17246	5.56509	1.78492	4.4357
Sjp_0015910	SJC_S000075	56516	73836	17.32		319	474	246	424	517	512	202	508	26	605	129	405															Sjp_0015910	3.97756	3.83873	3.63918	4.95955	3.95233	4.29855	1.34323	3.84118	0.20271	4.669	1.0843	3.05316
Sjp_0015920	SJC_S000075	235321	249866	14.545		41	41	36	43	58	52	47	96	7	88	28	46															Sjp_0015920	0.608757	0.395391	0.634169	0.598934	0.527989	0.519864	0.372161	0.864383	0.0649881	0.808696	0.280255	0.41294
Sjp_0015930	SJC_S000075	266196	270994	4.798		848	722	523	402	934	543	1451	356	1727	402	808	378															Sjp_0015930	38.1689	21.1074	27.9291	16.9742	25.7749	16.4566	34.8301	9.71714	48.6051	11.1991	24.5166	10.2867
Sjp_0015940	SJC_S000075	278252	298343	20.091		1195	1640	939	1118	1748	1578	1170	1549	281	1405	737	1145															Sjp_0015940	12.8452	11.4498	11.9751	11.2737	11.5199	11.421	6.70705	10.0971	1.88866	9.34741	5.34042	7.44126
Sjp_0015950	SJC_S000075	334592	341702	7.11		259	399	238	184	535	358	437	288	271	193	490	298															Sjp_0015950	7.86691	7.87155	8.57677	5.24291	9.9631	7.32173	7.07879	5.30483	5.14694	3.62831	10.0331	5.47254
Sjp_0015960	SJC_S000075	377169	380892	3.723		638	932	578	686	1051	935	1560	1037	1290	979	848	1107															Sjp_0015960	37.0085	35.114	39.7787	37.3298	37.3783	36.519	48.259	36.4783	46.7893	35.1484	33.1598	38.8237
Sjp_0015970	SJC_S000075	393482	393993	0.511		8	13	6	7	7	7	3	4	1	5	4	2															Sjp_0015970	3.38098	3.56845	3.00848	2.77525	1.81379	1.99194	0.676157	1.02515	0.264258	1.30787	1.13959	0.511036
Sjp_0015980	SJC_S000075	406345	407357	1.012		5236	8301	4038	4948	6111	4794	16401	4652	23803	4491	15945	5141															Sjp_0015980	1117.36	1150.55	1022.36	990.543	799.544	688.839	1866.54	602.016	3176.15	593.17	2293.79	663.3
Sjp_0015990	SJC_S000075	410173	415185	5.012		444	676	343	470	680	526	836	573	590	574	709	581															Sjp_0015990	19.1314	18.9188	17.5347	18.9981	17.9642	15.2607	19.2107	14.9724	15.8961	15.308	20.5942	15.1359
Sjp_0016000	SJC_S000075	443686	448059	4.373		480	688	319	408	521	511	659	413	303	430	473	381															Sjp_0016000	23.7048	22.0681	18.6908	18.9019	15.775	16.9919	17.3561	12.3686	9.35649	13.1433	15.7468	11.376
Sjp_0016010	SJC_S000075	448971	449392	0.421		55	73	37	61	87	63	71	64	27	57	93	46															Sjp_0016010	28.2133	24.3219	22.5183	29.3543	27.362	21.76	19.4233	19.9089	8.66027	18.0971	32.1596	14.2665
Sjp_0016020	SJC_S000075	457907	460648	2.741		253	323	252	316	516	386	590	378	462	344	347	292															Sjp_0016020	19.9336	16.5291	23.5563	23.3562	24.9259	20.4776	24.7908	18.0606	22.7605	16.7751	18.4302	13.9097
Sjp_0016030	SJC_S000075	461690	468746	7.056		25	26	20	25	29	26	26	44	13	47	33	58															Sjp_0016030	0.765165	0.516858	0.726253	0.717804	0.544189	0.535815	0.424387	0.816663	0.248791	0.89034	0.680871	1.07328
Sjp_0016040	SJC_S000076	63268	66513	3.245		0	1	0	2	0	1	0	3	0	1	2	0															Sjp_0016040	0	0.0432257	0	0.124865	0	0.0448111	0	0.121075	0	0.0411909	0.0897274	0
Sjp_0016060	SJC_S000076	155124	165947	10.823		56	75	51	71	102	46	19	47	5	31	16	36															Sjp_0016060	1.11741	0.972009	1.20737	1.32903	1.24785	0.618031	0.202187	0.56872	0.0623838	0.382852	0.21522	0.434308
Sjp_0016070	SJC_S000076	181040	193106	12.066		105	113	94	81	131	56	37	74	7	78	32	49															Sjp_0016070	1.87932	1.31363	1.99609	1.36002	1.43753	0.674877	0.353171	0.803187	0.0783402	0.864067	0.386097	0.530244
Sjp_0016080	SJC_S000076	228293	228661	0.368		26	49	13	47	18	16	55	30	70	22	69	23															Sjp_0016080	15.2581	18.6769	9.05132	25.8746	6.47642	6.32226	17.2132	10.6763	25.6862	7.99082	27.2967	8.16061
Sjp_0016090	SJC_S000076	232228	235251	3.023		858	1426	1071	1063	2573	2284	2077	3506	2693	4268	1848	4207															Sjp_0016090	61.2947	66.1665	90.7753	71.2393	112.697	109.865	79.1308	151.888	120.295	188.713	88.9966	181.709
Sjp_0016100	SJC_S000076	237043	237354	0.311		19	50	9	24	12	8	36	12	55	13	41	20															Sjp_0016100	13.1937	22.551	7.41478	15.6342	5.10895	3.7405	13.3318	5.05323	23.881	5.58727	19.1926	8.39677
Sjp_0016110	SJC_S000076	255827	271111	15.284		128	301	87	229	190	245	279	325	186	277	212	287															Sjp_0016110	1.80862	2.7624	1.45847	3.03545	1.64599	2.33093	2.10239	2.78481	1.64333	2.42247	2.01934	2.45181
Sjp_0016120	SJC_S000076	274277	275734	1.457		5	6	1	3	6	8	1	1	0	0	2	3															Sjp_0016120	0.741113	0.577628	0.175856	0.417144	0.545258	0.798418	0.0790474	0.0898854	0	0	0.199839	0.268846
Sjp_0016130	SJC_S000076	281643	284198	2.555		1315	3356	1359	2233	2981	2971	3027	2957	3357	2983	2096	3220															Sjp_0016130	111.15	184.242	136.284	177.061	154.483	169.088	136.448	151.568	177.423	156.055	119.429	164.554
Sjp_0016150	SJC_S000077	1991	29341	27.35		43	32	46	39	81	47	14	35	5	35	28	21															Sjp_0016150	0.339535	0.164115	0.43094	0.288889	0.392137	0.249885	0.0589546	0.167594	0.0246867	0.171052	0.149043	0.100255
Sjp_0016160	SJC_S000077	30265	31773	1.508		0	0	0	0	0	0	0	1	0	0	0	0															Sjp_0016160	0	0	0	0	0	0	0	0.0868455	0	0	0	0
Sjp_0016170	SJC_S000077	31857	53653	21.796		34	30	29	32	75	26	7	36	3	25	8	17															Sjp_0016170	0.336881	0.193064	0.340908	0.297439	0.455612	0.173459	0.0369886	0.216309	0.0185864	0.153313	0.0534346	0.101839
Sjp_0016180	SJC_S000077	55640	58380	2.74		41	24	58	26	75	38	23	33	7	25	15	24															Sjp_0016180	3.23152	1.22862	5.42368	1.92241	3.62427	2.01666	0.966772	1.57729	0.344983	1.21957	0.796985	1.14368
Sjp_0016190	SJC_S000077	74667	103734	29.067		241	211	231	209	373	241	69	158	8	163	43	137															Sjp_0016190	1.79057	1.01821	2.03624	1.4567	1.6991	1.20564	0.273398	0.711878	0.0371655	0.749555	0.215366	0.615408
Sjp_0016200	SJC_S000077	120245	139612	19.367		795	837	690	699	1188	868	272	909	50	958	306	624															Sjp_0016200	8.865	6.06206	9.12857	7.31205	8.12203	6.51715	1.61753	6.14681	0.348624	6.6118	2.30022	4.20693
Sjp_0016210	SJC_S000077	150731	170975	20.244		472	671	406	548	747	626	672	524	379	483	451	453															Sjp_0016210	5.03523	4.64925	5.13861	5.48414	4.88579	4.49654	3.82314	3.38987	2.52809	3.18909	3.24332	2.92176
Sjp_0016220	SJC_S000077	212918	216826	3.908		129	120	90	80	132	115	17	56	3	99	10	54															Sjp_0016220	7.12868	4.30709	5.90071	4.14725	4.47229	4.27901	0.501004	1.87664	0.103661	3.38608	0.372525	1.80419
Sjp_0016230	SJC_S000077	261626	269231	7.605		53	55	35	41	63	50	10	39	1	28	7	26															Sjp_0016230	1.50505	1.01443	1.17919	1.09222	1.09686	0.956029	0.151443	0.671605	0.0177562	0.492125	0.134001	0.446392
Sjp_0016240	SJC_S000077	303835	305754	1.919		118	201	135	144	211	170	207	139	192	158	170	174															Sjp_0016240	13.2795	14.6919	18.025	15.2024	14.5585	12.8817	12.4235	9.48611	13.5106	11.0052	12.8968	11.8391
Sjp_0016250	SJC_S000077	310012	314332	4.32		509	899	450	644	840	910	511	1207	211	999	261	1047															Sjp_0016250	25.4453	29.1899	26.6898	30.2014	25.7458	30.6308	13.6234	36.5908	6.59551	30.9099	8.79562	31.645
Sjp_0016260	SJC_S000077	364963	369286	4.323		262	420	280	314	476	399	663	378	500	335	416	341															Sjp_0016260	13.0885	13.6276	16.5955	14.7153	14.5791	13.4211	17.6634	11.4513	15.6183	10.358	14.0093	10.2994
Sjp_0016270	SJC_S000077	369467	397919	28.452		575	722	372	424	701	545	382	410	98	437	204	300															Sjp_0016270	4.36444	3.55944	3.35001	3.0191	3.26224	2.78538	1.54631	1.88721	0.465118	2.05298	1.04382	1.37674
Sjp_0016280	SJC_S000077	400842	421646	20.804		545	920	504	610	847	802	963	849	514	906	734	847															Sjp_0016280	5.65749	6.20294	6.20726	5.94029	5.39072	5.60567	5.33122	5.34453	3.33631	5.821	5.1364	5.31593
Sjp_0016290	SJC_S000077	426353	449931	23.578		304	410	241	333	433	513	765	818	234	734	630	693															Sjp_0016290	2.78446	2.43912	2.61894	2.86129	2.4316	3.16381	3.73681	4.54355	1.34017	4.16107	3.88994	3.83768
Sjp_0016300	SJC_S000077	455464	456648	1.184		12	22	36	17	52	29	5	27	0	29	2	17															Sjp_0016300	2.18879	2.60632	7.79053	2.90885	5.81517	3.56161	0.486368	2.98649	0	3.27388	0.245917	1.87474
Sjp_0016310	SJC_S000077	475832	483201	7.369		5	8	15	12	29	15	4	19	0	11	4	10															Sjp_0016310	0.146533	0.152278	0.521554	0.329911	0.521075	0.295994	0.062517	0.337671	0	0.199526	0.0790244	0.177188
Sjp_0016330	SJC_S000077	583124	586872	3.748		0	0	0	0	0	0	0	0	0	0	0	0															Sjp_0016330	0	0	0	0	0	0	0	0	0	0	0	0
Sjp_0016340	SJC_S000077	641734	660817	19.083		65	76	43	46	61	84	40	72	2	74	23	78															Sjp_0016340	0.735598	0.558629	0.577349	0.488355	0.423247	0.640078	0.241413	0.494122	0.0141525	0.518324	0.175465	0.533692
Sjp_0016350	SJC_S000077	668910	677222	8.312		187	188	132	137	212	180	247	154	104	176	169	146															Sjp_0016350	4.85859	3.17255	4.06897	3.33918	3.37708	3.14896	3.42246	2.42641	1.68958	2.83024	2.95999	2.29345
Sjp_0016360	SJC_S000077	684235	697314	13.079		54	79	45	56	103	87	63	92	33	67	33	66															Sjp_0016360	0.891647	0.847246	0.881565	0.867437	1.04273	0.967264	0.55477	0.921217	0.340713	0.684726	0.367324	0.658889
Sjp_0016370	SJC_S000077	709912	728879	18.967		658	1007	512	694	1102	1069	1299	1385	522	1330	853	1428															Sjp_0016370	7.49206	7.44711	6.91652	7.41285	7.69296	8.19557	7.88783	9.56312	3.71639	9.3728	6.54727	9.83042
Sjp_0016380	SJC_S000077	741713	742669	0.956		703	1403	566	797	1103	792	2185	635	2386	655	1342	631															Sjp_0016380	158.808	205.853	151.696	168.898	152.766	120.467	263.233	86.989	337.025	91.5798	204.364	86.1815
Sjp_0016390	SJC_S000078	39370	49781	10.411		426	908	350	535	631	608	1007	766	373	714	782	664															Sjp_0016390	8.83672	12.2335	8.61374	10.4108	8.02504	8.49203	11.14	9.63574	4.838	9.16689	10.9351	8.32757
Sjp_0016400	SJC_S000078	59024	73621	14.597		1076	2288	834	1168	1511	1524	2465	1660	844	1451	2347	1560															Sjp_0016400	15.9192	21.9862	14.6392	16.2108	13.706	15.1817	19.4491	14.8934	7.8078	13.2868	23.4077	13.9542
Sjp_0016410	SJC_S000078	80905	117371	36.466		436	779	415	593	680	730	749	874	128	811	556	749															Sjp_0016410	2.58209	2.99644	2.91592	3.29451	2.46906	2.91095	2.3656	3.13886	0.473993	2.97269	2.21971	2.68186
Sjp_0016420	SJC_S000078	123803	142287	18.484		297	583	333	329	578	546	805	712	509	703	748	807															Sjp_0016420	3.47004	4.42415	4.61599	3.60599	4.1404	4.29533	5.01588	5.04467	3.71853	5.08365	5.89136	5.7006
Sjp_0016430	SJC_S000078	150335	157984	7.649		183	363	148	245	279	262	420	209	176	161	318	159															Sjp_0016430	5.16678	6.6567	4.95762	6.48912	4.82959	4.98077	6.324	3.57841	3.10712	2.81344	6.05246	2.71416
Sjp_0016440	SJC_S000078	161282	176297	15.015		395	704	331	443	572	695	448	822	281	720	322	904															Sjp_0016440	5.68127	6.57664	5.64831	5.97727	5.04407	6.73069	3.43637	7.1696	2.52715	6.40949	3.12205	7.86114
Sjp_0016450	SJC_S000078	185336	196365	11.029		327	508	354	418	637	566	391	614	138	612	218	575															Sjp_0016450	6.40303	6.46077	8.22401	7.67829	7.6474	7.46243	4.08308	7.29089	1.68963	7.41706	2.8776	6.80729
Sjp_0016460	SJC_S000078	234997	261286	26.289		546	939	420	637	837	918	657	1627	211	1583	344	1254															Sjp_0016460	4.48531	5.01012	4.09347	4.90896	4.21562	5.07772	2.87831	8.10517	1.08382	8.04865	1.905	6.22825
Sjp_0016470	SJC_S000078	276682	280692	4.01		0	0	0	0	0	0	0	0	0	0	0	0															Sjp_0016470	0	0	0	0	0	0	0	0	0	0	0	0
Sjp_0016480	SJC_S000078	292827	298241	5.414		2	2	0	0	0	1	0	0	3	1	1	2															Sjp_0016480	0.0797784	0.0518166	0	0	0	0.0268585	0	0	0.074826	0.0246887	0.02689	0.0482341
Sjp_0016490	SJC_S000078	301374	314764	13.39		1440	2258	1201	1516	2373	2363	2697	2952	1796	2933	1935	3278															Sjp_0016490	23.225	23.6538	22.9815	22.9373	23.4654	25.6616	23.1978	28.8725	18.1124	29.2784	21.0383	31.9647
Sjp_0016500	SJC_S000078	319986	326138	6.152		318	320	235	288	429	394	270	486	76	434	229	462															Sjp_0016500	11.1631	7.29609	9.78741	9.4842	9.23318	9.3128	5.05469	10.3459	1.6682	9.42952	5.41912	9.80547
Sjp_0016510	SJC_S000078	353326	364325	10.999		14	53	16	24	27	51	29	25	2	47	14	34															Sjp_0016510	0.274883	0.675895	0.37272	0.442061	0.325028	0.674244	0.303663	0.29767	0.0245542	0.571164	0.185304	0.403616
Sjp_0016520	SJC_S000078	371932	387375	15.443		27	70	22	44	73	80	41	90	8	107	64	86															Sjp_0016520	0.377577	0.635804	0.365012	0.577225	0.625895	0.753284	0.305773	0.763237	0.0699533	0.926123	0.603334	0.727126
Sjp_0016530	SJC_S000078	390344	391110	0.766		169	192	111	157	185	194	280	158	222	132	251	104															Sjp_0016530	47.6466	35.1584	37.1288	41.5236	31.9782	36.8276	42.0994	27.0133	39.1358	23.0336	47.704	17.7275
Sjp_0016540	SJC_S000078	396003	410633	14.63		295	288	343	347	539	479	313	351	77	384	176	336															Sjp_0016540	4.35463	2.76125	6.00712	4.80518	4.87815	4.76093	2.46404	3.14204	0.710716	3.50835	1.75137	2.99873
Sjp_0016550	SJC_S000078	415439	444707	29.268		2674	3611	2526	2749	4955	4460	3166	4767	1097	4600	2318	3913															Sjp_0016550	19.7307	17.3058	22.1135	19.0286	22.4162	22.1586	12.4585	21.3305	5.06131	21.0078	11.53	17.4566
Sjp_0016560	SJC_S000079	13821	22582	8.761		5	14	6	4	19	36	6	16	5	26	4	21															Sjp_0016560	0.123251	0.224146	0.175474	0.0924976	0.287151	0.597515	0.0788759	0.239174	0.0770666	0.396676	0.0664685	0.312974
Sjp_0016570	SJC_S000079	80187	84501	4.314		343	295	267	269	452	361	387	325	174	260	196	256															Sjp_0016570	17.1707	9.59177	15.858	12.6327	13.8729	12.1682	10.3318	9.86624	5.44652	8.05582	6.61432	7.74823
Sjp_0016580	SJC_S000079	100996	103545	2.549		13	20	18	12	38	11	8	1	1	4	1	3															Sjp_0016580	1.10141	1.10057	1.80933	0.953753	1.9739	0.627513	0.361466	0.0513782	0.0529761	0.209752	0.0571136	0.153672
Sjp_0016590	SJC_S000080	38213	50332	12.119		114	199	93	143	149	220	112	277	6	279	116	275															Sjp_0016590	2.03148	2.30326	1.96622	2.39053	1.62791	2.63971	1.06438	2.99338	0.066855	3.07719	1.39348	2.96284
Sjp_0016600	SJC_S000080	66606	81573	14.967		168	191	126	174	194	199	226	160	171	161	147	171															Sjp_0016600	2.42409	1.79001	2.15701	2.35526	1.71624	1.93339	1.73908	1.40002	1.54281	1.43783	1.42986	1.49178
Sjp_0016610	SJC_S000080	211123	226262	15.139		132	121	77	78	108	87	10	37	0	31	2	26															Sjp_0016610	1.883	1.1211	1.3032	1.04381	0.944576	0.835646	0.0760764	0.320076	0	0.273704	0.0192328	0.224243
Sjp_0016620	SJC_S000080	246003	247820	1.817		67	128	63	81	127	83	25	67	7	52	12	90															Sjp_0016620	7.96331	9.88125	8.88386	9.03139	9.25463	6.64237	1.58465	4.82912	0.520227	3.82529	0.96147	6.46741
Sjp_0016630	SJC_S000080	248555	268811	20.256		18	35	16	13	34	25	3	20	0	11	3	13															Sjp_0016630	0.191908	0.242366	0.202387	0.130021	0.222247	0.179468	0.0170575	0.129308	0	0.0725864	0.0215614	0.0837977
Sjp_0016640	SJC_S000080	293707	308430	14.723		426	627	389	414	677	563	1166	686	949	645	716	710															Sjp_0016640	6.24866	5.97349	6.7697	5.69677	6.08839	5.56048	9.12114	6.10206	8.70401	5.85571	7.07989	6.29658
Sjp_0016650	SJC_S000080	315743	316096	0.353		526	903	521	618	1083	864	2827	1130	5036	1082	2604	1274															Sjp_0016650	321.799	358.814	378.163	354.681	406.223	355.909	922.355	419.23	1926.46	409.703	1073.93	471.235
Sjp_0016660	SJC_S000080	330404	341065	10.661		64	113	46	76	100	114	159	166	111	151	127	168															Sjp_0016660	1.29645	1.48675	1.10554	1.44424	1.24197	1.55492	1.7177	2.03919	1.40597	1.8932	1.73426	2.05757
Sjp_0016670	SJC_S000080	342423	344180	1.757		68	45	38	32	94	52	27	45	18	57	23	27															Sjp_0016670	8.35817	3.59251	5.54151	3.6898	7.0838	4.3036	1.76986	3.3542	1.38341	4.3363	1.90575	2.00648
Sjp_0016680	SJC_S000080	344390	362106	17.716		106	212	92	128	159	192	219	265	117	303	167	298															Sjp_0016680	1.29215	1.67852	1.33057	1.46376	1.18834	1.57593	1.42372	1.95897	0.891805	2.28609	1.37234	2.19631
Sjp_0016690	SJC_S000080	366353	367432	1.079		98	142	98	104	178	159	269	182	333	186	138	231															Sjp_0016690	19.6146	18.4597	23.2713	19.527	21.8428	21.4277	28.713	22.0901	41.6747	23.0413	18.6195	27.9533
Sjp_0016700	SJC_S000080	388166	394583	6.417		1079	1688	986	1227	2008	1782	2163	2106	1790	2106	1330	2124															Sjp_0016700	36.3131	36.8975	39.3696	38.738	41.4326	40.3809	38.8214	42.9808	37.6678	43.8675	30.1737	43.218
Sjp_0016710	SJC_S000080	448804	456419	7.615		21	13	8	11	27	20	4	14	6	20	1	16															Sjp_0016710	0.595557	0.239459	0.269176	0.292649	0.469466	0.381909	0.0604975	0.240772	0.106397	0.351056	0.0191179	0.274342
Sjp_0016720	SJC_S000080	463821	470692	6.871		8	8	10	8	12	12	8	9	2	13	4	6															Sjp_0016720	0.251445	0.163315	0.372903	0.235882	0.231245	0.253958	0.134096	0.171542	0.0393061	0.252895	0.0847519	0.114018
Sjp_0016730	SJC_S000080	481912	483408	1.496		1514	3785	1627	2745	3191	2835	11306	5981	7420	5797	9544	6467															Sjp_0016730	218.559	354.888	278.658	371.736	282.427	275.563	870.411	523.589	669.764	517.95	928.771	564.435
Sjp_0016740	SJC_S000080	496153	537308	41.155		46	48	26	16	53	12	85	28	33	20	124	16															Sjp_0016740	0.241384	0.163597	0.16187	0.0787629	0.170515	0.0423993	0.237872	0.0891013	0.108278	0.0649567	0.43864	0.0507622
Sjp_0016760	SJC_S000080	609414	610103	0.689		16	22	14	23	29	18	2	14	1	8	0	9															Sjp_0016760	5.01504	4.47879	5.20625	6.7629	5.573	3.79886	0.334316	2.66108	0.195988	1.55198	0	1.70556
Sjp_0016770	SJC_S000080	630371	686964	56.593		23	19	21	24	26	16	3	16	0	12	1	5															Sjp_0016770	0.0877685	0.0470921	0.0950764	0.0859158	0.0608305	0.0411109	0.00610528	0.0370259	0	0.0283423	0.00257245	0.0115359
Sjp_0016780	SJC_S000080	704856	708108	3.252		2	11	4	11	11	7	2	4	0	2	0	4															Sjp_0016780	0.132817	0.474459	0.315156	0.685277	0.447871	0.313002	0.0708315	0.161086	0	0.0822045	0	0.160602
Sjp_0016790	SJC_S000081	123	2176	2.053		204	325	241	355	469	434	60	439	7	442	49	407															Sjp_0016790	21.4593	22.205	30.0777	35.0319	30.2478	30.7398	3.36596	28.0043	0.460425	28.7773	3.4747	25.885
Sjp_0016800	SJC_S000081	5550	10794	5.244		0	1	0	2	4	1	0	0	0	0	0	5															Sjp_0016800	0	0.0267482	0	0.0772666	0.100997	0.0277292	0	0	0	0	0	0.124494
Sjp_0016810	SJC_S000081	11769	37424	25.655		1564	2700	1827	2640	3739	3314	503	3653	40	3677	217	2710															Sjp_0016810	13.1655	14.7621	18.2466	20.8476	19.2972	18.7837	2.2581	18.6477	0.210541	19.1575	1.23139	13.7924
Sjp_0016820	SJC_S000081	38078	39684	1.606		260	236	113	165	132	174	117	63	37	40	98	25															Sjp_0016820	34.9624	20.6121	18.0281	20.8143	10.8828	15.7545	8.39049	5.1374	3.11104	3.32913	8.88362	2.03253
Sjp_0016830	SJC_S000081	110718	112025	1.307		5429	8913	4341	5944	8032	7087	12322	9359	10829	8822	9635	9876															Sjp_0016830	897.053	956.544	851.002	921.356	813.689	788.473	1085.81	937.783	1118.83	902.21	1073.21	986.616
Sjp_0016840	SJC_S000081	148151	193307	45.156		330	416	331	394	539	451	386	481	84	448	291	320															Sjp_0016840	1.57824	1.29221	1.87814	1.76769	1.58046	1.45232	0.984507	1.39501	0.251196	1.32611	0.938182	0.925289
Sjp_0016850	SJC_S000081	219529	250769	31.24		104	74	113	67	210	116	126	177	53	132	81	198															Sjp_0016850	0.718946	0.33226	0.926795	0.434498	0.890059	0.539942	0.464522	0.742012	0.229094	0.56478	0.377471	0.827555
Sjp_0016860	SJC_S000081	262498	289338	26.84		628	929	603	703	1054	977	1195	997	688	1078	738	1017															Sjp_0016860	5.05302	4.85501	5.7564	5.30637	5.19958	5.29313	5.12782	4.86476	3.46143	5.3685	4.00298	4.94745
Sjp_0016870	SJC_S000081	291003	295616	4.613		143	257	196	237	363	373	35	308	1	280	47	236															Sjp_0016870	6.69463	7.8146	10.8865	10.4085	10.4192	11.7578	0.873839	8.74411	0.0292729	8.11318	1.48328	6.67992
Sjp_0016880	SJC_S000081	314579	315016	0.437		16	47	16	22	48	49	29	74	11	70	9	35															Sjp_0016880	7.90701	15.086	9.38112	10.1992	14.5435	16.3048	7.64299	22.1768	3.39908	21.4108	2.99827	10.4575
Sjp_0016890	SJC_S000081	333575	335206	1.631		5	19	6	1	14	3	13	35	8	9	57	16															Sjp_0016890	0.662049	1.63402	0.94257	0.124214	1.13654	0.267465	0.917987	2.81036	0.662347	0.737573	5.08781	1.28088
Sjp_0016900	SJC_S000081	365996	385115	19.119		891	1332	911	1174	1489	1396	1604	1231	578	1208	1132	979															Sjp_0016900	10.0644	9.77228	12.2087	12.4402	10.3119	10.6175	9.66243	8.43221	4.08237	8.44536	8.61967	6.6859
Sjp_0016910	SJC_S000081	399572	404318	4.746		876	888	510	565	956	688	1262	966	744	966	964	974															Sjp_0016910	39.8612	26.2447	27.5333	24.1182	26.6711	21.0795	30.6252	26.6562	21.1687	27.2061	29.5705	26.7962
Sjp_0016920	SJC_S000081	406630	411919	5.289		536	868	492	658	977	882	1224	1215	1027	1117	747	1219															Sjp_0016920	21.8859	23.0199	23.8346	25.2044	24.4586	24.2491	26.6535	30.0851	26.2208	28.229	20.5616	30.0935
Sjp_0016930	SJC_S000081	413157	422407	9.25		274	337	241	309	513	457	469	510	294	515	276	527															Sjp_0016930	6.39709	5.11028	6.67562	6.7677	7.34321	7.18414	5.83953	7.22066	4.29196	7.44187	4.34387	7.43895
Sjp_0016940	SJC_S000081	447185	463132	15.947		2012	3296	1842	2197	3137	2674	3054	2967	1791	2985	2087	2897															Sjp_0016940	27.2473	28.9911	29.5956	27.911	26.0463	24.3827	22.0565	24.3662	15.1658	25.0197	19.0525	23.7199
Sjp_0016950	SJC_S000081	476618	494336	17.718		37	41	24	25	77	40	72	78	59	52	46	55															Sjp_0016950	0.450984	0.324583	0.347067	0.285858	0.575422	0.328281	0.46802	0.576539	0.449663	0.392288	0.377966	0.405313
Sjp_0016960	SJC_S000081	496552	528990	32.438		532	813	615	659	991	853	904	1070	367	1063	902	890															Sjp_0016960	3.54186	3.51555	4.85777	4.11581	4.04511	3.8238	3.20968	4.31995	1.52778	4.38022	4.0482	3.58244
Sjp_0016970	SJC_S000081	539353	540239	0.886		300	367	217	240	356	311	413	353	134	357	333	308															Sjp_0016970	73.1242	58.1017	62.7541	54.8785	53.2018	51.0419	53.6863	52.1783	20.4231	53.8581	54.7167	45.3899
Sjp_0016990	SJC_S000081	558193	563242	5.049		113	240	135	173	311	214	449	303	526	291	319	331															Sjp_0016990	4.83333	6.66749	6.85085	6.94169	8.15578	6.16323	10.2421	7.85933	14.0679	7.70378	9.19803	8.55983
Sjp_0017000	SJC_S000081	579489	584597	5.108		341	657	505	572	1016	904	901	1065	457	1045	610	1158															Sjp_0017000	14.4171	18.0414	25.3313	22.6866	26.3362	25.7346	20.3152	27.3053	12.0813	27.3452	17.3856	29.6006
Sjp_0017010	SJC_S000081	628338	633467	5.129		271	457	210	256	344	310	358	333	106	269	301	229															Sjp_0017010	11.4107	12.498	10.4907	10.1119	8.88047	8.78879	8.03891	8.50276	2.79076	7.01029	8.54365	5.82969
Sjp_0017020	SJC_S000081	634063	639165	5.102		176	246	135	157	192	191	179	167	59	140	187	118															Sjp_0017020	7.44982	6.76319	6.77969	6.23424	4.98277	5.44369	4.04073	4.28671	1.56157	3.66779	5.33594	3.01984
Sjp_0017030	SJC_S000082	19667	28099	8.432		40	48	28	28	59	54	28	29	13	47	20	49															Sjp_0017030	1.02448	0.798486	0.850832	0.672747	0.926471	0.931244	0.38245	0.450418	0.208191	0.745047	0.34531	0.758767
Sjp_0017040	SJC_S000082	50277	61826	11.549		66	89	60	77	138	110	86	101	36	96	44	94															Sjp_0017040	1.23417	1.08094	1.33114	1.35074	1.58214	1.385	0.857632	1.14532	0.420928	1.11107	0.554649	1.06274
Sjp_0017050	SJC_S000082	85801	107222	21.421		74	75	70	50	96	31	4	8	1	6	1	7															Sjp_0017050	0.746046	0.49111	0.837287	0.472884	0.593392	0.210437	0.0215064	0.0489101	0.00630391	0.0374393	0.00679626	0.0426679
Sjp_0017060	SJC_S000082	144470	149507	5.037		7	4	2	2	5	6	2	3	1	0	5	4															Sjp_0017060	0.300123	0.11139	0.101736	0.0804419	0.131434	0.173213	0.0457304	0.0780006	0.0268088	0	0.144513	0.103689
Sjp_0017070	SJC_S000082	167866	169098	1.232		38	43	34	29	64	50	34	30	16	45	14	23															Sjp_0017070	6.66111	4.8957	7.07106	4.76883	6.87828	5.90146	3.17845	3.18903	1.75371	4.88223	1.65435	2.43759
Sjp_0017080	SJC_S000083	62108	80605	18.497		73	55	39	39	79	42	152	62	23	82	131	108															Sjp_0017080	0.852306	0.417079	0.540231	0.427157	0.565505	0.330178	0.946432	0.438974	0.16791	0.592555	1.03105	0.762369
Sjp_0017090	SJC_S000083	85009	86760	1.751		20	42	11	14	34	30	4	5	5	11	5	14															Sjp_0017090	2.46671	3.3645	1.60962	1.61982	2.57101	2.49135	0.2631	0.373966	0.385597	0.839698	0.415713	1.04396
Sjp_0017100	SJC_S000083	91280	100736	9.456		553	885	506	662	895	803	1414	1019	1012	912	1030	977															Sjp_0017100	12.6297	13.1278	13.7107	14.1832	12.5322	12.3483	17.2222	14.1129	14.4518	12.8915	15.8577	13.4906
Sjp_0017110	SJC_S000083	109360	114474	5.114		38	40	17	29	32	31	9	43	2	50	22	59															Sjp_0017110	1.60471	1.09712	0.851735	1.14885	0.828514	0.881457	0.202688	1.10117	0.0528103	1.30685	0.626284	1.50638
Sjp_0017120	SJC_S000083	114728	129005	14.277		25	24	13	17	24	13	10	22	0	19	7	35															Sjp_0017120	0.378161	0.235793	0.233304	0.241233	0.222579	0.132406	0.0806696	0.201806	0	0.177882	0.071379	0.320091
Sjp_0017130	SJC_S000083	129432	133814	4.382		5	9	5	8	11	6	4	11	2	14	3	12															Sjp_0017130	0.246417	0.288089	0.292357	0.369864	0.332377	0.199104	0.105132	0.328752	0.0616322	0.427043	0.0996686	0.357562
Sjp_0017150	SJC_S000083	331295	334511	3.216		388	833	357	533	565	640	1248	770	891	690	903	705															Sjp_0017150	26.0549	36.3317	28.4425	33.5765	23.2618	28.9377	44.6936	31.3562	37.412	28.678	40.8772	28.623
Sjp_0017160	SJC_S000083	345913	355053	9.14		1187	1688	1145	1539	2296	1906	2645	2207	1807	2315	1613	2638															Sjp_0017160	28.0465	25.905	32.0978	34.1128	33.2611	30.3233	33.3293	31.6231	26.697	33.8549	25.692	37.6852
Sjp_0017170	SJC_S000083	389478	390953	1.475		37	39	31	25	36	29	9	31	0	13	2	8															Sjp_0017170	5.41731	3.70877	5.385	3.43378	3.23162	2.85895	0.702745	2.75244	0	1.17806	0.1974	0.708175
Sjp_0017180	SJC_S000083	400388	402226	1.838		47	64	34	51	74	52	12	27	2	26	5	18															Sjp_0017180	5.52238	4.88418	4.73969	5.62146	5.33085	4.11394	0.751939	1.92383	0.146938	1.89079	0.396035	1.2787
Sjp_0017190	SJC_S000083	415280	421419	6.139		18	19	24	22	30	41	15	21	1	21	6	31															Sjp_0017190	0.633211	0.434123	1.00168	0.726021	0.647044	0.97115	0.281411	0.447992	0.0219964	0.457233	0.142286	0.659336
Sjp_0017200	SJC_S000083	457842	466045	8.203		99	154	46	90	86	79	11	52	0	57	6	77															Sjp_0017200	2.60637	2.63333	1.43682	2.22277	1.38815	1.40041	0.154443	0.830193	0	0.928792	0.106485	1.22563
Sjp_0017210	SJC_S000083	476298	512501	36.203		60	80	40	53	115	86	36	93	11	86	27	79															Sjp_0017210	0.357915	0.309958	0.283095	0.296589	0.420595	0.345425	0.114526	0.336424	0.0410297	0.317519	0.108575	0.284921
Sjp_0017220	SJC_S000083	522902	532785	9.883		792	1239	614	983	1107	1050	930	1081	140	969	784	889															Sjp_0017220	17.3065	17.5849	15.9183	20.1506	14.831	15.449	10.8378	14.3247	1.91289	13.1054	11.5488	11.7451
Sjp_0017230	SJC_S000083	541918	543479	1.561		47	55	46	29	80	65	23	67	13	43	12	39															Sjp_0017230	6.50233	4.94216	7.55042	3.76374	6.78574	6.05495	1.69696	5.62109	1.12458	3.68198	1.11915	3.26215
Sjp_0017240	SJC_S000083	565022	568319	3.297		65	56	44	50	88	46	24	47	7	54	19	52															Sjp_0017240	4.25763	2.38246	3.4194	3.07238	3.53406	2.0288	0.838377	1.86693	0.286701	2.18923	0.838966	2.05934
Sjp_0017250	SJC_S000083	598631	599895	1.264		122	232	96	172	217	190	278	149	224	161	197	153															Sjp_0017250	20.8443	25.7453	19.4599	27.568	22.7312	21.8578	25.3306	15.4379	23.9304	17.0253	22.6897	15.8047
Sjp_0017260	SJC_S000083	629527	660718	31.191		570	739	444	620	954	1061	1314	1770	477	1656	836	1622															Sjp_0017260	3.94657	3.32332	3.64729	4.02705	4.04976	4.94637	4.85191	7.43177	2.06509	7.09655	3.90199	6.78991
Sjp_0017270	SJC_S000083	664983	665245	0.262		98	125	106	94	210	181	249	285	130	246	129	282															Sjp_0017270	80.779	66.9215	103.662	72.686	106.128	100.456	109.457	142.46	67.0026	125.502	71.68	140.537
Sjp_0017280	SJC_S000083	667583	679061	11.478		20	21	19	22	57	43	40	122	5	100	32	101															Sjp_0017280	0.376303	0.256631	0.424135	0.388312	0.657535	0.544756	0.401366	1.39201	0.0588239	1.16453	0.405876	1.14894
Sjp_0017290	SJC_S000083	687208	690929	3.721		45	53	29	64	107	91	73	206	10	182	51	197															Sjp_0017290	2.61172	1.9979	1.99689	3.48453	3.80745	3.55616	2.25949	7.2503	0.362903	6.53775	1.99535	6.91272
Sjp_0017300	SJC_S000083	699508	712990	13.482		0	0	0	0	0	0	0	0	0	0	0	0															Sjp_0017300	0	0	0	0	0	0	0	0	0	0	0	0
Sjp_0017310	SJC_S000084	21554	29183	7.629		3030	4458	2613	3197	4626	4428	2011	4519	538	4384	1508	3329															Sjp_0017310	85.7726	81.9652	87.7583	84.8984	80.2876	84.3996	30.3593	77.5753	9.52279	76.8103	28.7769	56.9756
Sjp_0017330	SJC_S000084	51012	63789	12.777		749	921	632	739	1021	936	683	874	190	791	437	644															Sjp_0017330	12.6598	10.1108	12.6737	11.7176	10.5805	10.6524	6.15657	8.95841	2.00805	8.27492	4.97923	6.58112
Sjp_0017340	SJC_S000084	65113	67276	2.163		140	266	86	160	149	113	365	86	167	88	222	93															Sjp_0017340	13.978	17.2497	10.1873	14.9861	9.12095	7.59665	19.4349	5.20703	10.4258	5.43804	14.9419	5.61396
Sjp_0017350	SJC_S000084	75920	76768	0.848		142	246	89	160	131	93	368	94	198	102	250	99															Sjp_0017350	36.1632	40.6908	26.8912	38.2251	20.4544	15.9473	49.9803	14.5171	31.5296	16.0776	42.9194	15.2434
Sjp_0017360	SJC_S000084	79383	82822	3.439		58	71	36	40	65	70	42	38	8	33	45	24															Sjp_0017360	3.64225	2.8959	2.68217	2.35642	2.5026	2.95982	1.40658	1.4471	0.314129	1.28262	1.90498	0.911217
Sjp_0017370	SJC_S000084	86505	119995	33.49		331	492	243	345	371	316	182	243	11	244	244	140															Sjp_0017370	2.13445	2.06066	1.85912	2.08703	1.46679	1.37206	0.625898	0.950254	0.0443534	0.973848	1.06068	0.545828
Sjp_0017380	SJC_S000084	128748	133106	4.358		313	516	236	390	461	454	132	280	10	318	55	240															Sjp_0017380	15.5107	16.6081	13.8753	18.1302	14.0063	15.1485	3.48846	8.41433	0.309858	9.75341	1.83732	7.19063
Sjp_0017390	SJC_S000084	140659	142243	1.584		577	1023	530	779	976	818	234	633	25	701	86	514															Sjp_0017390	78.6673	90.5894	85.7308	99.6338	81.584	75.0928	17.014	52.3356	2.13125	59.1533	7.90411	42.3692
Sjp_0017400	SJC_S000084	199018	233565	34.547		1437	1235	1129	964	1892	1092	713	864	51	945	592	644															Sjp_0017400	8.98298	5.01434	8.37336	5.65316	7.25139	4.59634	2.37698	3.27531	0.199347	3.65627	2.49472	2.43399
Sjp_0017410	SJC_S000084	252220	261923	9.703		151	156	101	135	202	186	85	149	16	146	33	175															Sjp_0017410	3.36082	2.25515	2.66705	2.81872	2.75649	2.78745	1.00893	2.01108	0.222671	2.01124	0.495128	2.35491
Sjp_0017420	SJC_S000084	263067	284460	21.393		525	919	405	601	875	825	725	759	557	758	479	774															Sjp_0017420	5.29982	6.0256	4.85065	5.6915	5.4156	5.60767	3.90313	4.64642	3.51587	4.73602	3.25967	4.72402
Sjp_0017430	SJC_S000084	291684	323846	32.162		532	771	436	556	924	884	1010	1255	301	1288	848	1181															Sjp_0017430	3.57225	3.36255	3.47344	3.50232	3.80399	3.99677	3.61681	5.11033	1.26378	5.3529	3.83851	4.79457
Sjp_0017440	SJC_S000084	323943	327743	3.8		426	600	406	484	840	694	881	664	615	648	572	679															Sjp_0017440	24.2103	22.1475	27.3753	25.8039	29.2689	26.5568	26.7017	22.8841	21.8545	22.7933	21.914	23.3308
Sjp_0017450	SJC_S000084	339068	339587	0.519		2844	4535	2185	2808	4250	3306	9679	3452	13257	3504	8272	3899															Sjp_0017450	1183.41	1225.65	1078.7	1096.11	1084.26	926.266	2147.88	871.068	3449.27	902.429	2320.35	980.909
Sjp_0017460	SJC_S000084	339691	345166	5.475		60	87	71	79	99	82	88	81	59	58	65	79															Sjp_0017460	2.36669	2.22891	3.32269	2.92326	2.39421	2.17786	1.85117	1.93753	1.45518	1.41599	1.72838	1.88402
Sjp_0017470	SJC_S000084	353271	526664	173.393		431	683	370	525	660	603	286	543	40	556	432	606															Sjp_0017470	0.536809	0.552517	0.546747	0.613412	0.503991	0.505692	0.189968	0.410126	0.0311514	0.428607	0.362712	0.456335
Sjp_0017480	SJC_S000085	9388	16082	6.694		353	597	342	447	603	521	871	651	382	547	508	611															Sjp_0017480	11.3884	12.5097	13.0905	13.5284	11.9273	11.3175	14.9858	12.7363	7.70597	10.9224	11.0481	11.9179
Sjp_0017490	SJC_S000085	22650	48525	25.875		602	1130	640	870	1208	1361	852	1079	474	1019	473	917															Sjp_0017490	5.02447	6.12569	6.33747	6.81182	6.18154	7.64853	3.79233	5.46122	2.4737	5.26393	2.66128	4.62734
Sjp_0017500	SJC_S000085	71517	74366	2.849		175	336	156	219	311	217	456	211	376	224	463	229															Sjp_0017500	13.2654	16.5426	14.0297	15.5731	14.4537	11.0756	18.434	9.69926	17.8215	10.5093	23.6591	10.4951
Sjp_0017510	SJC_S000085	75725	77918	2.193		29	33	27	25	54	42	36	38	21	27	25	48															Sjp_0017510	2.85584	2.11073	3.15458	2.30954	3.26036	2.78491	1.89065	2.26931	1.29309	1.64567	1.65963	2.85789
Sjp_0017520	SJC_S000085	88476	95242	6.766		0	0	0	0	0	0	0	0	0	0	0	0															Sjp_0017520	0	0	0	0	0	0	0	0	0	0	0	0
Sjp_0017530	SJC_S000085	99104	123617	24.513		0	1	1	1	2	1	2	0	0	0	2	2															Sjp_0017530	0	0.00572216	0.0104525	0.00826471	0.010803	0.00593203	0.00939681	0	0	0	0.011878	0.0106531
Sjp_0017540	SJC_S000085	142349	149592	7.243		0	0	0	0	0	0	0	0	0	0	0	0															Sjp_0017540	0	0	0	0	0	0	0	0	0	0	0	0
Sjp_0017550	SJC_S000085	151492	156576	5.084		66	95	73	63	102	109	122	88	57	85	76	67															Sjp_0017550	2.80358	2.62105	3.67903	2.51049	2.65647	3.11761	2.76377	2.26686	1.51398	2.23475	2.17629	1.72073
Sjp_0017560	SJC_S000085	160907	169020	8.113		41	58	45	54	53	71	83	84	33	92	42	47															Sjp_0017560	1.09138	1.00277	1.42117	1.34846	0.864977	1.27256	1.17827	1.35596	0.549265	1.51573	0.753663	0.756413
Sjp_0017570	SJC_S000085	169214	183074	13.86		80	73	86	97	134	146	146	145	51	124	123	103															Sjp_0017570	1.24652	0.738782	1.58983	1.41786	1.28012	1.53176	1.21321	1.3701	0.496886	1.19584	1.29197	0.970324
Sjp_0017580	SJC_S000085	186329	195697	9.368		287	404	192	291	451	372	772	383	598	340	447	406															Sjp_0017580	6.6162	6.04911	5.25135	6.29318	6.37441	5.77426	9.49112	5.35427	8.61994	4.85119	6.94657	5.65877
Sjp_0017590	SJC_S000085	210619	281265	70.646		766	1122	549	728	961	868	817	757	233	779	554	707															Sjp_0017590	2.34161	2.22773	1.99114	2.0877	1.80113	1.78662	1.33193	1.40332	0.445367	1.47389	1.14165	1.3067
Sjp_0017600	SJC_S000085	286760	321865	35.105		403	550	393	470	662	566	524	438	152	427	370	386															Sjp_0017600	2.47919	2.19761	2.8684	2.7124	2.49689	2.34449	1.71913	1.63401	0.584688	1.62583	1.53441	1.43569
Sjp_0017610	SJC_S000085	324655	326557	1.902		147	223	93	145	174	137	318	229	256	241	187	205															Sjp_0017610	16.6909	16.4457	12.5282	15.4448	12.1129	10.4739	19.2559	15.7679	18.1752	16.9365	14.3133	14.073
Sjp_0017620	SJC_S000085	331187	333471	2.284		9	12	14	18	32	15	7	27	2	22	17	20															Sjp_0017620	0.850982	0.736957	1.57054	1.59662	1.85509	0.954982	0.352979	1.54816	0.118245	1.28749	1.08358	1.14334
Sjp_0017630	SJC_S000085	334376	353478	19.102		243	389	194	274	349	306	509	403	340	344	325	407															Sjp_0017630	2.74727	2.85646	2.60219	2.906	2.41912	2.32939	3.06892	2.76296	2.40353	2.40711	2.47693	2.78201
Sjp_0017640	SJC_S000085	400987	403957	2.97		1	1	1	1	0	1	0	2	0	0	0	0															Sjp_0017640	0.0727139	0.0472281	0.08627	0.0682131	0	0.0489603	0	0.0881906	0	0	0	0
Sjp_0017650	SJC_S000085	419789	421296	1.507		2	9	0	2	1	5	0	1	0	2	0	0															Sjp_0017650	0.286609	0.837695	0	0.268869	0.0878612	0.482455	0	0.0869031	0	0.177392	0	0
Sjp_0017660	SJC_S000085	439718	443734	4.016		0	0	0	0	0	0	0	0	0	0	0	0															Sjp_0017660	0	0	0	0	0	0	0	0	0	0	0	0
Sjp_0017670	SJC_S000085	482502	484115	1.613		242	361	203	198	379	229	82	187	4	171	121	141															Sjp_0017670	32.4007	31.3928	32.2462	24.8688	31.1111	20.6444	5.85499	15.1829	0.334869	14.1703	10.921	11.4137
Sjp_0017680	SJC_S000085	514795	516021	1.226		185	451	299	309	688	522	157	494	55	491	51	504															Sjp_0017680	32.5878	51.5992	62.488	51.0614	74.3033	61.9128	14.7488	52.7697	6.0579	53.5313	6.05605	53.6763
Sjp_0017690	SJC_S000085	523785	534356	10.571		1141	1621	801	994	1559	1317	1409	1543	363	1386	918	1291															Sjp_0017690	23.3101	21.5092	19.4148	19.05	19.5272	18.1163	15.3512	19.1161	4.63703	17.5252	12.6426	15.946
Sjp_0017700	SJC_S000085	581806	584717	2.911		99	112	51	65	120	94	187	79	203	91	146	73															Sjp_0017700	7.34458	5.39675	4.48894	4.52372	5.4582	4.69554	7.39855	3.55413	9.4168	4.17845	7.30164	3.27434
Sjp_0017710	SJC_S000086	22	22287	22.265		194	190	109	132	262	177	275	235	135	243	164	206															Sjp_0017710	1.88171	1.19698	1.25435	1.20109	1.55808	1.15598	1.42252	1.38227	0.818768	1.45881	1.07234	1.20806
Sjp_0017720	SJC_S000086	38126	95458	57.332		335	487	251	432	506	538	432	496	134	502	260	428															Sjp_0017720	1.26189	1.19149	1.12174	1.52655	1.16859	1.36454	0.867828	1.13301	0.315615	1.17037	0.660216	0.974741
Sjp_0017730	SJC_S000086	95480	116465	20.985		9	6	8	15	22	10	11	11	0	8	12	7															Sjp_0017730	0.0926205	0.0401051	0.0976781	0.144813	0.138811	0.0692933	0.0603713	0.0686487	0	0.0509562	0.0832495	0.0435544
Sjp_0017740	SJC_S000086	125411	137200	11.789		1	2	2	1	7	4	4	6	2	2	3	4															Sjp_0017740	0.0183188	0.0237963	0.043468	0.0171849	0.0786197	0.0493382	0.0390778	0.0666535	0.0229088	0.0226762	0.0370471	0.0443022
Sjp_0017750	SJC_S000086	266041	266988	0.947		28	14	11	6	34	13	7	8	2	16	0	3															Sjp_0017750	6.38531	2.07365	2.97618	1.28359	4.75378	1.99615	0.851324	1.10634	0.285187	2.25832	0	0.413632
Sjp_0017760	SJC_S000086	283712	299579	15.867		67	39	40	30	71	41	16	38	0	30	8	29															Sjp_0017760	0.911914	0.344768	0.645924	0.383046	0.59248	0.375742	0.116137	0.313644	0	0.252722	0.0734015	0.238641
Sjp_0017770	SJC_S000086	312054	318401	6.347		18	13	19	12	24	11	15	13	0	21	1	8															Sjp_0017770	0.61246	0.287297	0.767011	0.383034	0.500672	0.252014	0.272188	0.26824	0	0.442249	0.0229372	0.164575
Sjp_0017780	SJC_S000086	342506	350356	7.85		57	31	34	31	79	42	14	32	6	43	11	19															Sjp_0017780	1.56812	0.553922	1.10975	0.800049	1.3325	0.778	0.205402	0.533862	0.103212	0.732175	0.204001	0.316029
Sjp_0017790	SJC_S000086	354269	366679	12.41		310	467	152	286	237	211	396	121	68	110	318	87															Sjp_0017790	5.39466	5.2784	3.13825	4.66894	2.52864	2.47235	3.67511	1.27692	0.739924	1.18478	3.73048	0.915356
Sjp_0017800	SJC_S000086	376406	445342	68.936		1413	2337	1249	1562	2266	2429	2958	4636	829	4516	2718	3486															Sjp_0017800	4.4266	4.75521	4.64229	4.59049	4.35235	5.12368	4.94196	8.80736	1.6239	8.75637	5.74001	6.60274
Sjp_0017810	SJC_S000086	453047	495726	42.679		217	323	124	235	225	234	1228	427	691	496	983	710															Sjp_0017810	1.09804	1.06156	0.74443	1.11552	0.698037	0.797263	3.31384	1.31027	2.18632	1.5534	3.35312	2.17213
Sjp_0017820	SJC_S000086	499426	502858	3.432		40	50	30	43	51	124	45	126	19	142	24	137															Sjp_0017820	2.51702	2.04352	2.2397	2.53831	1.96758	5.25381	1.51012	4.80808	0.747577	5.53041	1.01806	5.21214
Sjp_0017840	SJC_S000086	516954	520049	3.095		81	101	47	40	101	79	106	112	60	102	97	110															Sjp_0017840	5.65195	4.57739	3.89093	2.61833	4.32087	3.71165	3.9445	4.73921	2.61782	4.4051	4.56269	4.64061
Sjp_0017850	SJC_S000086	521134	530238	9.104		139	239	150	201	208	223	336	239	126	217	178	182															Sjp_0017850	3.29728	3.68233	4.22158	4.47289	3.02511	3.56183	4.25064	3.43807	1.86891	3.18599	2.84641	2.61025
Sjp_0017860	SJC_S000087	44450	45001	0.551		2	8	0	2	19	2	2301	4	1745	4	2830	5															Sjp_0017860	0.783885	2.03655	0	0.735365	4.56575	0.527811	480.963	0.950729	427.655	0.970342	747.729	1.18484
Sjp_0017870	SJC_S000087	54782	57831	3.049		504	750	349	421	803	711	445	308	393	287	315	281															Sjp_0017870	35.6982	34.5033	29.3281	27.9736	34.8713	33.9088	16.8093	13.2295	17.4054	12.5817	15.0405	12.0335
Sjp_0017880	SJC_S000087	74694	83969	9.275		16	43	24	28	49	35	29	25	13	29	18	23															Sjp_0017880	0.372546	0.650296	0.663	0.611601	0.699508	0.548724	0.360107	0.353	0.189269	0.417927	0.282532	0.323785
Sjp_0017890	SJC_S000087	96168	97062	0.894		938	1694	798	1106	1563	1373	2013	1985	993	1922	1592	1994															Sjp_0017890	226.589	265.786	228.708	250.635	231.49	223.323	259.33	290.785	149.99	287.364	259.248	291.226
Sjp_0017900	SJC_S000087	102605	103770	1.165		3	11	7	3	3	5	2	5	1	5	8	8															Sjp_0017900	0.556121	1.32441	1.53953	0.521699	0.340962	0.624086	0.19772	0.562073	0.115911	0.573668	0.999709	0.896617
Sjp_0017910	SJC_S000087	117028	127932	10.904		153	280	107	137	259	170	431	115	382	123	495	232															Sjp_0017910	3.03026	3.60188	2.51428	2.54542	3.14503	2.26706	4.55238	1.38121	4.73072	1.50777	6.6089	2.77808
Sjp_0017920	SJC_S000087	132524	137697	5.173		620	492	372	206	832	369	823	281	547	296	830	519															Sjp_0017920	25.8835	13.3407	18.4254	8.06769	21.2957	10.3725	18.3233	7.11398	14.2789	7.64831	23.3585	13.0999
Sjp_0017930	SJC_S000087	208207	229008	20.801		1607	2307	1156	1592	1984	1901	950	1064	110	999	599	779															Sjp_0017930	16.6842	15.5568	14.2393	15.5054	12.629	13.2892	5.26001	6.69894	0.714099	6.41945	4.1923	4.88985
Sjp_0017940	SJC_S000087	253837	262171	8.334		2351	3431	1749	2143	3105	2812	3606	3550	1168	3621	2923	3589															Sjp_0017940	60.9218	57.7463	53.7716	52.0946	49.3308	49.0639	49.8333	55.7858	18.9251	58.0753	51.0605	56.2293
Sjp_0017950	SJC_S000087	263673	264282	0.609		240	358	193	262	366	317	704	378	1168	395	406	368															Sjp_0017950	85.1075	82.4561	81.2	87.1582	79.5746	75.6906	133.138	81.2874	258.985	86.6954	97.0551	78.8993
Sjp_0017960	SJC_S000087	272607	274316	1.709		12	5	7	4	7	7	8	8	3	7	3	7															Sjp_0017960	1.5164	0.410379	1.04948	0.474179	0.542333	0.595602	0.539132	0.613051	0.237044	0.547485	0.255558	0.534809
Sjp_0017970	SJC_S000087	290424	301202	10.778		17	17	7	11	10	4	7	4	1	1	7	3															Sjp_0017970	0.340631	0.221242	0.166409	0.206766	0.122849	0.0539662	0.0748009	0.0486038	0.0125289	0.0124016	0.0945517	0.0363434
Sjp_0017980	SJC_S000087	314668	316368	1.7		498	780	366	552	725	696	710	697	251	598	465	643															Sjp_0017980	63.2636	64.358	55.1631	65.7831	56.4676	59.5334	48.1013	53.6948	19.9377	47.0185	39.8211	49.3861
Sjp_0017990	SJC_S000087	330711	366725	36.014		618	589	348	357	687	480	366	403	57	347	291	314															Sjp_0017990	3.70588	2.29404	2.47585	2.00827	2.52578	1.93807	1.17046	1.46549	0.213724	1.28788	1.17634	1.13842
Sjp_0018000	SJC_S000087	375209	412756	37.547		206	298	156	190	275	314	250	365	54	327	251	251															Sjp_0018000	1.18486	1.11326	1.06455	1.02519	0.969768	1.21606	0.766852	1.27311	0.194209	1.1641	0.973213	0.872853
Sjp_0018020	SJC_S000087	452885	459038	6.153		362	577	297	397	595	594	287	761	52	643	258	664															Sjp_0018020	12.7056	13.1536	12.3676	13.0716	12.8038	14.0378	5.37207	16.1974	1.14121	13.9682	6.10439	14.0904
Sjp_0018030	SJC_S000087	473858	490051	16.193		133	239	91	159	148	121	216	70	109	67	164	70															Sjp_0018030	1.77377	2.07027	1.43989	1.98927	1.21017	1.08657	1.53629	0.566134	0.908969	0.553049	1.47444	0.564434
Sjp_0018040	SJC_S000087	497284	532055	34.771		612	861	623	670	1283	1051	1119	1649	556	1892	809	1823															Sjp_0018040	3.80109	3.4733	4.59079	3.90375	4.88562	4.39527	3.70647	6.21086	2.15927	7.27311	3.3872	6.84561
Sjp_0018050	SJC_S000087	563316	565488	2.172		0	0	0	0	0	0	0	0	0	0	1	0															Sjp_0018050	0	0	0	0	0	0	0	0	0	0	0.067027	0
Sjp_0018060	SJC_S000087	582451	656844	74.393		90	117	76	81	123	108	52	128	7	164	81	142															Sjp_0018060	0.261267	0.220603	0.261757	0.220586	0.218919	0.211102	0.0805042	0.225334	0.0127062	0.294665	0.158512	0.249229
Sjp_0018070	SJC_S000088	6581	23337	16.756		72	141	52	74	107	176	56	157	10	124	56	143															Sjp_0018070	0.927974	1.18034	0.79515	0.894717	0.84552	1.52736	0.384915	1.22709	0.0805897	0.989163	0.48655	1.11432
Sjp_0018080	SJC_S000088	61096	123436	62.34		437	534	282	387	558	461	425	440	82	379	365	322															Sjp_0018080	1.51387	1.20152	1.15904	1.25768	1.18516	1.07531	0.78518	0.924346	0.177622	0.812622	0.852385	0.674422
Sjp_0018090	SJC_S000088	129000	158129	29.129		331	401	222	261	486	351	210	320	89	333	155	313															Sjp_0018090	2.45401	1.93097	1.95274	1.81526	2.20913	1.75219	0.830311	1.43871	0.412586	1.52804	0.774668	1.40301
Sjp_0018100	SJC_S000088	166271	171246	4.975		76	104	65	85	128	150	164	106	107	136	119	148															Sjp_0018100	3.29909	2.93222	3.34762	3.46139	3.40665	4.38428	3.79663	2.79037	2.90429	3.65395	3.48228	3.88429
Sjp_0018110	SJC_S000088	190244	264132	73.888		316	184	274	174	596	282	67	402	6	354	55	360															Sjp_0018110	0.923606	0.349302	0.950152	0.477089	1.06803	0.554977	0.104435	0.712526	0.0109655	0.640392	0.108367	0.636167
Sjp_0018120	SJC_S000088	269899	270248	0.349		739	1283	611	829	1060	907	2052	610	2293	608	1835	628															Sjp_0018120	457.291	515.654	448.572	481.231	402.153	377.904	677.172	228.904	887.214	232.86	765.456	234.951
Sjp_0018130	SJC_S000088	285729	287150	1.421		123	371	143	221	226	292	341	249	313	245	258	221															Sjp_0018130	18.6933	36.6215	25.7845	31.5081	21.0584	29.8806	27.638	22.9485	29.744	23.0456	26.4323	20.3068
Sjp_0018140	SJC_S000088	296504	301493	4.989		39	42	27	33	28	42	62	14	16	39	25	33															Sjp_0018140	1.6882	1.18084	1.38665	1.34006	0.743113	1.22415	1.43128	0.367505	0.433068	1.04488	0.729518	0.863661
Sjp_0018150	SJC_S000088	348204	349288	1.084		325	395	188	245	344	290	389	231	353	222	264	220															Sjp_0018150	64.7482	51.1122	44.437	45.789	42.0184	38.9017	41.3302	27.9082	43.9739	27.3741	35.4555	26.4994
Sjp_0018160	SJC_S000088	352477	353704	1.227		409	489	249	304	402	352	472	281	410	229	262	235															Sjp_0018160	71.9867	55.9012	51.9961	50.1942	43.3802	41.7156	44.3042	29.9923	45.1221	24.9464	31.0861	25.0073
Sjp_0018170	SJC_S000088	392291	393193	0.902		1	7	6	8	4	10	0	6	0	7	1	3															Sjp_0018170	0.239424	1.08855	1.70436	1.79683	0.58717	1.61211	0	0.871151	0	1.03731	0.1614	0.434268
Sjp_0018190	SJC_S000088	438004	441121	3.117		110	154	98	97	152	161	290	200	251	185	205	193															Sjp_0018190	7.62131	6.93012	8.05574	6.30462	6.4568	7.51085	10.7154	8.40314	10.8739	7.93325	9.57473	8.08469
Sjp_0018200	SJC_S000088	526898	527896	0.998		0	0	0	0	0	0	0	0	0	1	0	0															Sjp_0018200	0	0	0	0	0	0	0	0	0	0.133932	0	0
Sjp_0018210	SJC_S000088	558884	566347	7.463		743	1279	554	908	969	875	258	724	19	697	251	432															Sjp_0018210	21.5005	24.0389	19.0201	24.6489	17.1918	17.0488	3.98156	12.705	0.343787	12.4835	4.89632	7.55811
Sjp_0018220	SJC_S000089	6986	7886	0.9		319	488	263	331	530	402	967	503	1630	462	786	588															Sjp_0018220	76.5459	76.0561	74.8737	74.5092	77.9729	64.9507	123.746	73.1938	244.565	68.6145	127.142	85.3056
Sjp_0018230	SJC_S000089	20562	22826	2.264		30	45	48	36	87	40	56	74	19	43	51	33															Sjp_0018230	2.86166	2.788	5.43227	3.22144	5.08807	2.56912	2.84878	4.28059	1.13325	2.53868	3.27947	1.90318
Sjp_0018240	SJC_S000089	31488	37380	5.892		317	521	248	341	485	385	901	346	690	370	704	434															Sjp_0018240	11.619	12.4031	10.7846	11.7251	10.8991	9.50163	17.612	7.69063	15.8138	8.39374	17.3948	9.61767
Sjp_0018250	SJC_S000089	108075	125076	17.001		457	454	401	407	714	551	298	498	27	545	262	355															Sjp_0018250	5.80518	3.74575	6.04347	4.85003	5.56076	4.71278	2.01878	3.83622	0.214456	4.28488	2.24355	2.72644
Sjp_0018260	SJC_S000089	126471	141236	14.765		2533	3979	2554	3050	4554	4045	3330	4330	1851	4242	1995	4053															Sjp_0018260	37.0489	37.8005	44.3204	41.8495	40.8385	39.8369	25.9751	38.4063	16.9287	38.402	19.6707	35.8415
Sjp_0018270	SJC_S000089	145573	156284	10.711		261	330	157	165	310	270	260	220	81	193	159	229															Sjp_0018270	5.26241	4.32156	3.75566	3.12089	3.83215	3.66551	2.7957	2.68993	1.02119	2.40848	2.16111	2.79157
Sjp_0018280	SJC_S000089	163772	221923	58.151		782	999	648	715	1236	1067	561	930	177	1026	449	1037															Sjp_0018280	2.90418	2.40971	2.85518	2.491	2.81431	2.66813	1.1111	2.09447	0.411023	2.35834	1.12408	2.32844
Sjp_0018290	SJC_S000089	240325	256625	16.3		649	559	428	487	677	485	249	458	33	391	222	315															Sjp_0018290	8.59866	4.8104	6.72779	6.05293	5.49935	4.32668	1.75938	3.67982	0.273386	3.20631	1.98278	2.52328
Sjp_0018300	SJC_S000089	280143	299055	18.912		59	119	61	111	137	150	24	144	11	127	5	73															Sjp_0018300	0.673734	0.882605	0.826435	1.18908	0.959165	1.15333	0.146157	0.99718	0.0785425	0.8976	0.0384895	0.503997
Sjp_0018310	SJC_S000089	319540	327964	8.424		90	144	115	115	181	142	200	122	151	101	165	94															Sjp_0018310	2.30727	2.39773	3.49781	2.76569	2.84492	2.45115	2.73438	1.89666	2.42052	1.60258	2.85151	1.45698
Sjp_0018320	SJC_S000090	72	4460	4.388		284	359	252	312	497	455	557	587	325	580	423	621															Sjp_0018320	13.9774	11.4758	14.7147	14.405	14.9969	15.078	14.6196	17.5194	10.0015	17.6676	14.0341	18.4785
Sjp_0018340	SJC_S000090	47085	57853	10.768		274	332	293	288	504	509	357	565	174	646	210	561															Sjp_0018340	5.49527	4.32474	6.97186	5.41853	6.19735	6.87358	3.81839	6.87166	2.18205	8.01888	2.83919	6.80253
Sjp_0018350	SJC_S000090	63948	69028	5.08		29	29	17	31	55	44	37	24	15	16	27	27															Sjp_0018350	1.23284	0.800739	0.857435	1.2363	1.43354	1.25947	0.838851	0.618723	0.398728	0.420991	0.773766	0.693973
Sjp_0018360	SJC_S000090	148618	178553	29.935		103	103	102	82	202	110	34	87	10	87	7	48															Sjp_0018360	0.743073	0.482631	0.873046	0.554956	0.893475	0.534335	0.130812	0.380617	0.0451098	0.388469	0.034043	0.209365
Sjp_0018370	SJC_S000090	192754	197928	5.174		9	14	9	6	10	9	21	5	6	15	6	20															Sjp_0018370	0.375656	0.379541	0.445689	0.234936	0.255908	0.252939	0.467455	0.126559	0.156594	0.387508	0.168824	0.504715
Sjp_0018380	SJC_S000090	229288	237127	7.839		339	478	252	324	390	400	372	370	160	308	292	374															Sjp_0018380	9.33927	8.55311	8.23675	8.37353	6.5874	7.41992	5.46549	6.18144	2.75619	5.25178	5.4229	6.22951
Sjp_0018390	SJC_S000090	237922	243161	5.239		22	16	9	18	21	34	18	31	0	34	22	26															Sjp_0018390	0.906876	0.428379	0.44016	0.696063	0.530739	0.943693	0.395705	0.774929	0	0.867455	0.611341	0.647989
Sjp_0018400	SJC_S000090	248299	259473	11.174		75	62	49	51	76	71	53	80	11	82	56	60															Sjp_0018400	1.44953	0.778287	1.12358	0.924668	0.900566	0.923953	0.546279	0.937626	0.132933	0.980893	0.729607	0.701109
Sjp_0018410	SJC_S000090	284936	300367	15.431		522	745	410	533	731	744	642	854	260	718	490	670															Sjp_0018410	7.3055	6.77203	6.80779	6.99773	6.2724	7.01098	4.79168	7.2479	2.27525	6.21937	4.62287	5.66922
Sjp_0018420	SJC_S000090	311448	316992	5.544		67	108	66	70	99	95	92	109	10	120	67	91															Sjp_0018420	2.60991	2.73248	3.05026	2.55799	2.36441	2.49173	1.91122	2.57485	0.243572	2.89317	1.75939	2.14319
Sjp_0018430	SJC_S000090	339460	343344	3.884		2291	2621	1358	1506	2401	1895	2893	1706	2336	1664	1719	1429															Sjp_0018430	127.385	94.6552	89.5853	78.5543	81.8509	70.9464	85.786	57.5239	81.2163	57.2652	64.4327	48.0392
Sjp_0018440	SJC_S000090	444112	468538	24.426		75	64	31	49	63	51	40	37	17	49	17	32															Sjp_0018440	0.663106	0.367523	0.325181	0.406413	0.341506	0.303611	0.188606	0.19838	0.0939823	0.268139	0.101323	0.171057
Sjp_0018450	SJC_S000090	501130	538560	37.43		713	1161	531	696	932	855	531	643	37	624	318	514															Sjp_0018450	4.1138	4.3508	3.63489	3.76716	3.29691	3.32159	1.63389	2.24978	0.133485	2.22834	1.23685	1.79302
Sjp_0018460	SJC_S000090	541854	580548	38.694		1201	1516	852	1043	1466	1387	1292	1454	420	1279	963	1147															Sjp_0018460	6.70306	5.49557	5.64173	5.46091	5.0165	5.21234	3.84562	4.92118	1.46573	4.41818	3.6232	3.87046
Sjp_0018470	SJC_S000090	600119	611308	11.189		69	89	65	63	85	71	35	65	12	101	35	48															Sjp_0018470	1.33178	1.11572	1.48846	1.14071	1.00586	0.922714	0.360266	0.7608	0.144824	1.20655	0.455393	0.560135
Sjp_0018480	SJC_S000091	3174	8561	5.387		553	549	345	432	602	582	562	577	196	544	437	480															Sjp_0018480	22.1693	14.2949	16.4092	16.2465	14.7965	15.71	12.0153	14.0274	4.91314	13.498	11.8098	11.6342
Sjp_0018490	SJC_S000091	13591	39300	25.709		1176	1739	1008	1247	1639	1427	1824	1499	562	1461	1804	1307															Sjp_0018490	9.87861	9.48792	10.046	9.82665	8.4412	8.07122	8.17122	7.63598	2.95189	7.59594	10.2155	6.63794
Sjp_0018500	SJC_S000091	41445	49740	8.295		372	665	336	543	601	959	757	1845	112	1845	503	1984															Sjp_0018500	9.68502	11.2451	10.3786	13.262	9.59331	16.8113	10.5106	29.1292	1.82327	29.7301	8.82798	31.2297
Sjp_0018510	SJC_S000091	50981	55057	4.076		81	189	74	126	163	256	265	713	62	663	177	686															Sjp_0018510	4.29165	6.50406	4.65172	6.26269	5.29497	9.13284	7.48788	22.9089	2.05403	21.7418	6.32192	21.9752
Sjp_0018520	SJC_S000091	68562	74926	6.364		434	680	369	463	643	515	756	528	249	587	590	559															Sjp_0018520	14.7276	14.9877	14.8564	14.7392	13.378	11.7673	13.6817	10.8656	5.28347	12.3289	13.4968	11.469
Sjp_0018530	SJC_S000091	83757	116927	33.17		1923	2328	1569	1636	3007	2461	1603	2463	276	2222	1375	1934															Sjp_0018530	12.5201	9.84452	12.1198	9.99222	12.0032	10.7886	5.5659	9.7245	1.1236	8.95396	6.03485	7.61296
Sjp_0018540	SJC_S000091	135228	138824	3.596		0	0	0	0	0	0	0	0	0	0	1	0															Sjp_0018540	0	0	0	0	0	0	0	0	0	0	0.0404846	0
Sjp_0018550	SJC_S000091	146217	150540	4.323		310	520	218	329	440	435	665	538	618	527	461	567															Sjp_0018550	15.4864	16.8723	12.9207	15.4182	13.4765	14.632	17.7167	16.2984	19.3043	16.2945	15.5248	17.1254
Sjp_0018560	SJC_S000091	159577	168836	9.259		3	0	2	0	14	1	7	0	2	0	1	0															Sjp_0018560	0.0699731	0	0.0553455	0	0.200205	0.0157049	0.0870725	0	0.0291686	0	0.0157234	0
Sjp_0018570	SJC_S000091	183605	192766	9.161		1397	2476	1158	1317	2190	1752	5768	2351	4833	2411	4875	2452															Sjp_0018570	32.9327	37.9109	32.3878	29.1251	31.6528	27.8094	72.5153	33.6092	71.24	35.178	77.4714	34.9478
Sjp_0018580	SJC_S000091	206702	232445	25.743		784	896	489	596	812	660	423	642	84	607	497	566															Sjp_0018580	6.57704	4.88209	4.86705	4.69042	4.17645	3.72808	1.89247	3.26606	0.440626	3.15171	2.81065	2.87078
Sjp_0018590	SJC_S000091	263042	280200	17.158		106	140	55	77	122	94	43	110	13	91	49	87															Sjp_0018590	1.33418	1.14451	0.82132	0.909177	0.941464	0.796639	0.288635	0.839604	0.102312	0.70891	0.415756	0.662057
Sjp_0018600	SJC_S000091	284334	296968	12.634		56	65	43	49	75	54	31	69	9	65	32	46															Sjp_0018600	0.95724	0.721654	0.872055	0.785741	0.786015	0.621517	0.282597	0.715248	0.0961947	0.687684	0.368739	0.4754
Sjp_0018610	SJC_S000091	317898	319667	1.769		138	265	206	207	430	342	83	227	28	215	37	177															Sjp_0018610	16.8471	21.0124	29.837	23.7065	32.1848	28.1124	5.40378	16.8053	2.13737	16.2453	3.04497	13.0644
Sjp_0018620	SJC_S000091	322307	324898	2.591		60	68	45	52	85	62	185	132	169	139	127	155															Sjp_0018620	5.00101	3.68128	4.45001	4.06593	4.34372	3.47956	8.2234	6.67198	8.80783	7.17074	7.13585	7.81101
Sjp_0018630	SJC_S000091	338191	340351	2.16		28	45	40	38	61	41	5	40	0	28	2	6															Sjp_0018630	2.79948	2.92224	4.74485	3.56414	3.73927	2.76013	0.266602	2.42524	0	1.73269	0.134799	0.362694
Sjp_0018640	SJC_S000091	384975	391178	6.203		424	603	540	542	1190	854	257	679	44	624	94	498															Sjp_0018640	14.7618	13.6355	22.3053	17.702	25.4013	20.0196	4.77176	14.3356	0.957857	13.4462	2.20615	10.4826
Sjp_0018650	SJC_S000092	3315	42842	39.527		886	1017	504	857	741	475	89	191	12	169	57	119															Sjp_0018650	4.84076	3.60898	3.26703	4.3925	2.48219	1.74743	0.259324	0.632831	0.0409956	0.571491	0.209938	0.393093
Sjp_0018660	SJC_S000092	54575	61947	7.372		1	0	1	2	1	2	1	1	1	2	0	1															Sjp_0018660	0.0292947	0	0.0347561	0.0549628	0.0179608	0.0394498	0.0156229	0.0177649	0.0183174	0.0362628	0	0.0177116
Sjp_0018670	SJC_S000092	143802	145623	1.821		4	1	3	0	2	2	0	4	1	4	5	3															Sjp_0018670	0.474377	0.0770277	0.422112	0	0.145422	0.159706	0	0.287673	0.0741549	0.293607	0.399733	0.215107
Sjp_0018680	SJC_S000092	183379	191967	8.588		493	829	439	584	840	729	1606	813	2158	748	1227	888															Sjp_0018680	12.3973	13.54	13.0975	13.7767	12.9508	12.3434	21.5378	12.3979	33.932	11.642	20.7999	13.5009
Sjp_0018690	SJC_S000092	195828	196697	0.869		313	601	231	366	482	413	899	458	491	430	590	447															Sjp_0018690	77.7854	97.0089	68.1096	85.3268	73.4408	69.1083	119.148	69.0231	76.2977	66.1401	98.8421	67.1631
Sjp_0018700	SJC_S000092	207722	215493	7.771		69	107	57	60	107	105	54	105	8	107	28	107															Sjp_0018700	1.91755	1.93136	1.87938	1.56422	1.82313	1.96477	0.80032	1.76954	0.139015	1.84045	0.524555	1.79783
Sjp_0018710	SJC_S000092	221901	237407	15.506		62	81	49	59	84	108	60	99	10	86	38	50															Sjp_0018710	0.863507	0.732727	0.809678	0.770862	0.717282	1.0128	0.445655	0.83615	0.0870863	0.741336	0.356774	0.42103
Sjp_0018720	SJC_S000092	259205	296402	37.197		239	396	195	305	404	446	176	266	28	384	134	243															Sjp_0018720	1.3876	1.49329	1.34321	1.66118	1.43808	1.74352	0.544944	0.936531	0.101648	1.37987	0.524453	0.852984
Sjp_0018730	SJC_S000092	299020	314614	15.594		161	276	121	187	198	182	429	152	142	171	400	165															Sjp_0018730	2.22968	2.48261	1.98813	2.42945	1.68119	1.69713	3.16845	1.27654	1.22965	1.46573	3.73432	1.38156
Sjp_0018740	SJC_S000092	324501	330500	5.999		203	355	212	199	417	380	599	542	434	491	399	588															Sjp_0018740	7.30787	8.30054	9.05468	6.72045	9.20381	9.21096	11.4999	11.8323	9.76924	10.94	9.68286	12.798
Sjp_0018750	SJC_S000093	1733	40411	38.678		20	30	17	32	38	25	327	30	12	49	284	32															Sjp_0018750	0.111671	0.108796	0.112616	0.167614	0.130086	0.0939888	0.973713	0.101579	0.0418955	0.169336	1.06897	0.108026
Sjp_0018770	SJC_S000093	136470	153409	16.939		3622	5834	3993	5048	9459	9582	5025	13251	1363	11772	2238	11157															Sjp_0018770	46.1779	48.3098	60.3987	60.3748	73.938	82.2562	34.1661	102.449	10.8657	92.8921	19.2345	86.0008
Sjp_0018780	SJC_S000093	174186	177002	2.816		46	58	22	35	49	52	15	40	0	32	3	15															Sjp_0018780	3.52776	2.88903	2.00173	2.51802	2.30395	2.68516	0.613487	1.86027	0	1.51892	0.155095	0.695507
Sjp_0018790	SJC_S000093	259252	275415	16.163		183	310	192	277	342	353	358	266	98	245	225	209															Sjp_0018790	2.44514	2.69027	3.04366	3.47202	2.80165	3.1758	2.55099	2.1553	0.818755	2.0261	2.02661	1.68837
Sjp_0018800	SJC_S000093	302775	327626	24.851		0	3	4	3	3	2	15	1	14	0	12	2															Sjp_0018800	0	0.016933	0.0412413	0.0244569	0.0159841	0.0117027	0.0695175	0.00526993	0.0760736	0	0.0702986	0.0105082
Sjp_0018810	SJC_S000093	328828	337628	8.8		0	0	0	0	0	0	0	0	0	0	0	0															Sjp_0018810	0	0	0	0	0	0	0	0	0	0	0	0
Sjp_0018820	SJC_S000093	344253	344593	0.34		5	10	2	7	0	8	9	5	12	1	7	4															Sjp_0018820	3.17589	4.12551	1.50719	4.17103	0	3.42146	3.04867	1.92593	4.76598	0.393131	2.99729	1.53612
Sjp_0018830	SJC_S000094	8104	19510	11.406		158	161	121	134	263	160	64	163	4	135	18	142															Sjp_0018830	2.99156	1.97993	2.71812	2.3801	3.05304	2.0398	0.64624	1.87156	0.0473561	1.58204	0.229746	1.62554
Sjp_0018840	SJC_S000094	30361	32999	2.638		10	21	7	18	16	19	18	30	3	23	7	18															Sjp_0018840	0.818651	1.11661	0.679891	1.38236	0.803074	1.04732	0.785859	1.48934	0.153566	1.16538	0.386307	0.890923
Sjp_0018850	SJC_S000094	34550	54254	19.704		164	189	143	143	296	237	67	159	7	122	36	129															Sjp_0018850	1.79748	1.34544	1.85951	1.4703	1.98906	1.74902	0.391622	1.0568	0.0479726	0.827603	0.265985	0.854827
Sjp_0018860	SJC_S000094	68740	69096	0.356		198	411	158	252	392	427	637	675	496	621	540	726															Sjp_0018860	120.113	161.938	113.716	143.408	145.796	174.413	206.08	248.315	188.14	233.162	220.828	266.274
Sjp_0018870	SJC_S000094	94126	106125	11.999		581	595	430	491	819	757	622	845	183	838	368	762															Sjp_0018870	10.4569	6.95551	9.18205	8.29012	9.03752	9.17384	5.97025	9.22274	2.05947	9.33502	4.46491	8.29187
Sjp_0018880	SJC_S000094	122222	141475	19.253		110	145	50	52	98	106	925	78	586	37	977	65															Sjp_0018880	1.23387	1.0564	0.665408	0.547179	0.673966	0.800585	5.53338	0.530572	4.11007	0.256874	7.38764	0.440816
Sjp_0018890	SJC_S000094	289456	299385	9.929		318	733	206	246	428	357	231	355	27	202	261	128															Sjp_0018890	6.91664	10.3551	5.31591	5.01942	5.70754	5.22833	2.6795	4.68243	0.367204	2.71933	3.82688	1.68324
Sjp_0018900	SJC_S000096	28357	45085	16.728		477	700	395	457	605	556	646	438	270	426	359	375															Sjp_0018900	6.15812	5.86963	6.05019	5.53473	4.78875	4.83316	4.4477	3.42909	2.17956	3.40394	3.12435	2.92705
Sjp_0018910	SJC_S000096	68778	104446	35.668		566	897	449	608	793	712	557	667	103	591	635	489															Sjp_0018910	3.42698	3.52753	3.2254	3.45342	2.94378	2.90269	1.79855	2.44904	0.389949	2.21475	2.59182	1.79008
Sjp_0018920	SJC_S000096	110155	128800	18.645		67	101	53	66	114	64	50	100	5	71	53	49															Sjp_0018920	0.776044	0.759829	0.728333	0.717143	0.809567	0.499135	0.308855	0.702403	0.0362124	0.508994	0.413831	0.343144
Sjp_0018930	SJC_S000096	167407	168378	0.971		33	58	22	32	43	44	5	29	0	30	2	27															Sjp_0018930	7.33953	8.37849	5.80523	6.6766	5.86354	6.58921	0.593059	3.91136	0	4.1297	0.299861	3.63067
Sjp_0018940	SJC_S000096	204622	211183	6.561		24	33	12	25	26	24	6	22	0	18	0	9															Sjp_0018940	0.789978	0.705506	0.468627	0.771959	0.524703	0.531914	0.105324	0.439138	0	0.366707	0	0.179108
Sjp_0018950	SJC_S000096	220339	222739	2.4		8	16	7	13	16	10	3	10	0	8	6	7															Sjp_0018950	0.719867	0.935116	0.747314	1.09738	0.882712	0.605883	0.143965	0.545679	0	0.445549	0.363957	0.380829
Sjp_0018960	SJC_S000096	230265	264660	34.395		101	162	72	126	140	103	37	107	8	115	37	83															Sjp_0018960	0.634161	0.660658	0.536356	0.742163	0.538943	0.435454	0.123895	0.407415	0.0314083	0.446909	0.156609	0.315083
Sjp_0018970	SJC_S000096	305573	317765	12.192		830	1037	498	579	895	665	1044	526	504	510	582	475															Sjp_0018970	14.702	11.9306	10.4658	9.62117	9.71983	7.93135	9.86217	5.65014	5.5822	5.59128	6.94956	5.087
Sjp_0018980	SJC_S000096	326587	336881	10.294		304	418	312	413	592	457	278	527	154	525	103	389															Sjp_0018980	6.37769	5.69572	7.76581	8.12812	7.61462	6.45553	3.11034	6.70463	2.02016	6.81697	1.45667	4.9341
Sjp_0018990	SJC_S000096	341018	353086	12.068		260	391	205	238	389	286	455	201	224	176	269	161															Sjp_0018990	4.65277	4.54463	4.35246	3.99545	4.268	3.44612	4.34233	2.18127	2.50647	1.94937	3.24509	1.74194
Sjp_0019000	SJC_S000096	367967	384523	16.556		227	276	152	105	367	227	218	193	32	170	276	273															Sjp_0019000	2.96104	2.33836	2.35236	1.28487	2.93509	1.99375	1.51652	1.52669	0.261002	1.37249	2.42696	2.15303
Sjp_0019010	SJC_S000096	421976	424688	2.712		33	42	21	27	32	47	21	61	6	66	15	74															Sjp_0019010	2.62783	2.17228	1.98402	2.01697	1.56232	2.52005	0.891819	2.9457	0.298752	3.2529	0.805214	3.56274
Sjp_0019020	SJC_S000096	426630	438838	12.208		155	265	111	178	150	173	327	105	69	126	236	84															Sjp_0019020	2.74196	3.0448	2.32967	2.95393	1.62689	2.06064	3.08496	1.1264	0.763228	1.37957	2.81434	0.898416
Sjp_0019030	SJC_S000097	3587	50905	47.318		427	612	330	432	620	591	532	641	155	614	483	634															Sjp_0019030	1.94884	1.81419	1.78691	1.84962	1.73491	1.81619	1.29489	1.77411	0.442339	1.73444	1.48604	1.74947
Sjp_0019040	SJC_S000097	97127	102517	5.39		140	248	128	171	257	327	189	470	32	433	127	470															Sjp_0019040	5.60936	6.45386	6.08468	6.42735	6.31328	8.82184	4.0385	11.4198	0.801698	10.7378	3.43024	11.3855
Sjp_0019050	SJC_S000097	113776	119588	5.812		113	211	92	161	280	300	146	369	37	434	126	429															Sjp_0019050	4.19881	5.0923	4.05582	5.61209	6.37886	7.50578	2.89317	8.31475	0.859658	9.98115	3.15613	9.63772
Sjp_0019060	SJC_S000097	129691	133498	3.807		245	370	205	278	328	283	303	203	216	164	155	219															Sjp_0019060	13.8982	13.6325	13.7971	14.794	11.4078	10.8095	9.16657	6.98332	7.66162	5.75808	5.92732	7.51111
Sjp_0019070	SJC_S000097	142408	200676	58.268		363	546	230	320	417	356	563	358	118	348	511	327															Sjp_0019070	1.3454	1.31438	1.01138	1.11261	0.947581	0.888424	1.11282	0.80464	0.273465	0.798299	1.27673	0.732758
Sjp_0019080	SJC_S000097	304946	329306	24.36		1536	2609	1243	1919	2337	2323	3867	2789	3782	2449	3023	2685															Sjp_0019080	13.6172	15.0229	13.074	15.9596	12.7026	13.8667	18.2828	14.9941	20.965	13.4378	18.0664	14.3916
Sjp_0019090	SJC_S000098	335	34062	33.727		729	1343	736	947	1520	1806	2259	2004	1417	2179	2025	2778															Sjp_0019090	4.66792	5.58541	5.59135	5.68848	5.96728	7.78646	7.7141	7.78159	5.67338	8.63567	8.74091	10.7547
Sjp_0019100	SJC_S000098	34688	59670	24.982		147	211	97	152	191	141	350	92	142	92	291	62															Sjp_0019100	1.27076	1.18471	0.994857	1.23265	1.01232	0.820714	1.61357	0.482291	0.767557	0.49224	1.6958	0.324046
Sjp_0019110	SJC_S000098	71703	84961	13.258		254	456	253	359	511	500	965	957	707	1020	779	1102															Sjp_0019110	4.13742	4.8244	4.88944	5.48581	5.10333	5.48393	8.38294	9.45328	7.20097	10.2834	8.554	10.8529
Sjp_0019120	SJC_S000098	88582	128777	40.195		563	765	370	525	647	557	723	350	185	320	557	255															Sjp_0019120	3.02489	2.6696	2.35855	2.64613	2.13129	2.01504	2.07164	1.14037	0.621512	1.06413	2.0174	0.828344
Sjp_0019130	SJC_S000098	136403	138020	1.617		97	188	129	166	226	173	336	176	434	148	186	181															Sjp_0019130	12.9549	16.3081	20.4407	20.798	18.5058	15.5574	23.9318	14.2545	36.2434	12.234	16.7461	14.6154
Sjp_0019140	SJC_S000098	160855	172934	12.079		506	742	298	460	396	329	381	166	133	140	289	160															Sjp_0019140	9.04677	8.61648	6.32123	7.71527	4.34085	3.96064	3.6328	1.79981	1.48686	1.54922	3.48318	1.72954
Sjp_0019150	SJC_S000098	186907	188343	1.436		0	6	1	4	2	1	0	2	0	1	3	0															Sjp_0019150	0	0.586076	0.178428	0.564326	0.184411	0.101262	0	0.1824	0	0.0930812	0.304142	0
Sjp_0019160	SJC_S000098	215393	233561	18.168		240	285	185	225	318	219	89	169	14	156	74	110															Sjp_0019160	2.85284	2.20036	2.60904	2.50899	2.31756	1.75282	0.564196	1.21823	0.104057	1.14771	0.592972	0.790548
Sjp_0019170	SJC_S000098	237211	264822	27.611		485	686	376	504	651	604	390	380	71	419	329	321															Sjp_0019170	3.79344	3.48497	3.48917	3.69805	3.12183	3.18094	1.62678	1.8024	0.347237	2.02838	1.7347	1.51798
Sjp_0019180	SJC_S000098	270153	282936	12.783		22	33	7	25	23	34	12	37	3	42	15	39															Sjp_0019180	0.371675	0.362108	0.140308	0.396216	0.238235	0.386764	0.108117	0.379068	0.0316912	0.43917	0.170832	0.398359
Sjp_0019190	SJC_S000098	284924	303734	18.81		57	79	39	59	99	89	38	83	2	81	21	74															Sjp_0019190	0.654425	0.589108	0.531242	0.635459	0.696878	0.68802	0.232671	0.57788	0.0143579	0.575589	0.162532	0.513672
Sjp_0019200	SJC_S000099	831	23495	22.664		700	948	592	769	975	847	1090	818	399	837	803	727															Sjp_0019200	6.67015	5.86717	6.6927	6.87407	5.69611	5.43434	5.53907	4.72678	2.37731	4.93634	5.15809	4.18833
Sjp_0019210	SJC_S000099	46913	49464	2.551		1210	1465	939	940	1771	1509	1754	2018	1206	2028	1783	2374															Sjp_0019210	102.435	80.5534	94.313	74.652	91.9218	86.0159	79.1892	103.6	63.8391	106.261	101.754	121.51
Sjp_0019220	SJC_S000099	61795	65471	3.676		63	48	73	53	156	94	83	71	101	77	56	98															Sjp_0019220	3.70117	1.83157	5.08819	2.92095	5.61901	3.71837	2.60046	2.52948	3.71019	2.79983	2.2178	3.48091
Sjp_0019230	SJC_S000099	75365	75763	0.398		81	120	58	68	87	71	218	54	248	59	144	43															Sjp_0019230	43.9517	42.2917	37.3389	34.6139	28.9432	25.9403	63.0842	17.7688	84.1431	19.8146	52.6731	14.1068
Sjp_0019240	SJC_S000099	78933	80087	1.154		2	0	1	1	4	0	58	0	9	0	102	0															Sjp_0019240	0.374281	0	0.222029	0.175557	0.458949	0	5.78854	0	1.05314	0	12.8678	0
Sjp_0019250	SJC_S000099	83741	89940	6.199		0	2	0	1	1	0	106	1	9	0	143	1															Sjp_0019250	0	0.0452549	0	0.0326816	0.0213594	0	1.96939	0.0211265	0.196052	0	3.35833	0.021063
Sjp_0019260	SJC_S000099	100263	135755	35.492		603	807	517	564	801	655	469	517	95	477	327	356															Sjp_0019260	3.66911	3.18933	3.7323	3.21939	2.98822	2.68356	1.52191	1.90769	0.361446	1.79641	1.3413	1.30967
Sjp_0019270	SJC_S000099	228129	230277	2.148		3	3	2	4	2	0	0	0	0	0	0	0															Sjp_0019270	0.30162	0.195904	0.238568	0.377268	0.123284	0	0	0	0	0	0	0
Sjp_0019280	SJC_S000099	247432	251548	4.116		348	498	244	322	407	440	501	314	176	251	240	194															Sjp_0019280	18.259	16.9711	15.1891	15.8491	13.0927	15.5445	14.0188	9.99086	5.77414	8.15107	8.48878	6.15416
Sjp_0019290	SJC_S000099	271742	277604	5.862		489	775	477	662	827	752	987	480	536	474	536	459															Sjp_0019290	18.0151	18.5444	20.8492	22.879	18.6797	18.654	19.3918	10.7237	12.3472	10.8081	13.3115	10.2237
Sjp_0019300	SJC_S000099	291341	306626	15.285		569	934	534	719	1063	954	716	828	247	871	453	718															Sjp_0019300	8.03934	8.57113	8.95142	9.52989	9.20827	9.07576	5.39504	7.09436	2.18213	7.61674	4.31462	6.13341
Sjp_0019310	SJC_S000099	313172	319651	6.479		164	190	144	108	221	150	252	187	111	173	257	219															Sjp_0019310	5.4665	4.11341	5.6947	3.37707	4.51642	3.36654	4.4796	3.77992	2.31347	3.56907	5.77477	4.41346
Sjp_0019320	SJC_S000099	324869	327340	2.471		11	10	19	10	22	28	3	2	1	4	4	3															Sjp_0019320	0.961377	0.567654	1.97014	0.819882	1.17885	1.64773	0.139828	0.106	0.0546483	0.216373	0.235666	0.158523
Sjp_0019330	SJC_S000099	348139	353791	5.652		43	49	22	30	53	43	72	51	20	59	76	41															Sjp_0019330	1.64301	1.21605	0.997325	1.07533	1.24161	1.10628	1.46716	1.18173	0.477835	1.3953	1.95759	0.947162
Sjp_0019340	SJC_S000099	355178	365356	10.178		251	298	185	212	341	318	330	306	222	283	192	234															Sjp_0019340	5.3258	4.10687	4.65721	4.21986	4.43611	4.54323	3.73421	3.93738	2.94537	3.71655	2.7463	3.0019
Sjp_0019350	SJC_S000099	368761	373802	5.041		181	230	123	149	234	170	226	171	134	159	127	148															Sjp_0019350	7.75418	6.39982	6.25179	5.98817	6.14624	4.9038	5.16344	4.44251	3.58953	4.21596	3.66772	3.83343
Sjp_0019360	SJC_S000099	379899	391875	11.976		211	263	166	163	272	245	421	250	120	192	360	232															Sjp_0019360	3.80491	3.08036	3.55151	2.7574	3.00724	2.97478	4.04872	2.73386	1.35307	2.14292	4.37623	2.52941
Sjp_0019370	SJC_S000100	49219	105553	56.334		213	256	184	223	418	308	172	298	40	296	118	214															Sjp_0019370	0.81655	0.637421	0.836881	0.801971	0.982463	0.795024	0.351645	0.692778	0.0958824	0.702324	0.304945	0.496005
Sjp_0019390	SJC_S000100	138988	163858	24.87		350	589	338	388	609	576	587	623	219	630	430	649															Sjp_0019390	3.03925	3.32197	3.48223	3.16068	3.24229	3.3678	2.71837	3.28066	1.1891	3.38595	2.51711	3.40731
Sjp_0019400	SJC_S000100	174806	185374	10.568		95	79	70	76	137	100	50	60	18	70	33	52															Sjp_0019400	1.94135	1.04855	1.69715	1.45695	1.71648	1.37596	0.544909	0.743545	0.230001	0.885363	0.454601	0.642471
Sjp_0019410	SJC_S000100	189020	196224	7.204		57	61	37	49	75	41	9	12	0	23	11	17															Sjp_0019410	1.70874	1.18772	1.31596	1.37799	1.37847	0.827581	0.143885	0.21815	0	0.426747	0.222294	0.308119
Sjp_0019420	SJC_S000100	202341	226534	24.193		106	97	67	83	133	58	14	39	3	33	10	26															Sjp_0019420	0.946215	0.562392	0.70958	0.695045	0.727901	0.348609	0.0666477	0.211117	0.0167448	0.182323	0.0601755	0.140322
Sjp_0019430	SJC_S000101	846	15591	14.745		52	40	31	25	64	80	22	89	3	82	16	54															Sjp_0019430	0.76161	0.380515	0.538683	0.343494	0.574706	0.788943	0.17184	0.790485	0.0274743	0.743336	0.157974	0.47818
Sjp_0019440	SJC_S000101	77892	88275	10.383		250	335	242	277	317	300	195	205	46	225	208	205															Sjp_0019440	5.19985	4.52563	5.97185	5.40482	4.04247	4.20144	2.16301	2.58571	0.598253	2.89652	2.91642	2.57795
Sjp_0019450	SJC_S000101	107621	111389	3.768		0	3	0	1	1	3	5	2	21	3	15	2															Sjp_0019450	0	0.111678	0	0.0537667	0.0351398	0.115774	0.152829	0.0695133	0.752589	0.106421	0.579549	0.0693046
Sjp_0019460	SJC_S000101	130110	148738	18.628		16	18	7	10	22	14	5	25	2	17	2	15															Sjp_0019460	0.185493	0.135539	0.0962827	0.108757	0.156375	0.109285	0.0309137	0.175761	0.0144982	0.121983	0.0156305	0.10514
Sjp_0019470	SJC_S000102	5942	6433	0.491		2711	3901	2115	2543	3645	2482	7873	2267	14577	2487	7525	2674															Sjp_0019470	1192.4	1114.43	1103.68	1049.27	982.939	735.056	1846.74	604.67	4009	677.034	2231.18	711.087
Sjp_0019480	SJC_S000102	10835	13647	2.812		2174	3555	1898	2291	3351	2969	8742	4017	12588	4238	6813	4525															Sjp_0019480	166.962	177.33	172.941	165.057	157.786	153.531	358.049	187.083	604.493	201.448	352.722	210.11
Sjp_0019490	SJC_S000102	14710	38900	24.19		623	924	510	556	844	676	810	731	325	702	607	705															Sjp_0019490	5.56194	5.35788	5.40195	4.65654	4.61973	4.0636	3.85653	3.95758	1.81425	3.87898	3.65311	3.80536
Sjp_0019500	SJC_S000102	96326	101067	4.741		336	312	209	246	326	239	147	214	23	210	134	155															Sjp_0019500	15.3053	9.23085	11.2952	10.5121	9.10454	7.33041	3.57104	5.91143	0.6551	5.9206	4.11476	4.26879
Sjp_0019510	SJC_S000102	106178	113694	7.516		0	0	0	0	0	0	0	0	0	0	0	0															Sjp_0019510	0	0	0	0	0	0	0	0	0	0	0	0
Sjp_0019520	SJC_S000102	116180	122400	6.22		417	539	446	404	819	518	1604	815	2630	853	1166	869															Sjp_0019520	14.4784	12.155	18.3722	13.1588	17.4343	12.1099	29.7003	17.1599	57.0972	18.3305	27.2909	18.242
Sjp_0019530	SJC_S000102	133869	139258	5.389		622	964	484	467	1025	1021	755	874	315	920	1321	1056															Sjp_0019530	24.9262	25.0914	23.012	17.5563	25.1841	27.5498	16.1356	21.2399	7.89318	22.819	35.6865	25.5858
Sjp_0019540	SJC_S000102	143965	164691	20.726		544	531	322	395	537	363	194	372	33	356	206	299															Sjp_0019540	5.66836	3.59365	3.98067	3.86105	3.43059	2.54678	1.07804	2.35059	0.215005	2.29589	1.44698	1.88364
Sjp_0019550	SJC_S000102	203085	240087	37.002		1003	1015	725	835	1344	997	520	861	90	754	453	558															Sjp_0019550	5.85396	3.84767	5.02029	4.57178	4.80933	3.91805	1.61855	3.04738	0.328448	2.72372	1.78231	1.96903
Sjp_0019560	SJC_S000102	249576	250902	1.326		68	78	50	62	116	59	44	66	8	55	35	40															Sjp_0019560	11.0749	8.25103	9.66146	9.47267	11.5831	6.47006	3.8217	6.51852	0.814697	5.54416	3.84268	3.93876
Sjp_0019570	SJC_S000102	273657	283547	9.89		97	130	54	85	101	74	53	56	17	46	30	41															Sjp_0019570	2.11811	1.84376	1.39899	1.74119	1.35218	1.08802	0.617201	0.74155	0.232115	0.621696	0.441606	0.54129
Sjp_0019580	SJC_S000102	284561	325527	40.966		912	983	577	624	1001	700	392	590	84	557	361	462															Sjp_0019580	4.80779	3.36579	3.60885	3.08592	3.23535	2.4847	1.10207	1.88615	0.276889	1.81739	1.2829	1.47252
Sjp_0019590	SJC_S000103	90197	90616	0.419		14	28	15	14	22	22	40	25	7	18	11	19															Sjp_0019590	7.21586	9.37348	9.17262	6.76922	6.95215	7.635	10.9949	7.81402	2.25597	5.74215	3.82198	5.92083
Sjp_0019600	SJC_S000104	19232	36800	17.568		673	970	481	652	807	751	872	593	644	613	686	545															Sjp_0019600	8.27307	7.74473	7.01518	7.51882	6.08221	6.2161	5.71664	4.4206	4.95009	4.66396	5.68475	4.05058
Sjp_0019610	SJC_S000104	47258	67061	19.803		192	415	218	206	347	265	681	341	246	308	462	344															Sjp_0019610	2.09384	2.9395	2.8206	2.10747	2.32011	1.94588	3.96062	2.25513	1.67747	2.07891	3.39641	2.26814
Sjp_0019620	SJC_S000104	79413	96874	17.461		5	19	2	11	3	16	1	8	0	10	3	4															Sjp_0019620	0.0618407	0.15263	0.0293479	0.127629	0.022749	0.133245	0.00659596	0.0600025	0	0.0765504	0.0250128	0.0299112
Sjp_0019630	SJC_S000104	108858	116463	7.605		474	654	346	417	603	529	757	542	482	547	456	579															Sjp_0019630	13.4602	12.0624	11.6572	11.1086	10.4985	10.1148	11.4642	9.33359	8.5585	9.61401	8.72922	9.94082
Sjp_0019650	SJC_S000104	124600	125285	0.685		575	879	438	547	774	727	1109	699	894	615	643	666															Sjp_0019650	181.28	179.993	163.832	161.779	149.61	154.328	186.461	133.64	176.237	120.005	136.656	126.948
Sjp_0019660	SJC_S000104	136139	144502	8.363		73	63	53	52	82	74	40	78	9	61	14	85															Sjp_0019660	1.8851	1.05666	1.62379	1.2597	1.29826	1.28668	0.550865	1.22147	0.145322	0.974954	0.243711	1.32709
Sjp_0019670	SJC_S000104	147378	159001	11.623		266	295	153	179	286	242	187	116	81	126	96	122															Sjp_0019670	4.94239	3.56009	3.37279	3.12003	3.25805	3.02759	1.85298	1.30704	0.941058	1.449	1.20244	1.37052
Sjp_0019680	SJC_S000104	165725	174869	9.144		367	265	229	210	409	260	108	138	31	119	80	83															Sjp_0019680	8.6677	4.06506	6.41676	4.65273	5.9224	4.13464	1.3603	1.97648	0.457799	1.73951	1.27369	1.18518
Sjp_0019690	SJC_S000104	180120	205165	25.045		795	924	594	614	1095	948	436	1409	68	1410	471	1220															Sjp_0019690	6.8552	5.17497	6.07689	4.96674	5.789	5.50411	2.00499	7.36781	0.366638	7.52514	2.73785	6.36036
Sjp_0019700	SJC_S000104	239523	247072	7.549		172	222	151	124	276	199	68	310	4	326	85	248															Sjp_0019700	4.92054	4.12497	5.12512	3.3278	4.84094	3.83322	1.03745	5.378	0.0715518	5.77224	1.63923	4.28948
Sjp_0019720	SJC_S000104	309290	338483	29.193		1014	1081	903	889	1818	1262	597	1152	140	1048	411	926															Sjp_0019720	7.50124	5.19402	7.92547	6.16946	8.24566	6.28609	2.35528	5.168	0.647588	4.79843	2.04962	4.14166
[truncated: 10,847 more rows]
