# Supplementary material for: Evolution of gene dosage on the Z-chromosome of schistosome parasites
Source: eLife. 2018 Jul 25;7:e35684. doi: 10.7554/eLife.35684 (PMC6089595; doi:10.7554/eLife.35684)
Supplement: Figure 3—source data 2. [file elife-35684-fig3-data2.xlsx]

## Sheet: Figure 3-source data 2
Figure 3-source data 2: Transcriptomic data, for blat 1-to-1 orthologs
Gene_ID_mans	Chrom_loc_GFF_mans	First_Base_GFF_mans	Gene_length_GFF_mans	Loc_cov_mans	BlatHomolog_ID_jap	Scaffold_ID_GFF_jap	First_Base_GFF_jap	Gene_length_GFF_jap	Strata1_Stringent	Strata2_Exhaustive	Jap_F_Som_1_RPKM	Jap_F_Som_2_RPKM	Jap_F_Som_3_RPKM	Jap_M_Som_1_RPKM	Jap_M_Som_2_RPKM	Jap_M_Som_3_RPKM	Jap_F_Ad_1_RPKM	Jap_F_Ad_2_RPKM	Jap_F_Ad_3_RPKM	Jap_M_Ad_1_RPKM	Jap_M_Ad_2_RPKM	Jap_M_Ad_3_RPKM	Mans_F_Som_1_RPKM	Mans_F_Som_2_RPKM	Mans_M_Som_1_RPKM	Mans_M_Som_2_RPKM	Mans_F_Ad_1_RPKM	Mans_F_Ad_2_RPKM	Mans_F_Ad_3_RPKM	Mans_M_Ad_1_RPKM	Mans_M_Ad_2_RPKM	Mans_M_Ad_3_RPKM	Jap_F_Som_1_TPM	Jap_M_Som_1_TPM	Jap_F_Som_2_TPM	Jap_M_Som_2_TPM	Jap_F_Som_3_TPM	Jap_M_Som_3_TPM	Jap_F_Ad_1_TPM	Jap_M_Ad_1_TPM	Jap_F_Ad_2_TPM	Jap_M_Ad_2_TPM	Jap_F_Ad_3_TPM	Jap_M_Ad_3_TPM	Mans_F_Ad_1_TPM	Mans_F_Ad_2_TPM	Mans_F_Ad_3_TPM	Mans_M_Ad_1_TPM	Mans_M_Ad_2_TPM
Smp_079730	Chr_3	17128646	10729	Chr_3	Sjp_0135190	SJC_S028214	13875	2.732	Aut_Shared	Aut_Shared	17.4697	19.226	16.1389	17.6104	19.5029	14.2112	20.6568	21.155	18.4909	13.0867	12.1825	12.3305	11.4571	6.50643	15.8554	20.245	7.56457	11.0174	10.7911	7.36379	14.9026	7.13949	44.1937	47.5965	48.6499	47.0643	43.1621	34.8536	63.8129	35.0609	113.978	33.4844	60.4303	35.5882	111.708	68.0399	66.4501	50.6699	132.165
Smp_079740	Chr_3	17139203	16884	Chr_3	Sjp_0135180	SJC_S028214	751	12.958	Aut_Shared	Aut_Shared	9.0164	8.89797	7.81689	8.4325	8.38014	7.38394	8.50591	4.46021	8.11164	6.28638	6.10661	6.04583	11.035	11.7622	8.49313	10.6284	5.6732	5.7934	5.05563	6.51365	5.0473	6.1505	59.1931	55.2077	57.5491	51.3299	51.6803	48.0879	59.0312	39.9798	55.6056	38.8413	61.3078	41.7972	4.40508	15.8877	22.0348	18.5394	0
Smp_007070	Chr_1	30578258	1007	Chr_1	Sjp_0135000	SJC_S028113	1527	0.956	Aut_Shared	Aut_Shared	8.13239	6.96838	5.54004	7.62961	4.8741	3.3463	4.69844	0.565004	1.37055	2.60282	4.47413	4.09738	9.99625	7.30281	3.28644	4.49954	5.69584	1.09449	1.5412	4.18437	0.418942	4.65717	4.26958	4.3031	4.45529	3.10245	3.33063	2.1887	3.83987	1.74089	1.04948	3.80391	1.24195	3.0674	0	1.23756	0	0	0
Smp_165980	Chr_1	17896131	4840	Chr_1	Sjp_0134920	SJC_S028083	15381	6	Aut_Shared	Aut_Shared	7.95454	9.65102	7.94441	8.39267	9.62316	8.11883	10.519	8.19219	9.26876	9.10193	9.04464	8.94403	8.60246	8.7914	5.48426	6.2919	4.79951	4.44048	3.8479	5.22355	6.62447	5.72149	39.068	37.1924	43.8001	45.6086	38.4719	39.993	47.6286	37.6198	64.7875	36.1436	43.1525	40.3554	9.85476	13.6262	9.64349	9.4044	8.3588
Smp_165970	Chr_1	17902223	25327	Chr_1	Sjp_0134910	SJC_S028083	324	13.654	Aut_Shared	Aut_Shared	1.21788	0.881971	0.746692	0.975934	0.593505	0.436641	0.396447	0.0593391	0.447815	0.537127	0.8321	1.77867	0.809146	0.66306	0.251908	0.50342	0.996451	0.739785	0.882403	1.28105	0.882826	0.934662	6.13366	4.61738	4.32239	2.38842	4.31979	2.28675	1.85164	2.99579	0.548247	3.97431	3.02769	9.49999	2.14415	5.00358	5.36198	4.65711	0
Smp_060560	Chr_1	35731235	3890	Chr_1	Sjp_0134880	SJC_S028078	221	2.772	Aut_Shared	Aut_Shared	0.389539	0.0924321	0.0955316	0	0.292342	0	0.0830967	0.0487143	0.315114	0.28347	0.144659	0.942062	0	0	0	0	0	0	0	0	0	0	1.40956	0	0	0.431259	0.30333	0	0.520079	1.35232	1.10872	0.279071	2.5512	4.05068	0	0	0	0	0
Smp_150880	Chr_4	14001914	40838	Chr_4	Sjp_0134840	SJC_S028071	115480	4.378	Aut_Shared	Aut_Shared	1.92381	3.45297	3.14534	2.27478	2.59141	2.42464	0.578754	0.154221	0.299279	1.97432	1.58761	0.864898	0.152842	0.172013	0.0576459	0.067087	0.0948039	0.0134942	0.0836077	0.211519	0.0206609	0.0929645	5.43466	7.10573	9.51927	7.01474	9.31958	7.31312	1.50391	5.76797	1.0019	4.94279	1.0539	2.82375	0	1.33431	0.582511	0	0
Smp_150890	Chr_4	13981092	18381	Chr_4	Sjp_0134830	SJC_S028071	99346	13.224	Aut_Shared	Aut_Shared	9.68424	11.1409	10.6534	9.54633	10.2185	9.70953	10.547	5.78988	9.06038	10.052	10.3301	9.61698	10.5348	7.74092	6.20327	7.31112	7.88695	5.17166	4.32304	8.80282	5.00346	9.34307	47.6255	49.9826	58.9727	51.5016	58.4299	48.7658	56.7057	51.5212	58.0213	51.6976	53.9982	51.6325	20.096	31.4442	32.3322	43.0167	16.7356
Smp_053700	Chr_4	13971295	433	Chr_4	Sjp_0134820	SJC_S028071	86094	0.265	Aut_Shared	Aut_Shared	918.442	961.074	1054.26	904.063	915.109	959.17	1249.94	1897.64	1092.69	919.706	972.473	992.823	604.688	613.356	570.708	436.499	261.948	227.811	258.067	368.817	222.142	322.348	1082.25	972.832	1085.73	956.443	1170.78	1004.62	1811.08	1311.21	5702.94	1396.37	1931.39	1488.26	239.203	133.688	121.243	133.591	247.907
Smp_074370	Chr_6	922592	12867	Chr_6	Sjp_0134580	SJC_S027980	2731	9.733	Aut_Shared	Aut_Shared	10.9389	12.0306	10.0261	11.5148	10.0953	9.63636	9.71501	5.23051	8.67543	7.88496	7.25109	7.24419	11.2442	10.1682	6.97368	9.20761	4.54684	6.85256	6.77871	5.73087	5.31154	7.22019	47.6318	52.1256	52.2874	45.0351	47.2741	45.6722	47.3783	35.1049	45.6969	31.8911	46.0373	33.4697	5.28719	14.5698	10.9982	16.8457	0
Smp_065150	Chr_2	21236254	3356	Chr_2	Sjp_0134510	SJC_S027970	259	0.283	Aut_Shared	Aut_Shared	25.1826	21.7291	19.1826	23.7909	19.3287	12.3318	45.5804	41.99	28.8079	7.40427	11.3355	6.45928	42.3258	35.9217	27.9064	25.2862	1.92273	9.60603	11.4688	2.63668	14.9592	2.39559	11.7432	15.3541	14.0046	10.7787	22.7439	8.02653	64.993	13.5197	120.08	6.97496	42.509	4.82099	6.46465	20.6587	21.7641	5.30038	88.1472
Smp_033550	Chr_1	27348880	6904	Chr_1	Sjp_0134340	SJC_S027892	3061	0.228	Aut_Shared	Aut_Shared	192.28	205.652	227.647	169.797	158.165	231.511	324.805	328.706	307.767	203.337	188.772	203.872	11.1364	6.39102	9.32513	9.65105	9.76167	27.3382	27.8297	14.8003	26.7032	14.5884	0	0	0	0	0	0	697.261	586.813	1452.4	519.805	902.646	527.078	9.43053	153.152	173.133	93.2101	32.4425
Smp_009020	Chr_4	8012011	3719	Chr_4	Sjp_0134320	SJC_S027883	29	0.982	Aut_Shared	Aut_Shared	7.91708	4.95745	4.17985	5.5707	7.63334	5.77502	0.820982	0	0.296502	3.33409	3.81121	2.26037	2.29924	1.90853	2.26597	1.95502	1.46516	0	0.0834626	0.509854	0.226875	0.420344	10.9068	9.07483	7.68601	8.64579	6.0811	7.45481	1.3719	5.42221	0	6.7726	0.384557	4.57936	3.38661	0	0	0.921212	0
Smp_149320	Chr_4	6124145	17273	Chr_4	Sjp_0134290	SJC_S027877	253	9.358	Aut_Shared	Aut_Shared	1.47697	1.42376	2.00917	1.25908	1.21235	1.8025	0.898435	0.60606	0.466711	1.5954	1.74258	1.85571	1.435	0.69687	1.25229	1.35023	2.32443	1.16449	1.18603	3.02492	0.903685	2.71509	18.9815	14.9942	16.0343	16.6964	26.5507	24.326	14.6636	18.666	15.8635	21.3739	8.58881	29.709	14.8209	12.6417	18.7501	38.5335	0
Smp_145540	Chr_4	13875008	2804	Chr_4	Sjp_0134110	SJC_S027782	890	3.223	Aut_Shared	Aut_Shared	10.989	9.14226	9.07909	6.48459	5.97156	4.7824	3.60918	0.460874	1.53578	4.63226	3.77396	3.7676	6.72955	1.94416	3.56511	3.99596	17.4383	1.57225	1.10698	10.5191	2.25682	13.221	16.435	10.8323	13.6556	9.52087	15.3065	8.19481	6.78467	8.06474	1.58942	7.28121	2.71687	7.79787	5.5944	1.18758	4.67017	6.84179	0
Smp_152150	Chr_1	3141096	10757	Chr_1	Sjp_0133330	SJC_S026815	2351	1.673	Aut_Shared	Aut_Shared	0.129086	0	0.0791434	0.0838419	0	0	30.5657	67.3162	17.5778	0.234841	0.479371	0.156091	0	0.0136048	0.0063434	0	0.0399905	13.0635	28.134	0.0391713	18.0405	0.103803	0.324153	0	0	0	0.209269	0	61.8938	0.373188	259.687	1.54026	40.9849	0.399226	3.73549	10.6638	23.1327	0.879836	13.2218
Smp_133710	Chr_1	46141076	15569	Chr_1	Sjp_0133270	SJC_S026780	2226	13.407	Aut_Shared	Aut_Shared	13.7563	14.276	12.2857	14.2077	14.3857	13.3948	15.3511	8.7224	14.7244	14.3593	14.7752	14.6571	11.4827	9.03565	9.36826	11.1877	6.37342	7.13222	7.8352	4.95279	6.96395	5.52246	39.0997	41.0804	40.9115	41.2286	37.7733	39.8326	44.2842	38.3159	46.0773	39.5352	47.3712	41.7058	11.1647	27.9512	34.7519	13.3392	7.51407
Smp_149280	Chr_4	5744541	39916	Chr_4	Sjp_0133170	SJC_S026763	16431	3.82	Aut_Shared	Aut_Shared	17.1864	14.3538	14.0726	14.8346	15.9635	13.5895	1.47734	0.176749	0.685991	9.66795	8.46776	4.68274	0.290148	0.205317	0.0547037	0.0835958	0.431083	0.0276117	0.0311051	0.274464	0.0845524	0.380447	15.1258	13.3245	13.0936	14.5266	13.0075	12.2545	1.6161	9.00953	0.206714	8.18624	0.815413	4.92696	0	0.270342	0	1.03745	0
Smp_021340	Chr_3	15536249	2568	Chr_3	Sjp_0133120	SJC_S026748	635	1.18	Aut_Shared	Aut_Shared	687.595	583.448	450.857	495.453	392.824	383	296.714	231.507	300.172	260.261	238.784	229.05	254.075	310.56	140.684	115.399	235.861	134.764	129.211	294.612	157.874	244.803	609.007	436.164	520.886	343.128	428.507	346.121	268.546	215.961	374.236	197.118	292.937	200.492	28.0572	63.8578	63.5119	112.322	43.2874
Smp_177600	Chr_4	11296090	581	Chr_4	Sjp_0133080	SJC_S026738	362	9.199	Aut_Shared	Aut_Shared	8.96802	8.52309	7.8877	7.34959	6.93736	7.66657	7.44944	4.1396	5.08012	5.80855	5.87026	5.42207	16.0216	22.1032	7.28164	10.4587	25.6675	5.69096	18.6986	22.8451	21.0574	19.2188	49.743	43.9118	47.8207	37.8923	47.0779	44.6387	48.9739	34.9645	47.1115	36.1777	35.5664	33.7574	0	4.91705	6.51491	3.16189	19.8705
Smp_138480	Chr_3	19840668	1277	Chr_3	Sjp_0133040	SJC_S026730	810	1.442	Aut_Shared	Aut_Shared	77.1287	96.6607	90.5362	111.766	98.7676	92.3699	128.191	115.839	103.382	65.3907	58.9533	69.1784	74.6456	63.3463	71.8696	75.0346	30.9917	34.9546	27.4666	28.542	42.6169	25.1828	47.4785	71.7149	62.0508	61.2887	60.4632	58.5315	87.7098	41.0579	142.347	37.0206	77.7769	47.0599	0	33.8229	17.906	28.987	18.1933
Smp_131010	Chr_4	27299043	2232	Chr_4	Sjp_0133020	SJC_S026722	2435	2.447	Aut_Shared	Aut_Shared	12.5322	9.7379	10.5514	10.4326	10.1835	8.97311	2.21213	0.165553	0.535449	8.29557	7.59272	3.68178	3.08746	0.704852	0.596148	1.14878	4.62557	0.617243	0	6.04109	0.378023	5.90324	6.77536	5.33088	5.29138	5.28325	5.84501	4.87686	1.59284	5.24621	0.212229	5.34193	0.465093	2.69535	5.43081	0.576381	0.755463	5.90302	0
Smp_134000	Chr_2	3400729	5141	Chr_2	Sjp_0132980	SJC_S026682	169	12.671	Aut_Shared	Aut_Shared	2.93151	3.2556	2.23621	1.53872	1.63085	1.04431	0.881674	0.127885	0.60894	0.692488	0.770067	0.463708	1.06674	0.455466	0.29864	0.676387	1.64563	0.696748	0.543392	0.819619	0.0820607	0.999109	17.0896	9.33924	17.9922	8.94584	13.791	6.11415	6.13307	4.38071	2.67794	5.31312	5.28175	3.61754	0	0.802525	1.05327	2.05597	0
Smp_105410	Chr_2	15203190	13811	Chr_2	Sjp_0132820	SJC_S026588	16	4.598	Aut_Shared	Aut_Shared	19.1631	14.8228	19.0346	21.1408	10.8831	26.312	13.2505	7.01906	15.5778	73.9408	74.0708	94.6475	5.54087	7.10754	5.27173	4.35144	16.0513	2.33422	1.5058	23.294	1.95496	27.0684	44.4187	50.6043	32.094	26.2948	46.7038	61.5116	44.8429	230.621	49.1643	242.858	55.8911	325.474	23.5678	6.5011	4.58617	53.1263	3.96689
Smp_000990	Chr_1	64547420	28295	Chr_1	Sjp_0132580	SJC_S026419	114	8.872	Aut_Shared	Aut_Shared	3.96771	3.11902	2.49233	2.67191	3.21975	3.01576	1.81741	0.273969	1.2471	2.58324	2.6516	2.53133	1.55183	0.783586	0.874202	1.22026	3.19777	2.12289	1.46999	3.25388	1.55062	2.4704	27.7054	20.0932	24.5223	24.2377	18.4452	23.5229	16.6513	22.178	5.36296	23.5266	13.7675	25.1916	2.00204	12.74	14.459	19.0204	6.73235
Smp_056080	Chr_1	62711383	1691	Chr_1	Sjp_0132430	SJC_S026339	9260	1.7	Aut_Shared	Aut_Shared	1.01628	1.50719	1.32407	2.80535	4.40938	3.7636	0.270993	0	0.0856368	1.84889	2.28016	1.22889	0.213363	0.302906	0.16141	0	0.0847976	0	0	0	0.249482	0	0.628451	1.93684	0.74947	2.38972	0.753479	2.08637	0.198752	1.18864	0	1.59973	0.0696401	0.829285	0	0	0	0	0
Smp_072970	Chr_1	24899985	6961	Chr_1	Sjp_0132350	SJC_S026307	8357	4.518	Aut_Shared	Aut_Shared	34.3682	30.0003	29.7461	35.6102	29.4607	28.5803	36.9376	41.9634	28.0338	23.5664	23.9638	24.5649	15.7204	12.1308	13.8217	14.4665	16.0676	15.9124	15.8744	17.7965	17.7574	16.7789	161.385	175.101	148.303	135.667	151.8	142.366	216.209	124.339	444.173	124.447	177.364	139.095	55.5329	53.8808	91.688	67.4236	84.058
Smp_210670	Chr_3	12572607	2403	Chr_3	Sjp_0132270	SJC_S026286	15952	0.419	Aut_Shared	Aut_Shared	183.489	190.179	188.972	167.049	176	182.199	206.155	207.549	187.972	156.593	167.799	189.778	0	0	0	0	0	0	0	0	0	0	108.61	98.9256	120.793	105.29	126.842	108.017	168.849	110.991	292.285	128.294	161.395	148.794	0	9.70235	32.6141	3.30802	0
Smp_170940	Chr_2	2626847	17103	Chr_2	Sjp_0132140	SJC_S026185	707	9.398	Aut_Shared	Aut_Shared	11.2829	8.96967	7.21348	6.80591	8.36413	7.47329	5.31865	1.32191	5.99494	7.06514	6.00196	5.6407	0.362843	0.2674	0.225419	0.213584	1.62651	0.757192	0.471867	1.42894	0.888	1.22741	65.4359	41.0892	52.367	44.4091	44.6658	45.2591	34.3719	40.3787	15.4045	36.4701	43.5653	35.7389	67.5236	5.12941	1.34818	11.8336	8.17932
Smp_155890	Chr_4	17538995	4267	Chr_4	Sjp_0132130	SJC_S026181	31	11.983	Aut_Shared	Aut_Shared	4.09104	3.99846	5.63527	4.4364	5.64684	9.73215	2.83533	1.67908	3.52324	4.48092	5.053	5.31737	27.641	17.8604	11.6019	26.4811	129.951	108.613	108.752	141.509	107.668	105.25	11.4121	11.9903	11.9474	15.7348	16.9489	28.5365	13.353	19.274	13.5464	21.359	17.7356	23.6148	98.7034	222.276	195.491	314.172	121.611
Smp_180760	Chr_1	42423454	53016	Chr_1	Sjp_0132100	SJC_S026175	17017	24.542	Aut_Shared	Aut_Shared	2.3143	1.52426	1.51603	1.39456	1.29603	1.22056	0.309728	0.022009	0.207619	1.22201	1.16552	0.707594	0.450519	0.526552	0.110689	0.122567	0.819526	0.223482	0.158079	0.786842	0.246682	0.817198	15.7201	9.01935	9.80868	8.46247	11.1764	8.56855	3.19377	9.65994	0.234778	8.98243	2.00658	6.08599	0	2.96544	0.969827	1.89655	0
Smp_126940	Chr_4	7884759	30566	Chr_4	Sjp_0131860	SJC_S026111	13568	12.013	Aut_Shared	Aut_Shared	1.45615	1.04511	0.914823	1.22601	1.33229	0.726273	0.00958728	0.0337225	0.0605938	0.468776	0.522953	0.249988	0.825089	0.325577	0.232171	0.563074	3.06339	0.117188	0.16248	2.04025	0.138021	2.07497	6.75571	5.86928	4.34635	5.38491	4.07446	3.15937	0.0491967	2.09792	0.314636	2.16469	0.344757	1.04004	2.70564	1.72064	0.750473	2.9348	0
Smp_052710	Chr_1	27588869	1347	Chr_1	Sjp_0131840	SJC_S026109	22883	0.712	Aut_Shared	Aut_Shared	167.733	177.772	189.312	140.661	153.083	172.166	214.492	201.037	176.253	200.859	190.172	208.875	56.3025	63.3138	44.3255	41.6955	29.4876	34.9791	33.4132	34.7228	24.4292	36.3086	173.182	149.776	180.177	149.436	219.532	184.954	234.627	196.524	380.991	181.349	200.803	221.345	0	10.8126	11.3713	6.93012	8.62551
Smp_196620	Chr_1	27599514	11189	Chr_1	Sjp_0131830	SJC_S026109	152	15.995	Aut_Shared	Aut_Shared	2.17378	1.85819	2.03639	2.4116	2.21655	1.60003	5.7028	9.97046	5.22441	1.36735	1.62119	1.30611	6.46847	6.75231	4.94283	5.63797	4.01125	4.75276	4.88247	3.44579	9.42609	2.95395	27.2882	33.4652	26.6045	30.3486	29.3186	23.825	101.64	20.5237	322.432	26.264	106.762	24.8994	27.044	33.1385	30.3693	24.0321	34.602
Smp_064040	Chr_4	10178854	20332	Chr_4	Sjp_0131810	SJC_S026105	7881	5.684	Aut_Shared	Aut_Shared	6.04111	6.13057	6.33615	6.31746	5.45333	6.80499	6.20032	5.08405	4.48222	9.23929	8.27761	8.04001	4.35291	3.65112	4.79082	5.33464	8.03287	6.64043	6.76304	9.48136	8.15446	9.02868	34.6882	37.5449	35.8888	32.0498	40.3393	41.9233	35.7264	50.6468	58.8159	47.7558	29.5801	45.9756	22.6046	48.5862	47.9646	44.0726	29.6126
Smp_055740	Chr_4	29240546	15517	Chr_4	Sjp_0131790	SJC_S026100	661	1.896	Aut_Shared	Aut_Shared	0.683418	1.08111	0.977688	1.33165	0.427411	0.920329	2.42979	2.49275	0.921409	1.31239	1.48046	2.34144	0.316223	0.27351	0.285837	0.158452	0.0739281	1.15421	0.980181	0.0407327	0.870012	0.20149	3.48744	3.03984	6.93168	1.06699	2.25144	4.76734	8.36386	6.69165	19.2019	6.21414	7.21375	10.7378	11.7464	17.6177	6.67163	3.23732	0
Smp_063150	Chr_6	13388572	611	Chr_6	Sjp_0131640	SJC_S026069	6295	11.124	Aut_Shared	Aut_Shared	0.174725	0.276399	0.142834	0.163923	0.218547	0.117647	0.0207069	0	0.0392618	0.0941841	0.0600794	0.070426	0.295251	0	0.335038	0.287433	3.75496	0.450961	0.508015	1.37927	0	4.38604	1.18808	0.7767	1.59398	1.22681	0.862888	0.507536	0.0821931	0.769393	0	0.529251	0.345593	0.640169	0	0	0	0	0
Smp_133590	Chr_2	30041120	65203	Chr_2	Sjp_0131600	SJC_S026060	1450	12.399	Aut_Shared	Aut_Shared	0.888295	0.433959	0.491226	0.701394	0.833312	0.51602	0.334397	0.0217818	0.199605	0.359121	0.323408	0.189552	0.408367	0.553826	0.203024	0.188003	0.55859	0.266228	0.233263	0.542839	0.336449	0.44183	8.39448	7.58954	5.538	7.54103	4.61223	4.76102	3.65743	4.62655	0.42146	3.50077	2.35522	2.85962	1.77147	4.88376	3.93453	2.8841	2.97643
Smp_172190	Chr_6	4357265	25186	Chr_6	Sjp_0131550	SJC_S026056	2880	15.098	Aut_Shared	Aut_Shared	4.0337	4.37841	4.50769	4.37581	4.53546	4.13179	4.24133	3.00517	3.63523	3.27017	3.41731	3.14793	12.0304	12.5495	9.91191	8.90729	6.12604	6.61876	6.70437	6.35746	8.42542	5.63937	33.8872	37.1261	35.1173	35.6084	37.342	34.104	34.5995	23.7443	44.6696	25.194	31.8149	25.2571	16.0713	19.1625	22.2099	14.8914	19.1921
Smp_131700	Chr_2	34043462	18878	Chr_2	Sjp_0131470	SJC_S026046	708	26.108	Aut_Shared	Aut_Shared	1.16632	1.1973	1.0498	0.913339	1.15621	1.03038	0.330853	0.201716	0.356875	0.642074	0.604122	0.425097	2.77697	1.28687	0.954249	2.00014	1.6027	0.788167	0.854999	2.43293	0.536338	2.08204	11.5584	9.31929	12.2909	10.0785	11.0685	10.5994	3.9448	7.04153	4.20482	6.5791	4.70697	4.86371	4.11414	3.05453	3.42881	8.37633	0
Smp_180810	Chr_1	35395654	56225	Chr_1	Sjp_0131420	SJC_S026040	932	5.119	Aut_Shared	Aut_Shared	7.55165	6.85728	9.07888	8.87803	6.80719	9.80018	2.99236	0.0527588	3.32744	12.3058	14.0219	10.4578	3.60636	1.22596	1.63414	3.17415	7.09759	1.33787	0.78945	7.58047	1.23054	6.0453	19.7663	22.356	18.8003	19.2558	22.7817	26.4404	9.19469	32.8084	0	36.5894	10.3471	30.4676	10.8135	6.11002	4.24487	30.0358	0
Smp_180820	Chr_1	35500093	902	Chr_1	Sjp_0131400	SJC_S026035	3345	4.339	Aut_Shared	Aut_Shared	0.398175	0	0.061031	0.258617	0	0	0	0.0311215	0	0.120731	0	0.0601843	0	0	0	0	0	0	0	0	0	0	0.785302	0.366703	0	0	0.0724258	0	0	0.258313	0.132364	0	0	0.138168	0	0	0	1.80919	0
Smp_152780	Chr_1	31654065	6958	Chr_1	Sjp_0131350	SJC_S026013	724	5.919	Aut_Shared	Aut_Shared	42.0683	35.9291	29.9755	32.6319	32.9269	27.8344	9.20364	1.32321	8.28879	16.7493	15.6269	11.2283	0.228155	0.173521	0.0343239	0.146393	0.0412166	0.0396001	0	0	0.0606315	0.0320958	47.8019	37.2798	41.3539	36.8343	35.9273	31.43	11.2401	18.6847	2.5113	17.462	10.8005	13.1071	3.16236	0	0	0	0
Smp_181390	Chr_3	11149118	32258	Chr_3	Sjp_0131250	SJC_S025956	1484	5.468	Aut_Shared	Aut_Shared	0.75041	0.515443	0.726446	0.410439	0.444608	0.345712	4.52853	1.30887	2.2897	0.215557	0.220004	0.0955156	0.24159	0.51152	0.0423064	0.0272214	0.168917	9.82292	7.95768	0.0783742	13.3005	0.0969222	5.18644	3.65141	3.80627	2.19712	6.18148	3.27226	46.3686	1.83723	24.4771	1.18481	28.7803	1.22839	0	61.3844	54.2118	0	11.0628
Smp_154350	Chr_1	50545366	24647	Chr_1	Sjp_0131110	SJC_S025833	773	1.415	Aut_Shared	Aut_Shared	12.6676	11.4078	11.416	7.43467	9.73592	8.73499	2.6046	0.381727	2.16059	7.31171	7.17916	7.84341	0.658735	0.420094	0.264395	0.370525	3.38599	0.447174	0.503749	2.00878	0.770249	1.95714	24.5177	13.4523	17.2302	13.2612	20.6334	14.9624	5.0885	12.8532	1.54969	14.3024	5.43373	12.6715	7.91128	3.36263	1.10356	15.0771	0
Smp_013540	Chr_3	7974264	4478	Chr_3	Sjp_0130760	SJC_S025645	65	0.623	Aut_Shared	Aut_Shared	1.03994	0.822542	1.48772	4.50297	1.30076	0.700218	545.727	660.658	293.736	1.47149	1.2873	3.14373	0.0483425	0.130725	0	0.00784375	0.0320216	66.5153	53.1654	0	53.6057	0.049871	0.317288	3.31879	0.378388	0.582453	0.819349	0.216867	397.917	0.913214	874.869	0.75382	238.24	1.95386	0	73.9663	95.2754	0	72.8013
Smp_129530	Chr_3	10075344	2518	Chr_3	Sjp_0130750	SJC_S025632	2586	2.574	Aut_Shared	Aut_Shared	20.3879	19.8089	19.29	13.9505	19.6769	17.3432	2.68466	0.157385	1.35741	14.755	16.2537	8.77567	5.00071	1.3513	2.47958	4.43588	6.94754	3.06396	2.83524	5.77328	2.01052	8.42559	14.2425	9.54024	13.3036	13.9742	14.8566	12.0366	2.21331	11.1063	0.248337	12.1265	1.03402	6.78311	0	1.51236	0	1.93575	0
Smp_142610	Chr_1	34042930	23597	Chr_1	Sjp_0130020	SJC_S024982	481	2.697	Aut_Shared	Aut_Shared	10.6499	10.3553	9.03332	8.68545	11.1174	8.84226	3.75793	1.50207	3.34673	5.77849	6.6411	6.00321	3.79649	2.95832	1.42707	2.37268	5.86405	2.86081	2.35459	4.85704	3.59354	4.93076	32.1381	28.3744	33.9805	33.7558	27.3787	25.8162	13.9361	20.5978	10.5546	24.4019	15.6771	22.851	6.98771	5.92398	7.74958	16.7334	1.9532
Smp_118200	Chr_3	13884714	6639	Chr_3	Sjp_0129800	SJC_S024728	358	2.248	Aut_Shared	Aut_Shared	34.8726	31.9138	29.5088	30.1999	36.0486	29.6257	24.0283	8.46979	22.8606	21.1475	20.0973	19.6319	13.3634	11.7161	6.12058	9.13687	8.35864	4.02577	2.6182	6.44203	7.18057	7.33308	37.5362	31.4301	34.9531	39.1726	33.6107	31.7186	31.7308	25.7511	20.0204	24.1273	32.9054	25.7271	3.89118	9.09596	5.42709	12.7114	13.1603
Smp_180800	Chr_1	35365492	523	Chr_1	Sjp_0129690	SJC_S024620	285	0.344	Aut_Shared	Aut_Shared	195.871	198.87	201.689	212.848	228.506	186.837	333.463	319.533	250.114	193.78	183.789	210.658	155.908	162.507	123.034	75.2856	31.5299	64.2745	60.5364	22.5588	66.9514	21.7772	192.464	210.772	179.82	204.785	202.603	174.282	335.163	184.179	587.228	168.196	277.664	224.205	0	9.39605	29.1684	4.03533	76.4086
Smp_022070	Chr_2	3891737	6181	Chr_2	Sjp_0129590	SJC_S024493	971	1.971	Aut_Shared	Aut_Shared	33.9663	14.8195	14.9806	26.4736	15.7264	15.788	9.99209	9.11202	6.57375	13.3554	13.0884	13.9115	0.817206	0.361073	0.369828	0.744424	0.162393	0	0	0.0340856	0.0682534	0.0361305	74.8583	49.9436	31.7961	34.3548	32.108	32.5919	25.2555	32.1708	49.6057	39.8944	19.8858	38.52	0	0	0	0	0
Smp_013300	Chr_3	9095357	4670	Chr_3	Sjp_0129230	SJC_S023965	48	1.3	Aut_Shared	Aut_Shared	37.5439	37.0536	45.1202	48.662	45.5055	40.4916	54.4852	89.6432	53.4176	47.3482	56.1391	59.5599	17.2904	17.5334	18.7612	19.3146	31.1657	29.2058	34.5625	30.6325	27.7335	33.2354	70.1695	97.33	76.4053	99.129	97.2977	87.581	152.977	116.259	429.789	134.818	161.395	164.951	0	36.5514	76.7448	69.7404	0
Smp_019880	Chr_1	17374719	1135	Chr_1	Sjp_0129020	SJC_S023765	69	0.438	Aut_Shared	Aut_Shared	121.293	119.921	108.525	113.687	112.86	109.557	171.443	235.234	166.523	115.116	132.139	137.724	106.967	126.684	99.829	89.4974	66.9587	69.4305	61.806	66.4533	78.7994	56.6669	64.6434	58.6188	68.8023	58.6956	66.4137	60.3371	145.416	91.6273	356.747	108.58	150.429	113.43	37.0676	57.895	46.7673	23.6276	94.684
Smp_144840	Chr_7	6449446	41276	Chr_7	Sjp_0126650	SJC_S020746	416	2.749	Aut_Shared	Aut_Shared	5.81341	5.21951	6.16518	6.83734	6.70642	7.08811	9.25901	7.90862	9.7973	6.47907	7.34207	7.21957	3.07249	3.22647	2.52025	1.90956	2.41095	4.47257	3.12082	2.33264	3.46485	2.5321	20.7317	24.3958	32.1412	20.9317	22.753	36.8425	84.9075	58.4764	119.857	62.8	94.8798	66.3863	13.4126	14.5257	12.3423	7.05082	6.87734
Smp_035560	Chr_1	13068564	2750	Chr_1	Sjp_0126470	SJC_S020573	782	2.789	Aut_Shared	Aut_Shared	428.513	411.388	735.525	461.741	365.307	639.729	191.238	217.007	225.551	103.54	92.2089	149.53	78.0501	48.9996	25.8056	50.6812	61.2157	83.6631	109.26	116.22	108.613	88.6794	1645.44	1875.9	1644.81	1397.43	3095.28	2630.87	1023.99	534.801	2206.94	477.321	1398.25	811.462	12.8863	0	6.22568	13.2355	16.9428
Smp_211210	Chr_6	16046944	2316	Chr_6	Sjp_0125470	SJC_S019353	328	1.989	Aut_Shared	Aut_Shared	8.57761	8.50208	6.1244	6.84059	8.04668	6.79905	6.71692	3.12301	4.31844	5.53086	4.43533	2.75713	4.84489	1.27959	1.87089	3.60949	2.35273	8.56592	8.30943	2.63809	6.73979	3.95346	13.8198	10.2666	12.2359	11.7237	10.2737	10.1614	11.8205	9.40156	8.39975	7.83522	8.12107	4.89982	0	19.1334	12.6138	0	12.7831
Smp_194710	Chr_3	207512	6939	Chr_3	Sjp_0125020	SJC_S018273	43	1.12	Aut_Shared	Aut_Shared	9.8339	16.7002	17.2602	15.6548	21.7064	17.008	4.21612	0.361704	5.32936	13.7979	11.2183	8.51035	1.01391	0.601079	0.28026	0.303712	1.28121	0.476502	0.626252	0.819778	0.24319	0.804592	5.49153	7.77842	8.18628	11.9011	9.25707	8.7581	3.20814	7.815	0.539936	7.52008	3.90473	5.91794	0	0	1.67824	5.7359	0
Smp_073080	Chr_1	25285472	3118	Chr_1	Sjp_0124890	SJC_S018159	375	0.233	Aut_Shared	Aut_Shared	241.913	189.142	184.688	225.752	231.286	164.135	302.018	383.085	339.276	134.897	137.107	120.483	25.4571	24.2895	33.5599	27.4416	15.1763	18.0274	19.5118	14.3924	20.1601	14.8977	230.345	167.318	161.333	134.238	148.707	134.949	491.725	212.572	1125.92	175.904	581.403	168.864	0	18.81	41.2328	6.52254	0
Smp_170620	Chr_1	58945336	2708	Chr_1	Sjp_0124610	SJC_S017694	398	2.312	Aut_Shared	Aut_Shared	5.32428	4.8762	3.83705	3.1548	2.36592	1.88683	1.89297	0.292033	0.944524	2.20915	1.67659	1.41187	4.46332	2.25627	1.63787	1.24518	1.8533	0.406997	0.229245	3.11201	0	1.48442	2.79822	1.87287	3.25761	1.40649	2.06456	1.13845	1.29056	1.419	0.471644	1.06844	0.775193	1.06671	0	0.414874	0	1.59268	0
Smp_008860	Chr_4	7471977	5666	Chr_4	Sjp_0124540	SJC_S017650	20	1.79	Aut_Shared	Aut_Shared	4.70528	6.29819	5.39983	9.56013	10.7521	10.9668	2.89539	2.33861	3.25324	11.4135	9.03543	11.2334	6.24676	7.21274	5.40734	4.11003	5.06151	0.680819	0.547825	3.16062	0.670114	3.42906	16.6978	36.8122	21.2064	38.0835	23.0731	40.1591	29.9346	87.8592	34.9673	77.4529	24.713	88.9704	0	0	7.81707	37.878	0
Smp_210420	Chr_1	51186839	639	Chr_1	Sjp_0124250	SJC_S017368	733	0.44	Aut_Shared	Aut_Shared	70.6779	83.8544	77.3376	77.4659	69.0658	77.6632	109.152	125.829	81.7248	79.7684	90.5274	87.8379	131.671	135.869	57.771	55.0226	92.4535	65.1113	66.5484	96.6043	89.1283	94.0122	113.193	115.825	119.731	95.7646	107.39	95.5324	197.201	122.384	438.98	140.894	145.828	156.38	0	15.7999	21.0241	24.4299	25.7039
Smp_085180	Chr_1	11656006	7889	Chr_1	Sjp_0124210	SJC_S017347	83	0.341	Aut_Shared	Aut_Shared	104.497	128.487	152.986	64.9919	26.141	57.9942	113.483	62.964	265.976	79.8836	60.7566	178.816	0.80492	0.667827	0.294083	0.756894	4.9803	18.6858	21.2466	8.70613	12.6739	6.9921	78.2682	51.7836	103.461	17.3107	125.409	38.6721	113.252	71.1093	119.048	57.6896	291.854	184.66	10.4178	79.8016	106.38	35.5214	8.84397
Smp_149430	Chr_6	14583838	24514	Chr_6	Sjp_0124180	SJC_S017302	47	0.428	Aut_Shared	Aut_Shared	40.3664	30.5311	32.1736	29.1678	33.6077	29.558	13.9929	6.94111	8.16351	20.5012	25.6086	17.0839	1.87213	1.89844	1.41961	1.47008	0.894961	0.989119	0.721737	0.833656	1.25629	0.95655	32.9276	26.6514	41.1383	21.5878	33.4048	28.9363	32.9763	34.2983	29.5999	54.9472	27.974	39.588	7.5029	5.57971	6.27669	5.10511	0
Smp_150270	Chr_4	30729809	31640	Chr_4	Sjp_0124120	SJC_S017273	140	0.494	Aut_Shared	Aut_Shared	28.853	19.7094	20.3703	20.7278	20.5054	24.1372	5.5954	1.36676	5.59933	6.89279	5.95267	3.70036	3.86568	2.65034	2.74001	4.24955	4.17851	3.54436	3.18834	4.72772	3.40006	4.4961	19.4492	8.47648	17.0093	16.6615	22.601	13.2935	31.5748	26.8696	12.2385	30.8051	36.2075	19.9613	4.14989	22.4482	18.4466	25.3481	10.4686
Smp_062520	Chr_4	20250455	18044	Chr_4	Sjp_0123290	SJC_S015668	1165	1.134	Aut_Shared	Aut_Shared	61.5125	46.0928	37.2467	58.5066	46.8072	42.7003	44.586	16.1948	42.6221	43.7698	42.0796	35.5785	9.0779	8.74521	7.67296	9.89259	5.35617	7.42136	7.89583	6.02485	10.2406	6.3863	47.2662	43.9641	34.1939	33.8138	30.4022	33.1379	36.7386	32.3096	23.7832	30.1382	40.1683	28.5714	12.773	31.4838	25.6998	16.0255	8.04366
Smp_135120	Chr_2	24413210	20037	Chr_2	Sjp_0123260	SJC_S015648	72	0.395	Aut_Shared	Aut_Shared	17.4955	24.6492	15.0843	32.3148	24.106	22.8242	28.2828	24.6142	26.5366	9.28345	10.4901	8.26391	3.24297	2.73163	3.02238	3.73033	0.951801	3.46536	3.14472	1.11456	3.87408	1.67183	7.52956	12.5297	8.16319	10.0525	7.07052	11.2287	31.0648	7.4865	44.4191	11.7904	28.1409	9.69491	0	18.9737	23.7182	4.96653	3.41835
Smp_155700	Chr_2	2365229	6686	Chr_2	Sjp_0123180	SJC_S015533	77	0.374	Aut_Shared	Aut_Shared	65.25	65.0831	59.4769	73.5091	58.5028	71.9284	84.3774	72.5728	60.3351	83.6902	79.6984	91.4687	3.76662	3.03157	2.21976	2.36404	8.57868	5.85197	4.0854	5.35688	6.12052	6.34629	64.2871	74.8289	59.8375	51.8107	65.7973	73.9484	114.549	102.895	197.949	108.963	86.3544	110.074	9.30799	11.9324	10.513	20.4403	0
Smp_123330	Chr_6	3882866	3071	Chr_6	Sjp_0123130	SJC_S015487	434	1.887	Aut_Shared	Aut_Shared	7.55346	8.96166	8.13948	10.4067	9.4479	6.62715	12.9393	5.86802	7.02068	3.74775	3.89589	3.45972	52.551	37.9687	44.8611	45.7268	23.8599	21.8922	20.0126	20.5812	29.2606	19.4889	4.1479	5.63599	4.94666	5.37487	4.30553	3.50218	9.54273	2.57495	7.67677	2.75351	6.18259	2.65444	1.71337	13.0799	11.4149	8.36776	2.87829
Smp_139900	Chr_2	1094620	17873	Chr_2	Sjp_0123020	SJC_S015297	427	0.753	Aut_Shared	Aut_Shared	28.9668	43.5543	57.4994	36.6968	39.8191	41.3256	39.0025	23.4923	26.8738	41.5673	34.9694	31.9055	0.367397	0.239504	0.0935367	0.172939	1.43609	0.894151	1.12884	0.990174	1.7703	0.987102	35.8411	42.6858	54.1692	42.0171	66.8955	47.297	44.386	43.7141	50.6612	38.3605	32.7561	34.7453	8.77074	7.49179	14.8413	9.6223	0
Smp_170800	Chr_1	26299065	34464	Chr_1	Sjp_0122730	SJC_S014915	1127	11.011	Aut_Shared	Aut_Shared	6.19775	6.2828	6.18083	5.94904	5.81413	5.37487	8.20042	4.94229	5.59272	5.2095	4.50364	4.55352	5.33908	5.52134	3.40843	4.91133	3.00399	4.66904	3.34138	3.28275	4.51693	3.57689	23.0777	23.4193	24.3027	21.8833	24.0857	22.682	31.8668	18.2342	36.3719	15.6861	24.0177	16.9343	0.000407743	3.04711e-05	3.39124e-05	2.07564e-05	0
Smp_179290	Chr_6	1178607	43702	Chr_6	Sjp_0122290	SJC_S014536	1262	1.878	Aut_Shared	Aut_Shared	4.3698	3.54727	2.11513	2.53945	3.23631	2.01316	1.04256	0.287617	1.5504	1.25524	0.854087	0.973364	0.959328	0.850582	0.416111	0.499916	0.68576	0.794419	0.589515	0.862941	1.00396	0.725637	10.3729	5.61202	7.67817	6.56611	5.54201	4.40062	2.37553	4.94153	0.422019	3.18674	4.99413	2.64315	2.53954	4.12521	2.57991	2.29375	2.83668
Smp_044060	Chr_2	25156156	30080	Chr_2	Sjp_0122190	SJC_S014460	681	9.464	Aut_Shared	Aut_Shared	1.62016	1.13708	1.70685	0.889269	1.13455	0.93725	0.632813	0.0998787	0.646077	1.25926	1.69482	1.44863	0.534957	0.569235	0.231385	0.232372	0.681687	0.128242	0.0619144	0.455266	0.0420752	0.393487	14.5183	7.88251	8.21682	8.58268	14.9329	8.74592	6.40086	13.3149	2.90331	16.5156	6.87149	14.3955	0	0	1.02146	0	0
Smp_126900	Chr_4	7702565	27125	Chr_4	Sjp_0122180	SJC_S014459	6868	2.094	Aut_Shared	Aut_Shared	3.50652	3.059	2.59249	2.47846	2.22523	2.98601	1.15502	0.193461	1.32095	1.43847	1.46814	0.623542	0.0292628	0.0188835	0.00503123	0.0258981	0.148018	0	0	0.147575	0.0466589	0	8.69984	5.42893	9.43196	8.34821	6.89298	8.10867	3.93949	3.18688	0	3.28829	7.05509	1.70461	0	0	2.63487	0	0
Smp_141740	Chr_1	35270619	6487	Chr_1	Sjp_0122110	SJC_S014439	991	1.214	Aut_Shared	Aut_Shared	6.58198	6.33168	4.908	6.81695	4.17201	2.99448	0.474349	0	0.11992	1.94179	1.54144	0.860427	1.079	0.315841	0.404977	0.785113	0.419988	0	0.191397	0.454688	0.195101	0.0344262	4.24717	4.59866	4.11534	2.80191	3.42739	1.90506	0.514192	1.37521	0	1.02482	0.102952	0.735582	0	0	0.548416	0	0
Smp_156740	Chr_3	24259150	28999	Chr_3	Sjp_0122020	SJC_S014415	404	2.29	Aut_Shared	Aut_Shared	18.6725	13.3146	13.7611	10.5354	12.4741	12.5092	7.59431	1.53316	5.59444	12.41	13.3665	11.9736	0.221462	0.304059	0.122358	0.147769	2.21525	0.152026	0.128445	2.60094	0.145479	1.73273	44.1792	26.0502	35.4688	32.0692	36.9102	29.0124	24.9304	35.2379	9.19857	37.7313	19.4864	34.8515	4.46589	0.9475	0.62057	12.7329	0
Smp_208000	Chr_2	27745512	22265	Chr_2	Sjp_0121940	SJC_S014396	7395	22.163	Aut_Shared	Aut_Shared	2.07551	1.7688	1.43381	1.69615	1.51741	1.30564	0.940583	0.286364	0.991877	1.80227	2.08672	1.59066	1.11974	1.847	0.425996	0.460647	0.71487	0.618768	0.250939	0.520439	0.682123	0.591782	16.4969	13.4138	13.3115	11.8272	11.339	10.8269	7.85832	14.1734	5.22913	16.6719	9.29489	13.2923	6.03907	2.56451	5.04387	3.28361	5.09265
Smp_153390	Chr_5	2485104	5727	Chr_5	Sjp_0121850	SJC_S014345	2051	0.695	Aut_Shared	Aut_Shared	141.073	189.862	182.512	180.027	171.111	267.809	92.6348	37.4992	73.315	434.156	438.304	362.965	42.2473	55.0175	54.7723	31.4199	27.0661	5.67721	4.71531	37.4499	4.78817	40.9444	88.18	117.245	122.633	110.572	126.467	175.992	74.7815	313.929	59.863	318.278	63.7698	288.047	28.9444	1.16468	1.10798	4.71447	9.29764
Smp_105330	Chr_1	1288747	9474	Chr_1	Sjp_0121830	SJC_S014334	299	2.522	Aut_Shared	Aut_Shared	6.1654	7.7212	9.08263	6.11793	8.43468	7.66843	7.62638	9.79841	6.81156	7.63345	8.74491	8.54243	8.85806	7.77381	5.46306	7.33703	5.46388	5.93304	4.58683	6.00427	7.03569	7.04807	27.5967	25.0115	33.6589	29.9354	44.5402	27.8649	48.9443	38.6311	120.621	48.4285	52.5429	52.9132	6.0439	32.177	22.0225	23.1103	0
Smp_126650	Chr_1	40431048	6664	Chr_1	Sjp_0121680	SJC_S014237	9040	3.277	Aut_Shared	Aut_Shared	10.2807	10.0862	9.17191	8.60353	8.90247	6.56728	12.8633	8.44748	11.8616	5.79482	6.97487	6.85322	4.40709	6.45648	2.50868	2.73025	2.71121	2.23274	1.7234	3.50928	2.40565	2.71445	32.6603	28.3068	36.294	30.2047	30.3497	21.3087	48.887	19.9399	57.218	22.7788	52.9714	24.2261	6.91961	11.7987	9.71651	18.9245	11.8103
Smp_166440	Chr_2	1888182	14373	Chr_2	Sjp_0121630	SJC_S014211	3044	1.436	Aut_Shared	Aut_Shared	0.751951	1.07057	1.19867	0.390717	1.26973	0.708833	0.0802034	0	0.101381	0.364799	0.558487	0.45463	0.158145	0.0178186	0.0379801	0.107526	0.0299296	0	0	0.0146582	0	0.0466129	0.435695	0.142416	0.649495	0.799814	0.632877	0.372248	0.0602838	0.376203	0	0.388175	0.0844906	0.402451	0	0	0.568657	0	0
Smp_172440	Chr_1	28476048	2142	Chr_1	Sjp_0121620	SJC_S014210	1266	8.811	Aut_Shared	Aut_Shared	0	0	0	0	0	0	0	0	0	0	0	0	0	0	0	0.0655916	0.133887	0.128635	0.14491	0.196716	0	0.104259	0	0	0	0	0	0	0	0	0	0	0.170893	0	0	0	2.00222	0	0
Smp_145400	Chr_4	12482741	3107	Chr_4	Sjp_0121400	SJC_S014025	597	1.097	Aut_Shared	Aut_Shared	13.3868	22.1888	19.4325	15.9831	26.9631	45.9963	12.4936	4.67764	16.5887	34.2629	25.5876	21.0673	1.07995	0.741862	0.724747	0.53133	4.29209	1.15288	0.699318	2.91579	0.950473	4.7439	8.38961	12.8421	17.082	21.0355	15.3239	39.1611	12.1177	30.3896	8.44998	22.606	19.5231	20.2872	0	1.08347	1.42434	0	8.6433
Smp_063630	Chr_1	54866261	1020	Chr_1	Sjp_0121270	SJC_S013910	1085	1.169	Aut_Shared	Aut_Shared	23.2772	29.151	32.9601	20.7581	23.5694	24.878	26.1083	12.9376	15.4425	32.6007	24.9263	27.9234	4.49227	6.13366	2.00694	1.5496	3.37395	3.51175	5.4776	8.88174	1.24081	4.59782	41.0551	34.0402	42.5921	33.3937	51.0699	39.6964	48.3995	53.414	46.0763	42.8222	32.3637	53.2354	10.3449	11.0628	0	5.68805	0
Smp_092150	Chr_1	2681738	5648	Chr_1	Sjp_0121230	SJC_S013840	1082	2.076	Aut_Shared	Aut_Shared	3.849	6.04763	5.16616	1.48646	1.75659	2.31146	1.94172	1.17083	0.631139	1.51402	1.60964	1.88685	0.594088	0.161946	0.0422851	0.0124378	0.71087	0.439064	0.329742	2.05162	0.448167	0.869882	0	0	0	0	0	0	65.5786	21.3149	43.6882	26.3918	11.4889	22.802	24.8617	0	4.83034	7.69409	0
Smp_130160	Chr_2	12540188	33648	Chr_2	Sjp_0121130	SJC_S013758	1799	8.885	Aut_Shared	Aut_Shared	8.36132	8.10336	9.761	7.70405	9.09787	10.327	2.4888	0.349559	2.67079	12.2045	9.37232	8.46463	2.05875	2.91841	1.03932	1.0397	3.6692	0.466762	0.525816	1.86589	0.626893	1.89819	17.9759	15.8407	16.2629	19.2407	20.9909	21.6844	5.83204	25.8852	1.39621	20.0819	7.08111	19.9877	10.281	1.45262	1.58352	5.57409	1.9157
Smp_148360	Chr_2	13719734	12875	Chr_2	Sjp_0121110	SJC_S013752	606	5.682	Aut_Shared	Aut_Shared	4.903	4.9603	4.52075	4.76445	4.92042	5.2463	3.32422	1.99631	3.25396	4.81719	3.83445	3.74567	2.63977	3.03777	0.91688	1.2522	2.86229	1.36966	1.20543	2.6182	1.63835	2.56713	33.4558	33.0304	34.6057	34.7813	32.1776	34.0674	26.8295	35.5691	31.0147	27.7792	26.7457	27.5395	7.63426	7.29999	4.25835	14.546	6.45349
Smp_144070	Chr_1	60246180	18625	Chr_1	Sjp_0121090	SJC_S013747	197	3.596	Aut_Shared	Aut_Shared	25.2834	20.4493	14.8755	14.7055	19.3241	12.6568	4.19564	1.20166	4.97961	7.75726	6.54198	4.103	5.83861	2.08815	2.63968	4.98813	6.5364	4.08313	4.03308	6.48168	7.33891	4.97605	14.5245	8.66507	11.7843	10.7453	8.78756	7.3507	2.74541	4.70582	1.4983	3.95988	3.54	2.73701	23.7441	3.50392	4.71089	8.26468	6.31704
Smp_152860	Chr_1	32126686	30901	Chr_1	Sjp_0121070	SJC_S013741	424	4.672	Aut_Shared	Aut_Shared	7.16478	6.25199	6.34827	7.11545	7.24166	6.78506	8.52944	3.90194	9.47284	7.34424	7.46714	6.45583	3.75963	3.19206	2.46547	2.90079	1.6427	2.39861	1.77795	2.11358	2.19804	1.95853	21.3994	21.4988	20.829	21.3747	21.4338	20.9718	29.0862	20.6512	22.8348	21.9626	34.1748	21.22	4.33089	13.3226	12.6361	8.81909	3.64272
Smp_101290	Chr_2	12824606	18903	Chr_2	Sjp_0120980	SJC_S013690	5877	2.457	Aut_Shared	Aut_Shared	38.4984	37.646	38.5311	42.9879	37.847	51.8441	31.4063	14.949	29.5076	57.9393	56.3056	63.3984	6.97047	5.83747	5.72875	7.83947	21.9227	10.9614	11.0839	27.0947	7.92283	30.3151	94.0644	115.462	95.7045	103.243	106.378	140.95	105.394	177.587	97.0129	177.182	111.998	203.952	0	19.8336	7.65805	7.5131	0
Smp_020070	Chr_1	17152354	39576	Chr_1	Sjp_0120910	SJC_S013669	18856	8.045	Aut_Shared	Aut_Shared	41.4203	35.0653	33.7066	56.3685	52.6314	51.1879	13.0562	1.69529	17.1008	61.9571	57.5198	46.6773	16.1372	11.3774	6.59584	7.54832	25.0292	3.53681	3.1137	19.1912	7.16342	17.2672	135.875	182.286	116.478	162.138	115.367	169.596	56.2151	240.732	12.4809	222.529	81.656	194.98	32.0875	15.2123	15.2007	69.1547	9.51744
Smp_006780	Chr_1	45183581	1278	Chr_1	Sjp_0120450	SJC_S013119	245	0.62	Aut_Shared	Aut_Shared	187.398	178.529	212.278	201.804	196.058	163.237	289.788	473.497	259.466	109.629	152.636	130.57	130.909	123.502	167.76	149.21	53.2954	88.1805	86.2215	62.8093	73.2833	79.1589	108.006	115.312	98.6992	121.132	136.36	96.9735	232.737	87.0042	677.499	115.205	236.464	110.194	0	57.3675	71.6466	33.7425	14.9839
Smp_153420	Chr_5	2647540	15350	Chr_5	Sjp_0120410	SJC_S013063	81	0.485	Aut_Shared	Aut_Shared	3.56223	4.22634	5.18707	4.04896	6.68348	7.19564	4.27443	1.94897	2.70153	7.0207	6.88993	11.8455	0.0376074	0.0166845	0.0488988	0.0251705	0.102757	0.0359006	0.060664	0.0549011	0.0274837	0	0.469852	1.53581	2.80165	3.01881	1.81998	3.53259	3.12047	3.7865	0.554359	4.46513	1.82229	7.81203	0	0	0	4.8549	0
Smp_075140	Chr_3	6806920	16464	Chr_3	Sjp_0120360	SJC_S012999	2950	0.677	Aut_Shared	Aut_Shared	2.87096	3.78467	2.93368	1.65752	5.98502	3.22183	2.55182	0.398925	2.79553	4.25581	4.34361	5.40023	0.591685	0.364445	0.395805	0.445881	0.339669	0.066943	0.0377062	0.319915	0.230616	0.393365	1.45781	1.90606	2.60781	9.36647	3.76458	3.98567	5.64778	11.3288	0	6.92699	5.08862	10.7726	0	0	0	3.47931	0
Smp_124040	Chr_1	7601511	8314	Chr_1	Sjp_0120110	SJC_S012573	54	0.956	Aut_Shared	Aut_Shared	19.8792	19.8331	19.9441	14.6723	16.7415	20.382	9.99924	3.81378	14.3146	23.5624	22.7901	26.2232	0.177925	0.0836117	0.0697626	0.283056	1.24179	0.72911	1.45604	1.69783	0.761139	1.15502	11.3855	7.7921	12.3051	9.63391	11.8295	12.889	6.79362	15.7704	5.0375	15.7439	11.0395	18.8426	0	1.19172	6.27057	7.64026	0
Smp_125820	Chr_1	24257728	30604	Chr_1	Sjp_0119850	SJC_S012212	237	0.476	Aut_Shared	Aut_Shared	58.527	60.8258	44.7847	54.5157	48.0945	48.878	29.5189	17.0214	20.7975	35.2169	38.4707	28.2535	3.58156	2.12438	1.84392	2.42051	3.35476	2.40388	1.32865	3.10476	3.04647	2.73644	30.0739	28.2224	42.2284	31.1654	26.9309	28.181	23.6243	27.0843	23.4646	27.9462	18.4366	19.1169	4.53659	9.62534	10.7176	12.9352	0
Smp_143470	Chr_2	29139293	18864	Chr_2	Sjp_0119780	SJC_S012114	33	1.327	Aut_Shared	Aut_Shared	189.433	185.939	183.494	183.923	169.311	178.505	49.8182	7.53027	39.7143	162.544	164.487	103.019	70.4322	38.8676	52.9495	79.4636	64.8171	22.7131	22.8224	62.8229	30.6163	72.0495	106.396	104.333	108.578	95.1059	112.258	103.203	33.4706	101.542	8.5874	103.123	30.5894	67.8003	0.999125	1.01412	0.839636	2.1451	0
Smp_125790	Chr_1	24442019	29886	Chr_1	Sjp_0119300	SJC_S011222	24	2.144	Aut_Shared	Aut_Shared	2.82038	4.89977	3.39663	2.61693	3.21276	2.78073	1.93386	1.25966	2.17288	1.40492	1.24687	1.2789	4.39436	5.90069	2.59715	3.36129	2.68208	2.94105	2.09798	2.94671	2.82322	3.3402	13.5129	8.83396	32.2302	4.13433	8.72377	15.3935	42.3795	31.1141	37.2012	34.7796	45.4211	30.5113	10.3867	14.684	13.9365	13.1517	5.81651
Smp_059690	Chr_6	12295925	17683	Chr_6	Sjp_0118930	SJC_S010631	167	0.96	Aut_Shared	Aut_Shared	20.6962	18.4159	22.3437	17.2412	22.3696	18.6309	12.7169	14.2069	13.4967	13.3691	14.3411	12.785	5.23148	5.78088	3.40543	2.75107	5.40875	3.06966	3.8091	7.79204	3.10149	6.07466	39.6056	29.5906	24.7408	29.4281	37.7445	25.7814	36.5328	37.9974	68.9809	33.0455	45.3508	40.0678	17.7038	5.75734	9.6496	10.3098	0
Smp_029240	Chr_3	5756498	5346	Chr_3	Sjp_0118900	SJC_S010586	755	0.943	Aut_Shared	Aut_Shared	169.928	139.387	139.006	183.701	166.07	127.525	249.763	230.979	257.356	144.434	132.672	144.001	103.299	97.4894	109.068	111.838	32.8843	58.8081	61.0228	45.5573	48.1375	51.5488	175.901	213.959	162.515	179.246	166.382	150.042	307.203	167.39	539.195	154.091	367.535	171.345	33.1645	192.924	158.649	128.262	73.5119
Smp_014800	Chr_2	12866992	829	Chr_2	Sjp_0118570	SJC_S010206	8197	0.597	Aut_Shared	Aut_Shared	51.7292	66.5233	66.3143	63.4375	62.1014	58.2135	112.471	125.084	105.834	72.8303	77.0195	90.3272	79.5145	87.6493	43.5838	52.0721	207.392	90.0731	77.5058	182.727	83.9677	173.486	43.0009	47.4893	42.8176	40.2352	45.2798	41.0906	87.8016	53.3509	189.641	54.5528	91.9697	67.8709	36.9329	32.1389	34.1752	88.2484	26.5799
Smp_130220	Chr_2	12870905	1545	Chr_2	Sjp_0118560	SJC_S010206	2568	1.85	Aut_Shared	Aut_Shared	20.5454	23.8217	25.4078	30.7072	27.1584	24.9951	29.4467	17.7372	22.8211	12.4592	13.1497	11.2219	36.8269	26.6408	42.1562	52.6751	11.4157	22.6493	18.6841	15.4092	31.6747	19.08	12.244	18.9972	14.8939	14.9844	16.5996	15.1197	19.6969	7.94087	21.7657	8.14509	16.8423	7.59013	3.58004	9.88719	4.98967	7.79292	30.2414
Smp_136310	Chr_5	422315	5800	Chr_5	Sjp_0118510	SJC_S010170	1840	0.863	Aut_Shared	Aut_Shared	37.7868	46.3159	48.0224	29.9064	30.5181	40.6075	38.8355	25.3486	45.8847	35.662	41.0442	39.1861	8.87684	6.86948	3.25298	5.15964	9.81498	5.41573	5.56575	8.97219	5.45527	9.00991	24.1306	18.8242	29.5029	17.4955	30.2404	25.0865	28.8425	23.2286	33.0165	26.6175	37.2783	29.3446	13.6016	19.5011	11.3697	13.8747	0
Smp_152740	Chr_1	31447469	15543	Chr_1	Sjp_0118420	SJC_S010139	2822	8.37	Aut_Shared	Aut_Shared	9.108	8.93869	8.00452	11.0605	9.58504	6.56699	15.1361	10.5189	15.2888	5.94575	5.60529	4.58632	3.95546	2.87412	3.52309	4.98967	1.52222	5.86777	4.79286	0.948839	4.91277	1.58049	20.4621	24.654	20.0753	20.856	18.9703	14.8803	36.0811	12.669	45.9688	12.2949	40.7878	11.0255	6.59025	23.3027	18.3139	5.36821	18.4787
Smp_149270	Chr_4	5641573	32113	Chr_4	Sjp_0118380	SJC_S010130	353	22.184	Aut_Shared	Aut_Shared	2.94969	1.44373	1.37874	1.20768	1.21461	1.18642	0.181708	0.0121742	0.0328125	0.584445	0.518173	0.288402	0.622431	0.489904	0.160428	0.208911	0.25452	0.0429012	0.0676605	0.236184	0.0394115	0.278171	22.6923	9.3385	11.4868	9.06557	10.6975	9.48466	1.49082	5.07464	0.192616	4.36344	0.379901	2.66409	8.51916	0.52238	0.543617	1.91825	2.79731
Smp_152140	Chr_1	62751088	19272	Chr_1	Sjp_0118360	SJC_S010126	880	11.379	Aut_Shared	Aut_Shared	7.43971	6.93526	7.77289	6.90305	7.3531	7.88463	4.21052	1.23418	3.37761	6.67533	7.20067	6.00123	1.9208	1.66683	0.886941	1.30495	2.05357	1.058	0.740882	1.90218	1.51045	2.08583	31.6355	30.1376	29.7146	30.6644	36.3285	35.2728	22.7768	33.0369	13.1024	37.7464	20.4132	31.6066	11.0349	2.92801	1.53518	6.74729	4.64909
Smp_173150	Chr_2	25522146	2554	Chr_2	Sjp_0118220	SJC_S010071	1730	2.325	Aut_Shared	Aut_Shared	116.851	127.725	153.307	159.211	140.552	213.083	104.125	67.8375	53.7873	188.08	162.007	167.635	11.3861	12.7925	6.22513	7.57772	10.4429	449.231	429.379	13.6111	395.445	14.9523	277.267	407.778	292.821	345.17	384.303	535.76	579.491	954.931	807.842	816.567	340.088	924.753	30.9659	936.536	955.054	18.6109	1023.05
Smp_088920	Chr_1	58686014	59904	Chr_1	Sjp_0118100	SJC_S010024	51	2.114	Aut_Shared	Aut_Shared	22.2703	18.1804	20.4811	26.6734	27.121	28.0644	2.23371	0.127754	2.47917	22.6119	17.5142	15.4411	0.160812	0.170401	0.108213	0.0926423	0.29682	0.0183986	0.0310895	0.1653	0.014085	0.22368	16.4017	19.8398	12.2983	18.5702	15.6612	20.1388	1.68505	18.0348	0.231757	14.467	2.13313	13.1846	7.7734	0.430651	0.768665	1.4012	6.21668
Smp_069900	Chr_5	3439552	5304	Chr_5	Sjp_0117940	SJC_S009964	3824	4.542	Aut_Shared	Aut_Shared	34.3768	39.7702	40.6083	35.2367	39.1626	48.8548	35.7282	26.3412	26.9562	67.817	70.2166	72.6154	38.991	39.6563	23.7938	19.8336	31.1712	18.7536	21.2433	34.6372	22.589	31.4942	141.93	157.976	172.977	165.375	181.976	210.865	150.831	263.69	197.205	284.533	124.377	307.21	29.7168	24.5444	47.8309	40.412	11.1472
Smp_009300	Chr_6	18218145	17115	Chr_6	Sjp_0117500	SJC_S009413	1693	0.602	Aut_Shared	Aut_Shared	97.9355	54.9047	44.8688	86.2109	47.7877	28.0196	15.6879	4.03762	17.8955	16.9686	15.9865	12.7967	2.33996	1.92607	1.20604	1.21699	2.18671	0.660066	1.01562	2.17884	1.898	1.64409	59.2558	55.0082	33.0387	30.9428	28.444	15.9698	13.6701	11.7203	6.30104	13.2828	17.088	10.6882	7.40321	6.29178	5.1605	6.04428	0
Smp_148320	Chr_2	13637096	7310	Chr_2	Sjp_0117490	SJC_S009405	364	8.594	Aut_Shared	Aut_Shared	1.35698	1.10312	1.20174	1.45262	1.50872	1.38745	1.99682	1.41415	1.38908	2.16392	1.95971	2.24858	3.64745	3.39341	2.74904	2.30639	2.47161	2.63852	3.14219	4.49611	3.80899	4.61309	20.556	24.7265	19.6116	26.4146	18.579	18.5461	43.2316	41.6515	49.4766	41.5118	31.8901	48.6082	35.2832	19.0179	40.6378	83.4229	0
Smp_035460	Chr_1	13893166	29596	Chr_1	Sjp_0117330	SJC_S009250	3484	7.362	Aut_Shared	Aut_Shared	3.28546	2.67985	2.85964	2.70551	2.53172	3.29853	1.62699	0.385188	1.44357	2.36594	1.8156	2.37658	0.792396	1.22879	0.389643	0.326368	0.50388	0.391018	0.450976	0.46983	0.570177	0.482925	21.4218	20.4679	18.6689	17.3935	23.9359	22.9013	14.5919	16.2835	7.12877	14.0286	11.7168	20.4638	0	4.15004	2.72157	4.42868	0
Smp_009600	Chr_1	32309427	11935	Chr_1	Sjp_0117190	SJC_S009143	1722	4.259	Aut_Shared	Aut_Shared	21.5504	14.9799	12.9951	25.7217	20.9776	10.4134	29.8003	24.3502	25.5684	6.18069	5.64913	8.21618	12.0044	7.18247	8.99903	12.281	0.937129	5.35606	4.81136	1.50047	7.14022	1.79631	38.2742	47.0119	26.4692	36.6696	24.3909	19.0136	57.2701	11.4135	84.6134	10.3119	54.4804	15.3686	18.1245	34.6203	32.4069	16.1794	8.72237
Smp_073200	Chr_1	25523911	7343	Chr_1	Sjp_0117100	SJC_S009066	10441	1.735	Aut_Shared	Aut_Shared	17.4262	19.6412	21.7498	23.1219	25.3387	19.2765	27.0837	23.1935	27.1027	15.9269	18.4126	15.1265	7.94509	9.40204	7.50847	8.56224	5.95598	5.14076	4.77665	6.65647	7.18157	5.41351	17.5687	23.1723	19.2978	26.3102	22.9827	19.2764	35.3113	19.5167	55.4581	22.7923	38.9707	18.4109	0	0	0	8.71115	0
Smp_202120	Chr_3	15044196	6115	Chr_3	Sjp_0117080	SJC_S009054	5338	5.257	Aut_Shared	Aut_Shared	0.164322	0.243696	0.277054	1.20069	0.500991	0.525552	0.0219083	0.0513738	0	0.548066	0.559372	0.298048	0.0177006	0.0358987	0	0.0344638	0.257943	0	0.05076	0.068907	0	0.0365205	0.526748	6.54279	1.25637	1.45044	1.53028	3.2403	0.145764	2.72894	0.621489	3.44151	0	1.94623	0	0	0	1.41345	0
Smp_161210	Chr_2	23234187	8351	Chr_2	Sjp_0117070	SJC_S009047	5245	1.469	Aut_Shared	Aut_Shared	31.3135	30.0001	39.7491	37.1437	43.5802	40.5847	11.6034	2.39002	5.74799	34.5015	35.2132	27.5539	1.9917	0.604595	1.1276	1.3291	3.19375	0.527912	0.408858	1.96782	0.252589	2.38004	17.6119	22.3336	17.3341	25.0269	23.6989	23.9305	7.69214	20.7036	2.2532	20.5432	3.95025	17.9667	0	1.32797	0	3.40088	10.5508
Smp_008850	Chr_4	7330758	1547	Chr_4	Sjp_0117020	SJC_S009040	34360	1.562	Aut_Shared	Aut_Shared	19.6327	10.4982	14.2409	17.7804	13.2295	13.8709	3.09682	1.12386	0.838824	10.4804	12.1513	6.26936	5.8539	3.33467	1.63202	1.9072	2.50265	0.712443	1.8058	2.58757	5.18139	3.32024	11.8547	10.1026	5.42782	6.99492	8.67825	8.03038	2.34321	6.51937	0.874182	7.85845	0.656825	4.17151	0	0	0.996501	0.972718	0
Smp_128810	Chr_2	15384756	4901	Chr_2	Sjp_0116980	SJC_S009035	4220	11.489	Aut_Shared	Aut_Shared	4.64289	4.86173	4.33327	5.64049	5.41353	5.9233	4.57119	2.63279	6.82993	5.17514	5.77053	5.83012	24.242	23.7616	9.39794	13.9824	26.3906	15.1233	16.15	22.3536	22.8971	19.6848	22.7258	26.909	26.2724	25.4354	22.9055	29.9568	29.9039	28.4997	30.5069	33.2632	46.2288	36.8428	21.0396	22.8861	19.0203	28.5826	13.2911
Smp_148470	Chr_2	14328399	8347	Chr_2	Sjp_0116910	SJC_S009013	397	4.71	Aut_Shared	Aut_Shared	2.20087	1.90398	2.58629	1.19123	1.54848	1.85238	0.953654	0.258031	0.43273	0.583911	0.368926	0.249496	0.557598	0.951159	0.829754	0.408178	0.017179	1.08934	0.929668	0.100962	0.555962	0.0267548	25.3674	13.9652	19.1067	24.5092	33.6156	21.9014	19.951	8.45401	17.3278	10.309	10.3564	8.22168	0	9.51584	10.0556	0	0
Smp_027040	Chr_3	23383387	15784	Chr_3	Sjp_0116900	SJC_S009011	925	1.264	Aut_Shared	Aut_Shared	28.191	24.933	20.3219	24.1917	25.3241	24.3887	16.5833	13.1404	11.8631	23.105	21.9954	19.007	5.35343	4.90713	3.89729	4.45062	5.70518	7.15726	7.78747	5.43259	6.04052	5.44724	6.44326	4.21223	15.368	11.828	16.6387	4.40398	131.943	152.068	121.634	126.291	89.963	190.452	13.9516	31.1184	19.441	10.438	17.6729
Smp_212140	Chr_2	6647586	18441	Chr_2	Sjp_0116730	SJC_S008953	437	1.032	Aut_Shared	Aut_Shared	5.85939	4.46899	4.10564	5.16489	4.12253	5.21341	1.78561	0	2.11603	3.42636	2.84944	2.90999	0.377603	0.380926	0.105457	0.205706	1.03418	0.493071	0.454462	0.628359	0.480416	0.520735	9.3807	9.9654	6.99195	4.84322	5.67755	8.81612	6.1652	8.4373	0	10.0987	8.18604	9.02598	0	0.69942	3.66957	1.79135	0
Smp_144540	Chr_1	41735226	7788	Chr_1	Sjp_0116720	SJC_S008952	2049	1.571	Aut_Shared	Aut_Shared	0.962267	0.163095	0	0.892854	0.386874	0	0.146623	0	0	0	0	0	0.0741236	0.0234892	0.00438084	0.00902011	0.626008	0	0	0.622202	0	0.200726	0.314574	0.479851	0.12505	0.288735	0	0	0.116067	0	0	0	0	0	0	0	0.802691	1.56783	0
Smp_027000	Chr_3	23240370	5783	Chr_3	Sjp_0116590	SJC_S008869	1397	0.656	Aut_Shared	Aut_Shared	106.663	113.269	117.673	98.7859	107.473	111.941	67.9445	42.6105	53.04	83.0497	72.3337	57.3233	30.5208	20.9727	22.6903	26.6272	19.0926	20.2972	19.43	21.4945	19.7697	24.1357	64.7739	58.8986	71.6293	60.5344	76.2214	64.3972	49.0481	51.8618	58.0129	44.7683	41.3373	38.4373	36.7431	29.5396	38.9548	42.3573	35.2009
Smp_139410	Chr_7	9584120	54655	Chr_7	Sjp_0116410	SJC_S008756	4885	2.432	Aut_Shared	Aut_Shared	0.0887994	0.105354	0.217774	0.230703	0	0.0597911	0	0	0	0	0	0	0.0211243	0.00736354	0.00187273	0.00385593	0.00524719	0.00504139	0	0.0115643	0	0	0	0	0	0	0	2.67551	0	0	0	0	0	0	0	0	0	0	0
Smp_194690	Chr_3	416044	1320	Chr_3	Sjp_0116370	SJC_S008739	12415	0.846	Aut_Shared	Aut_Shared	3.57381	4.24008	5.32132	6.46623	8.86045	6.01586	1.22523	0.319234	3.44167	5.26329	7.7418	5.55616	1.61265	0.914668	0.646174	0.505577	7.49553	0.834961	1.17575	4.14982	3.51562	5.58306	1.91613	4.2277	1.4282	4.17701	2.78331	3.60161	1.45816	4.68772	0	3.69881	2.41526	4.27732	0	0	0	2.3315	0
Smp_181060	Chr_2	15168148	5397	Chr_2	Sjp_0116330	SJC_S008732	30378	1.914	Aut_Shared	Aut_Shared	18.6173	21.6865	18.7473	5.93608	3.70468	3.49475	24.7313	31.5366	49.5924	0.957932	0.628517	3.95666	1.14316	1.41005	0.322405	0.468585	4.56986	3.21639	3.5658	8.31489	2.03238	5.42065	46.1639	30.1793	65.0634	23.112	92.1178	5.73693	278.721	24.1578	782.343	9.97065	748.728	62.0241	0	7.04907	9.33426	15.1055	0
Smp_181070	Chr_2	15157272	6560	Chr_2	Sjp_0116320	SJC_S008732	20430	4.464	Aut_Shared	Aut_Shared	43.7339	52.9778	66.0848	37.4863	25.6872	34.594	70.4087	81.8565	128.82	22.1499	22.0379	32.8764	19.0848	18.1762	2.06996	4.28881	60.8763	84.8453	119.191	87.2279	89.9055	69.7202	646.338	551.731	694.554	401.19	1045.42	532.353	952.837	265.659	2039.51	238.899	1934.19	405.173	80.5923	304.67	304.774	179.461	126.137
Smp_130090	Chr_2	12193880	1543	Chr_2	Sjp_0116290	SJC_S008729	10635	4.898	Aut_Shared	Aut_Shared	1.27865	1.98784	3.02768	1.37461	1.11678	2.43442	5.10256	3.36349	4.42871	1.79145	1.61009	1.97268	4.27905	6.59178	2.07848	1.22924	8.08501	4.82145	7.04077	14.3368	7.38211	7.23664	4.79826	5.40831	6.70884	4.556	12.4976	9.38649	20.6037	7.52421	23.4259	5.79817	17.8396	9.6794	49.0984	10.681	14.3916	13.786	0
Smp_136180	Chr_1	28602650	12048	Chr_1	Sjp_0116210	SJC_S008717	7502	13.597	Aut_Shared	Aut_Shared	3.256	2.84544	2.6682	3.68283	3.63556	3.24041	2.60888	0.724986	3.94016	3.05327	2.76236	2.65999	2.99466	2.21379	0.623005	1.14865	2.29704	2.67578	1.72615	2.32577	3.43158	2.50237	16.49	18.4986	16.5237	17.6432	14.4883	17.0065	16.2007	17.5804	7.94354	16.2273	26.8689	16.3434	7.11015	3.12025	3.12507	4.80226	3.59454
Smp_181250	Chr_3	27428140	52152	Chr_3	Sjp_0116170	SJC_S008709	636	5.175	Aut_Shared	Aut_Shared	0.250389	0.544626	0.127929	0.460782	0.274039	0.280989	0.0445109	0	0.0281319	0.227762	0.284118	0.151385	0.0138363	0.00491078	0.000654203	0.0114495	0.109981	0.00528335	0.0178554	0.117154	0.0161786	0.0685144	0.172439	1.12731	1.23387	0.791376	0.556623	1.17863	0.190873	1.48894	0	1.74116	0	1.16807	0	0.436361	0	1.67527	0
Smp_132520	Chr_3	23748193	34660	Chr_3	Sjp_0116120	SJC_S008685	599	0.787	Aut_Shared	Aut_Shared	0.274409	0	0.504727	0.178231	0	0	0.439029	0	0	0.832039	0.679363	0.165908	0.0187373	0.00527795	0.0167342	0.00810717	0.0124114	0	0	0.0182357	0.0121718	0	0.586294	0	0	0	0.757007	0	0.973452	1.01248	0	0.696464	0	0.361039	0	0	0	0.906443	0
Smp_180930	Chr_2	23482878	6592	Chr_2	Sjp_0116060	SJC_S008657	92	12.279	Aut_Shared	Aut_Shared	0.369343	0.1252	0.194097	0.274161	0.247487	0.367112	0.159453	0.28593	0.130419	0.138653	0.185056	0.159504	1.37378	1.64285	1.74938	0.900487	0.674329	0.167195	0.188348	0.319604	0.447985	0.440412	7.09723	10.2075	1.69279	6.51427	5.49826	6.79136	17.283	12.2563	33.4949	9.27396	17.6167	14.8596	0	17.9247	24.7647	11.6155	0
Smp_188290	Chr_2	20449722	359	Chr_2	Sjp_0116040	SJC_S008650	1958	6.66	Aut_Shared	Aut_Shared	1.00522	1.26957	1.15309	1.4111	0.882161	1.15718	0.293983	0	0.371607	0.924213	1.22426	0.568547	16.4821	9.4779	4.56174	11.3494	24.3648	13.0477	6.91693	29.343	2.35027	24.2607	10.0352	14.7609	14.2115	9.78656	13.3621	12.8607	5.55396	15.1636	0	17.1363	4.86509	9.26947	0	20.173	6.78079	6.50775	0
Smp_034020	Chr_1	23693215	13099	Chr_1	Sjp_0115980	SJC_S008620	1258	12.892	Aut_Shared	Aut_Shared	4.99194	6.16109	5.68984	5.61418	6.39585	6.23742	3.12676	1.04744	3.28611	5.75985	5.77499	4.83104	3.21161	4.07792	1.34399	1.26833	1.029	0.715189	0.853066	1.15804	0.901785	1.48325	41.099	44.4289	50.1345	48.9414	47.7766	51.2251	25.1249	41.5176	14.579	42.9186	28.546	37.0533	0	3.41949	3.36694	3.28556	0
Smp_180750	Chr_1	42356162	3152	Chr_1	Sjp_0115750	SJC_S008562	5458	6.709	Aut_Shared	Aut_Shared	7.37143	6.07233	6.59173	6.71126	6.52259	7.00076	2.74669	1.85174	2.62565	6.26608	6.99303	7.12305	0.251825	0.0812523	0.0216485	0.133722	0.636897	0.349666	0	0.467887	0	0.283404	17.3308	16.5291	15.1472	15.6893	17.0127	16.2269	11.1684	28.0154	13.8653	32.7847	13.9036	34.0635	0	0	0	0	0
Smp_011010	Chr_6	15505674	7703	Chr_6	Sjp_0115740	SJC_S008561	4513	6.157	Aut_Shared	Aut_Shared	3.08665	3.28756	3.26877	3.57674	4.01435	3.11749	4.41458	3.53107	3.23937	2.31849	2.40974	1.65412	11.1944	12.4394	7.52075	5.6405	3.70442	4.47126	2.49833	3.03594	4.98384	3.39202	10.3919	14.0725	13.2783	15.2159	13.258	12.5146	21.6362	12.5336	31.2364	11.022	18.4248	7.31353	7.28133	21.7347	6.13937	5.97746	12.4415
Smp_059150	Chr_4	15652373	27464	Chr_4	Sjp_0115730	SJC_S008559	45268	23.6	Aut_Shared	Aut_Shared	3.23025	2.71422	2.60886	3.64339	3.01314	2.74804	2.42056	0.94983	2.18374	2.54712	2.28816	2.0526	6.98366	5.1595	5.69462	6.42019	4.52149	5.60826	4.5773	4.23453	5.36098	4.86262	61.6922	68.8076	52.445	50.6946	50.4574	48.5772	61.4815	62.6264	44.7549	55.7064	62.2423	51.8513	4.34967	40.6028	24.7781	25.9819	18.2931
Smp_153950	Chr_4	15693355	3442	Chr_4	Sjp_0115700	SJC_S008559	17301	3.59	Aut_Shared	Aut_Shared	12.2117	14.3456	13.6833	17.1134	13.6567	11.5438	27.2371	26.0292	21.5333	17.0361	13.9622	16.003	41.5723	49.2465	39.4508	26.0218	16.8722	17.6113	16.7734	12.7928	25.2487	12.9114	65.677	89.7541	73.7415	63.4889	76.0047	61.6049	137.082	77.4221	229.584	67.0211	116.523	79.8121	27.7182	108.567	54.778	55.7908	15.8831
Smp_059170	Chr_4	15699116	26022	Chr_4	Sjp_0115690	SJC_S008559	440	13.638	Aut_Shared	Aut_Shared	2.32777	2.53629	2.85435	1.81017	2.27282	3.20934	0.827604	0.237635	0.661836	4.23483	4.3614	3.95405	1.4489	1.04606	0.551982	0.758584	13.0157	0.349425	0.656055	11.3268	0.616064	10.7276	40.4869	29.8832	42.8321	35.6629	54.3835	54.2299	13.7336	64.2788	7.70466	61.8639	15.196	63.1338	0	2.08035	0	4.32978	16.6654
Smp_050700	Chr_4	5917834	15030	Chr_4	Sjp_0115510	SJC_S008538	16757	11.025	Aut_Shared	Aut_Shared	6.18988	9.01715	6.92959	6.88296	7.53407	7.64979	7.16626	3.95616	6.50995	6.94906	6.06189	6.37157	9.77007	6.87188	9.83815	12.907	4.62711	8.02963	7.22815	6.27984	7.15755	6.96861	37.8052	44.3823	55.2454	43.7415	44.2584	48.4044	49.214	43.141	49.6308	37.398	48.7373	41.8064	19.8867	21.9553	16.3692	14.5452	13.6706
Smp_091730	Chr_6	3984413	11743	Chr_6	Sjp_0115420	SJC_S008516	12941	8.026	Aut_Shared	Aut_Shared	16.1176	17.0474	17.0416	17.197	19.3354	19.0416	18.1813	20.173	17.1957	29.2733	30.3601	32.8946	17.2794	14.874	16.1278	14.8807	23.8968	10.2537	10.4937	25.4944	13.6158	26.1681	231.566	241.668	232.35	253.518	250.661	259.979	258.636	384.636	514.61	400.191	262.581	441.539	52.169	60.9649	66.4999	121.699	44.088
Smp_091740	Chr_6	3965186	3089	Chr_6	Sjp_0115410	SJC_S008516	249	4.143	Aut_Shared	Aut_Shared	35.2375	34.3856	34.9953	36.1587	39.609	40.363	38.4185	46.1854	27.4088	34.8033	37.9733	42.1681	39.8056	37.2974	25.3041	27.0966	18.2897	17.9291	15.5751	20.8705	19.5299	13.7363	160.19	160.562	149.621	175.749	155.933	178.349	192.379	157.227	421.563	179.142	154.594	208.465	7.42142	17.4082	22.9513	14.2142	12.6864
Smp_130270	Chr_3	26463476	11766	Chr_3	Sjp_0115400	SJC_S008511	604	10.081	Aut_Shared	Aut_Shared	7.96917	6.76074	6.92177	7.01268	7.97832	6.70733	3.09608	1.74136	2.4839	4.23509	4.20312	3.88562	1.60068	1.16607	0.463954	0.573166	1.16996	1.10065	0.844188	1.30714	2.11547	0.892075	37.5525	39.5634	35.346	38.8833	36.866	36.2735	24.6481	34.0327	26.9135	34.9314	25.9994	33.9227	0	7.58454	9.98131	4.86346	0
Smp_196540	Chr_1	35736097	2748	Chr_1	Sjp_0115270	SJC_S008477	2546	4.084	Aut_Shared	Aut_Shared	3.38429	3.51333	3.30693	2.74765	2.77796	4.13021	1.46644	0.429841	0.998118	4.26495	5.89119	7.5132	1.79873	0.892035	0.248312	0.920288	3.54829	0.60161	0.790678	4.5234	0.307041	3.9821	7.11252	6.16803	8.30906	5.86215	6.65335	8.92914	5.14145	15.8756	2.91143	18.9672	4.39115	27.0838	0	1.28708	1.69404	11.5551	0
Smp_171020	Chr_1	2249692	53579	Chr_1	Sjp_0115260	SJC_S008474	33	12.142	Aut_Shared	Aut_Shared	5.99395	6.54166	6.08491	5.49887	7.12462	10.8382	2.44724	0.166821	1.61865	9.53478	9.30214	7.28016	2.59188	1.14105	1.04687	1.33145	6.71748	0.822821	0.625673	5.1905	0.944865	5.16844	32.1167	31.5635	35.7648	38.5565	35.2205	60.7673	17.2453	60.4212	2.50948	59.7542	12.4562	50.6224	13.6127	3.4628	2.26552	34.6996	0
Smp_131090	Chr_4	28026250	28697	Chr_4	Sjp_0115150	SJC_S008456	376	31.18	Aut_Shared	Aut_Shared	1.85623	2.30912	1.9619	1.50704	2.0987	1.62294	1.07858	0.4071	1.03187	0.961851	0.823079	0.741208	1.94624	1.80785	0.728799	1.01712	1.554	1.28661	1.26552	1.50504	1.4554	1.29961	11.2525	9.56911	14.8923	12.6794	12.7276	10.161	7.87325	6.08241	5.61279	5.56959	8.16074	5.2674	3.16392	6.25798	4.9697	6.28894	3.53633
Smp_050730	Chr_4	5991012	13131	Chr_4	Sjp_0115120	SJC_S008454	288	22.803	Aut_Shared	Aut_Shared	6.13701	4.13497	4.03555	5.54845	4.1224	3.92816	5.09115	3.06752	5.72039	4.45101	4.81833	4.74112	6.33887	6.27751	4.36771	5.26156	4.24795	6.42102	6.0751	4.44438	6.45775	4.94912	26.2009	24.0184	17.4016	16.9916	17.3909	16.6063	22.2643	18.1303	25.567	19.744	27.8799	20.4648	1.79558	17.1357	14.9561	14.13	15.0857
Smp_210810	Chr_1	35981278	49637	Chr_1	Sjp_0115050	SJC_S008449	1396	2.362	Aut_Shared	Aut_Shared	33.2809	32.543	26.515	33.4338	32.1644	24.933	42.8116	36.7033	40.3095	41.917	45.1019	45.2738	3.18514	2.85473	1.92252	2.24529	1.27975	0.810453	0.938002	1.78692	1.12189	1.5117	102.583	106.003	106.059	100.232	86.5217	80.8595	146.058	130.721	220.106	143.726	153.37	146.719	13.4746	2.0678	1.65315	4.45607	8.19536
Smp_171070	Chr_1	2553010	10331	Chr_1	Sjp_0115020	SJC_S008447	9179	8.675	Aut_Shared	Aut_Shared	38.2629	33.0504	32.7545	28.7326	31.761	30.239	23.7115	16.2199	14.9191	19.6407	20.8625	15.9845	11.4096	7.26352	7.8302	13.5044	7.78659	8.29465	6.64	7.3008	9.88225	6.98221	88.3732	65.3795	74.2882	71.8749	77.8143	69.3833	61.5356	45.6784	77.2755	49.9661	43.6042	40.1308	21.3147	6.47714	6.38948	10.1227	8.28662
Smp_039970	Chr_5	7280956	282	Chr_5	Sjp_0115010	SJC_S008445	4964	0.224	Aut_Shared	Aut_Shared	241.991	234.489	288.458	291.806	319.265	267.454	729.594	1344.33	787.056	375.349	416.508	496.631	116.299	115.469	65.0904	60.1597	148.986	324.391	293.887	201.718	149.601	205.108	274.763	376.916	257.841	434.104	372.214	289.398	1318.75	609.319	4145.27	676.865	1607.21	868.184	105.68	717.49	715.935	221.823	0
Smp_145310	Chr_4	12007614	12070	Chr_4	Sjp_0115000	SJC_S008444	12288	8.953	Aut_Shared	Aut_Shared	8.34606	8.35662	7.21708	8.19389	8.28203	7.48743	8.34878	4.20809	8.76455	7.10913	6.74817	6.57735	4.90229	6.44436	2.6599	2.52301	6.16577	4.83959	5.09186	6.73767	5.2778	6.05025	27.107	27.673	29.1645	27.8553	26.0597	26.7175	32.1246	24.1406	28.7379	23.4505	37.4821	25.1597	72.5707	6.8629	8.0784	11.3462	54.7188
Smp_042740	Chr_4	12004746	1702	Chr_4	Sjp_0114990	SJC_S008444	7901	1.729	Aut_Shared	Aut_Shared	11.4912	11.1143	9.5725	6.40898	8.55366	11.0173	7.7936	6.95096	6.65184	10.8315	11.9053	14.8014	21.1348	13.8006	16.4376	20.7815	21.9891	12.4655	8.20675	27.6042	11.8977	21.5187	9.2589	5.19931	8.49374	6.75512	7.58673	9.73611	7.55511	9.22458	12.6048	10.9282	7.91861	13.0845	14.5171	8.48154	7.08238	17.7765	12.2647
Smp_173620	Chr_1	30778832	55506	Chr_1	Sjp_0114880	SJC_S008432	142	16.862	Aut_Shared	Aut_Shared	3.84225	3.63166	3.77699	3.12778	3.89278	3.52707	3.36049	1.84992	3.45351	3.81348	4.01105	4.15048	0.442659	0.535888	0.198539	0.231606	4.22123	1.06728	1.07928	5.20388	0.912062	5.54424	39.6789	34.487	38.9799	40.0477	41.4178	36.2647	34.4129	37.6302	35.5152	38.918	39.9765	41.7536	29.5915	11.5576	13.3979	47.3166	5.23024
Smp_138300	Chr_3	18882037	14952	Chr_3	Sjp_0114850	SJC_S008427	1192	2.691	Aut_Shared	Aut_Shared	1.5248	2.18993	1.72213	1.40737	2.33385	2.3776	0.556387	0.200722	0.432799	1.84935	1.63914	1.01894	1.6288	1.73733	0.942398	1.02657	0.374018	0.0921406	0.0415192	0.380447	0.0282152	0.448079	9.34587	6.98261	23.8834	19.6073	16.3768	13.6884	4.43354	15.3709	6.30103	11.8951	4.14255	13.1547	0	0.286464	0	1.09936	2.26767
Smp_168260	Chr_1	52608117	14776	Chr_1	Sjp_0114840	SJC_S008426	10703	2.171	Aut_Shared	Aut_Shared	43.8685	38.5926	40.0087	34.2431	37.7937	38.1782	34.3235	18.5356	33.4619	41.5631	44.2675	37.7095	2.69328	2.58009	1.37386	1.44053	2.95015	1.23074	1.09236	2.68059	1.74163	1.78344	97.303	83.6556	92.907	90.7464	97.1551	90.2439	85.3672	96.7138	82.3191	104.623	90.038	93.2503	8.45988	2.87029	0.939325	1.37717	0
Smp_145320	Chr_4	12033429	27236	Chr_4	Sjp_0114830	SJC_S008425	1407	6.703	Aut_Shared	Aut_Shared	2.73857	2.48462	2.39016	3.30632	1.57166	1.73549	1.39176	0.443203	2.64972	1.40673	1.1167	1.24668	0.258317	0.206872	0.031317	0.0373992	1.332	0.222566	0.410277	1.44653	0.449198	0.934747	13.8646	14.6512	12.0045	7.32168	11.6483	8.30815	7.56825	7.10635	5.15398	6.09161	16.2055	7.36825	5.09167	1.0806	0.70802	5.53296	0
Smp_043010	Chr_4	12740263	12608	Chr_4	Sjp_0114770	SJC_S008408	278	5.067	Aut_Shared	Aut_Shared	17.0484	12.4394	10.7922	11.9865	13.4742	10.5321	7.7736	1.78556	9.4814	7.13357	6.62124	4.79297	3.0219	3.04986	1.31244	1.68545	2.99114	3.27812	2.85581	2.07207	6.69217	2.10782	23.7966	17.5014	19.0039	19.5668	15.5457	14.5224	12.5431	10.6813	5.18081	10.1799	17.0853	7.54504	0	8.24207	5.3995	7.9123	0
Smp_140790	Chr_1	19778094	3305	Chr_1	Sjp_0114760	SJC_S008401	8850	3.21	Aut_Shared	Aut_Shared	31.6203	31.8481	27.1413	28.272	29.6631	22.7404	29.0621	27.512	23.3114	19.9504	17.4055	16.5144	17.2593	33.7971	15.1544	15.1337	9.63183	17.9245	20.3801	14.1518	17.8706	16.4198	55.3653	49.8417	55.3574	51.0556	50.0571	41.6531	57.624	35.3783	100.815	32.4224	52.6014	32.3373	49.7523	24.0438	37.9027	28.3463	38.3162
Smp_074040	Chr_3	2697056	4213	Chr_3	Sjp_0114730	SJC_S008396	21	1.017	Aut_Shared	Aut_Shared	54.7864	65.7561	61.5815	52.6865	62.9492	60.6241	74.9694	43.9498	81.4518	68.7652	71.4981	72.282	48.189	52.2444	27.5665	31.3476	30.9726	18.7049	19.1558	26.2041	26.7364	23.9066	34.4591	34.5956	43.4012	40.8268	41.4281	40.857	55.56	44.3272	62.0225	49.8103	67.3691	51.8588	23.3633	14.8758	19.4948	33.1481	8.74512
Smp_141460	Chr_6	11667675	4338	Chr_6	Sjp_0114720	SJC_S008394	13182	1.032	Aut_Shared	Aut_Shared	2.3019	1.48966	3.84904	3.39795	1.96311	3.38167	0.669605	0.130849	0.423205	1.64973	1.42472	1.7713	1.15608	1.96512	0.456165	0.380554	1.48748	4.06509	2.36125	0.971337	4.37629	1.08109	3.9276	5.99115	0	2.40333	5.49381	4.92162	1.44915	2.63768	0.772336	4.66563	1.52329	2.41861	6.59213	16.855	7.39989	0	0
Smp_141450	Chr_6	11680249	9921	Chr_6	Sjp_0114710	SJC_S008394	3774	3.579	Aut_Shared	Aut_Shared	0	0.0715904	0.0369955	0.0391918	0	0.0406292	5.34187	8.22516	4.84055	0.0365921	0	0.0729644	0.00727339	0.0331903	0	0	0.0144535	7.13769	6.50768	0.0212361	6.97383	0	0	0.18999	0.346584	0	0.18762	0	26.5392	0.167291	65.4921	0	22.9938	0.178963	0	19.9453	19.8241	0	0
Smp_144940	Chr_4	21891781	28011	Chr_4	Sjp_0114590	SJC_S008351	2844	5.1	Aut_Shared	Aut_Shared	8.04558	6.07899	5.50397	6.51831	8.22289	7.47018	4.17781	1.03263	5.33803	6.41975	6.36872	7.19414	1.93723	2.7364	0.722287	0.680893	6.39383	2.31164	2.28274	6.53613	3.02726	4.67199	33.6042	28.4463	24.9186	32.228	24.1976	30.6247	22.294	29.7597	8.38712	30.9626	31.2461	36.2135	12.9936	11.7279	20.8109	30.0366	0
Smp_088990	Chr_4	30241889	19594	Chr_4	Sjp_0114440	SJC_S008279	1343	0.848	Aut_Shared	Aut_Shared	7.6401	12.3881	11.8667	11.2479	7.88392	13.3752	5.29683	5.57342	12.1891	21.3124	31.0518	57.7402	0.87833	1.17263	0.518892	0.562878	1.70514	1.02655	1.04554	1.94619	0.947354	1.85779	3.52678	5.28933	6.18519	3.23709	4.41976	5.38831	3.10007	12.5391	4.65065	18.976	7.08057	39.6032	3.51233	3.7306	5.87349	7.64475	0
Smp_086860	Chr_1	48129894	487	Chr_1	Sjp_0114330	SJC_S008213	1504	0.404	Aut_Shared	Aut_Shared	476.289	319.009	312.664	554.126	465.362	223.877	865.216	1390.8	778.002	132.908	154.839	172.908	912.808	908.433	1130.52	949.727	27.9719	531.272	598.487	77.8705	213.969	108.222	356.757	424.088	234.977	332.861	246.376	167.783	813.337	123.217	2456.03	138.025	826.64	166.481	14.6166	672.235	769.024	89.0421	102.189
Smp_136150	Chr_1	28755101	24703	Chr_1	Sjp_0114090	SJC_S008135	155	5.376	Aut_Shared	Aut_Shared	0.522225	0.381283	0.270922	0.313097	0.339162	0.649161	0.171387	0	0.0270801	0.560295	0.571854	0.340025	0.0803295	0.0933071	0.0469583	0.0270154	0.121898	0	0.0125652	0.18763	0	0.0813627	6.48305	2.54295	1.5463	4.76043	3.3483	7.08989	1.43522	7.46377	0	6.16103	2.01153	7.98452	0	0	0	0.742723	0
Smp_161030	Chr_1	22935403	29069	Chr_1	Sjp_0113920	SJC_S008108	13678	4.977	Aut_Shared	Aut_Shared	14.8399	16.4225	16.2017	24.6884	28.8604	52.9408	19.4846	8.84504	21.4118	111.517	110.944	128.182	0.850203	0.70105	1.35913	1.57322	6.87638	0.199053	0.213559	8.9219	0.333796	9.77982	135.419	233.836	156.726	251.738	167.841	506.927	256.466	1314.99	234.607	1415.55	319.117	1727.99	100.736	7.15546	3.77036	152.398	0
Smp_071540	Chr_1	22916475	8402	Chr_1	Sjp_0113910	SJC_S008108	2254	6.672	Aut_Shared	Aut_Shared	21.8161	20.2766	19.7261	13.518	18.0973	16.7381	13.6197	4.37167	17.3687	13.8579	12.6412	10.4307	6.90932	5.80023	2.9034	4.0676	4.33489	3.18104	1.84716	3.88668	4.87048	4.17301	61.7579	37.9291	59.3258	49.9245	57.7202	48.4853	45.6568	41.9426	25.8038	38.4314	62.6717	34.9601	9.55433	11.1767	9.34637	6.51115	16.2005
Smp_153910	Chr_4	14729747	20814	Chr_4	Sjp_0113890	SJC_S008102	1136	1.231	Aut_Shared	Aut_Shared	9.64891	6.86866	6.88386	4.10205	5.59558	4.725	0.748478	0.219392	0.709582	4.14911	3.80037	2.22743	0.724574	0.755852	0.190145	0.258193	0.378908	0.0264761	0.0298258	0.364398	0.0405375	0.214589	12.9499	4.78506	8.72899	5.94309	7.2698	5.77256	1.40226	6.158	0.332153	4.84908	0.873481	3.8139	3.48548	0	0	0.948248	0
Smp_001560	Chr_2	18053778	9368	Chr_2	Sjp_0113870	SJC_S008097	16296	6.755	Aut_Shared	Aut_Shared	0.959113	1.55516	1.09767	0.955189	1.46959	1.33465	0.835445	0.139934	0.81897	3.25711	2.47344	2.37751	1.18622	0.917793	0.528086	0.551161	2.78581	0.411776	0.397606	2.36141	0.810604	2.40773	2.25892	2.82508	5.03645	4.23239	3.76867	3.96063	2.71782	9.543	1.15878	7.46661	3.04732	8.4672	3.16236	0.671546	1.76137	3.43967	5.33584
Smp_128980	Chr_1	21883914	26240	Chr_1	Sjp_0113850	SJC_S008096	1322	4.317	Aut_Shared	Aut_Shared	15.9081	10.2679	9.6307	9.39015	9.76125	8.31984	13.9263	7.5385	10.4879	10.3144	11.1155	11.2513	2.3966	2.67568	1.61098	1.37874	1.67765	1.33358	1.6206	1.79048	1.9293	1.76173	67.4238	36.5302	44.0589	35.6054	40.0993	33.7741	58.4016	38.147	57.7559	40.8696	49.2548	45.7852	5.00608	21.2998	30.7977	23.2069	16.9887
Smp_026040	Chr_5	85378	32821	Chr_5	Sjp_0113840	SJC_S008095	265	11.928	Aut_Shared	Aut_Shared	2.08211	1.73994	1.65398	1.63457	1.56259	1.36537	0.762793	0.226419	0.598051	1.29558	1.43436	1.06181	0.694748	0.4236	0.252603	0.434492	0.86068	1.32643	1.1065	1.0399	1.04116	1.08868	12.7329	9.4339	9.97862	7.79136	10.334	8.86874	5.83896	8.3766	3.57691	9.0033	4.70321	7.24351	6.61343	9.35394	9.80192	6.5843	11.1264
Smp_156410	Chr_1	54750651	15718	Chr_1	Sjp_0113750	SJC_S008058	4622	10.941	Aut_Shared	Aut_Shared	5.48734	5.43309	5.99044	5.7307	6.592	7.46929	6.84232	6.01065	5.92124	6.39194	6.24281	6.01473	4.79057	5.45379	3.29285	3.26707	5.32774	7.90605	8.31386	7.05047	5.71696	5.61219	29.7919	30.673	33.0836	35.4265	36.442	40.3959	38.3837	32.5629	62.0466	30.232	36.2075	33.2008	15.4476	27.3209	37.2353	28.678	8.67272
Smp_053990	Chr_4	31249030	5361	Chr_4	Sjp_0113670	SJC_S008022	4990	6.975	Aut_Shared	Aut_Shared	8.26687	9.51419	8.02983	9.19028	10.3402	7.73446	7.69465	2.65232	4.73796	5.18219	5.11662	5.7095	13.0764	17.2253	5.89317	5.59526	9.41508	9.97094	8.56908	10.8859	14.0074	9.28949	24.1817	26.7849	25.942	28.7863	24.0648	22.3023	26.4746	15.5003	16.695	16.0563	17.365	18.7927	7.22715	11.5156	9.06623	14.7494	24.4222
Smp_158920	Chr_4	824939	24433	Chr_4	Sjp_0113430	SJC_S007965	501	10.549	Aut_Shared	Aut_Shared	1.71966	2.33172	2.54797	1.94133	2.93836	2.302	2.50018	1.83052	2.3461	2.08567	1.97665	2.21556	3.57651	2.46777	1.83346	2.03705	3.44499	2.35695	1.51178	3.11286	3.14252	2.29419	12.8335	13.1482	14.6195	21.0974	20.1564	18.4599	25.1245	16.9801	31.6394	18.203	25.407	21.2316	4.19152	12.0038	7.56947	7.96542	17.6237
Smp_099440	Chr_6	4898793	4088	Chr_6	Sjp_0113360	SJC_S007957	273	1.537	Aut_Shared	Aut_Shared	17.5635	28.8396	31.8741	12.0464	22.0124	15.2318	4.12132	1.40571	0.947187	11.0769	13.3925	10.6189	9.23173	4.80604	5.09099	4.06404	4.10395	0.337007	0.379645	4.12296	1.54797	2.67681	10.8696	7.45768	18.8666	13.6316	20.8434	9.41546	3.39504	8.17738	1.52371	9.84388	1.16871	8.01893	9.29746	0	2.59785	1.26697	0
Smp_007380	Chr_1	29755071	6143	Chr_1	Sjp_0113220	SJC_S007937	488	6.708	Aut_Shared	Aut_Shared	14.8416	14.4383	13.8763	12.9227	14.074	13.0931	14.6111	13.0446	11.6544	10.8745	10.1026	12.9052	31.704	31.3873	23.7321	20.9385	22.6889	16.9996	18.5945	23.7331	24.5859	21.6306	80.8648	71.8674	79.7559	74.022	81.9764	71.1057	89.1464	56.7391	143.372	53.6119	76.9662	73.2143	3.02197	16.6582	15.5124	20.0821	7.61026
Smp_172240	Chr_6	4107510	14650	Chr_6	Sjp_0113200	SJC_S007928	8297	9.074	Aut_Shared	Aut_Shared	3.99838	3.8967	2.97675	3.5863	3.81787	4.15051	2.53851	1.02683	1.66857	4.09891	3.82993	3.16568	5.03391	3.26908	2.14256	2.82433	3.32789	2.72716	2.35182	4.04109	2.15977	4.35974	35.6949	33.4708	37.4088	34.0867	29.5617	42.3877	29.7328	43.1701	22.121	43.6873	19.5774	34.4146	71.8998	14.4379	10.9084	22.3379	21.9545
Smp_123670	Chr_6	2843198	12136	Chr_6	Sjp_0113180	SJC_S007924	612	3.375	Aut_Shared	Aut_Shared	81.329	76.9804	81.8372	97.3768	84.2186	119.819	76.7131	55.5348	89.8514	140.742	165.071	168.522	14.3117	12.1463	9.06927	12.2281	10.0432	12.0786	11.9698	13.8881	9.69866	13.838	186.496	236.22	181.666	191.283	202.136	282.824	244.248	411.137	327.687	483.067	317.539	533.875	44.3289	45.723	60.8447	61.9926	26.7132
Smp_069400	Chr_1	12559077	7955	Chr_1	Sjp_0113160	SJC_S007920	10321	7.407	Aut_Shared	Aut_Shared	1.16625	1.24531	0.965299	0.53024	0.519679	0.569319	0.17104	0.0182309	0.157238	0.212172	0.288731	0.33493	0.43994	0.515112	0.0257333	0.0838922	0.19828	0.277096	0.351172	0.211875	0.159098	0.280732	5.87713	3.20177	5.84074	2.09782	4.21578	2.45485	1.44564	3.19514	0	2.32717	1.5196	2.81488	0	0	2.35989	0	0
Smp_012750	Chr_1	21985243	604	Chr_1	Sjp_0113150	SJC_S007919	8106	0.531	Aut_Shared	Aut_Shared	939.081	848.765	772.498	967.343	893.164	635.048	1870.08	3397.26	2100.12	601.788	671.847	667.848	2290.64	2631.82	3358.99	2314.72	463.415	1137.73	1029.35	436.365	992.522	507.282	841.106	888.63	761.047	757.53	706.055	571.198	1682.08	500.267	5704.23	582.619	2158.11	606.824	188.383	991.457	906.186	253.115	387.541
Smp_070110	Chr_4	18254833	6382	Chr_4	Sjp_0113130	SJC_S007914	354	8.669	Aut_Shared	Aut_Shared	7.84721	6.97524	7.22441	6.79575	7.87563	7.11209	9.48585	6.52672	7.92652	6.34496	6.19831	5.78369	10.9788	13.7415	8.47337	8.89941	5.8867	12.4773	10.4082	7.46073	10.0478	9.79792	53.293	51.468	49.8334	56.6976	56.1692	49.8096	66.699	41.6004	85.0286	41.7253	60.4422	40.525	17.6013	73.7037	116.712	57.6725	29.9449
Smp_068120	Chr_1	36296359	6505	Chr_1	Sjp_0113000	SJC_S007879	136	4.012	Aut_Shared	Aut_Shared	4.09097	5.93934	6.99657	5.2443	6.51408	6.70519	4.93758	2.3224	3.55611	5.45135	4.49769	3.67756	9.65637	11.9575	5.21866	5.42119	10.0739	7.53968	7.44381	10.5584	8.23644	10.1276	18.5692	28.3254	31.6357	33.682	38.2475	37.4718	33.2782	34.6123	30.7769	31.5121	28.4647	27.4982	4.70472	15.9726	15.0404	19.805	11.8782
Smp_085010	Chr_1	1173358	7432	Chr_1	Sjp_0112990	SJC_S007878	4178	3.505	Aut_Shared	Aut_Shared	90.081	97.0061	119.374	59.5086	33.4669	50.3652	96.8365	66.1503	170.213	56.2337	50.0718	94.5839	12.3065	10.0082	2.22189	10.3785	38.8194	48.6787	52.8745	71.8341	37.862	59.4365	209.927	135.67	227.693	81.1032	290.345	118.142	290.766	156.414	359.991	142.327	581.521	288.762	102.684	302.591	343.237	449.505	87.1521
Smp_019860	Chr_1	17350673	19993	Chr_1	Sjp_0112910	SJC_S007868	16629	1.806	Aut_Shared	Aut_Shared	72.1063	73.7737	67.3031	71.9201	72.3546	70.049	89.9821	88.0052	52.3162	65.3365	66.6103	70.0565	3.44681	3.82099	3.91812	3.38366	0.939551	0.868246	0.76074	0.800876	1.07616	0.882433	131.195	130.343	135.041	126.845	121.053	127.538	161.224	108.287	290.548	115.71	113.1	126.152	48.2057	5.79234	4.26666	10.1546	34.485
Smp_019890	Chr_1	17375988	30417	Chr_1	Sjp_0112900	SJC_S007868	4356	9.131	Aut_Shared	Aut_Shared	11.2817	11.9538	11.2671	9.66249	10.8496	10.7813	10.961	6.6993	8.0835	12.8367	12.0768	12.9126	2.11494	1.97266	1.1542	1.17901	1.28698	1.49468	1.57153	1.34374	1.92789	1.64461	110.737	86.3421	112.214	99.6829	114.33	93.3352	87.7391	94.4497	100.697	87.9506	73.3189	101.302	17.8732	25.3725	28.3825	26.0317	30.4158
Smp_146580	Chr_2	11490626	53001	Chr_2	Sjp_0112890	SJC_S007865	10359	1.463	Aut_Shared	Aut_Shared	8.70926	5.60431	4.43468	6.90311	5.53911	4.77086	0.865955	0.369203	2.48774	2.1484	1.09636	1.78496	0.58339	0.233322	0.142263	0.200801	0.584382	0.124769	0.128842	0.409433	0.0477584	0.446637	5.01015	3.97222	3.17816	3.03313	2.61512	2.55012	0.707965	1.53405	0.377315	0.949724	1.73643	1.24723	1.48503	1.25936	1.23609	6.84731	0
Smp_048990	Chr_2	13878756	13752	Chr_2	Sjp_0112790	SJC_S007853	11398	14.24	Aut_Shared	Aut_Shared	8.03785	6.47752	7.13174	6.86562	7.63992	8.48577	5.56449	2.49399	5.18331	10.6223	10.8509	10.2053	4.83266	5.007	2.68439	3.17733	3.35751	3.36607	3.52109	3.92196	3.12908	4.51452	67.4812	56.4195	54.198	61.2009	60.087	68.6361	45.8586	78.482	38.7259	84.1832	47.27	82.403	18.7152	20.6781	13.5688	24.4494	6.32681
Smp_121880	Chr_3	133321	12279	Chr_3	Sjp_0112710	SJC_S007843	6852	11.744	Aut_Shared	Aut_Shared	4.15591	4.66889	4.55487	5.07609	4.79571	5.88136	5.50166	4.7373	5.0949	8.83197	8.75239	10.551	6.05	6.12014	4.11228	3.61856	4.78793	3.83719	3.66541	5.06161	3.9511	3.36466	40.7087	48.3639	45.2802	46.5265	43.9701	60.866	59.6834	90.4665	92.8282	87.8818	62.3953	112.205	3.95564	9.24722	7.72491	14.0001	6.69049
Smp_121890	Chr_3	130399	1443	Chr_3	Sjp_0112700	SJC_S007843	4445	0.662	Aut_Shared	Aut_Shared	45.6713	43.7358	36.6019	52.7592	51.4133	50.9601	52.8887	60.7866	56.7376	47.479	48.2566	40.6305	26.1034	25.5575	30.3823	25.6069	9.63901	14.8939	12.9063	12.5563	14.0332	14.2382	27.0276	30.0184	25.6472	26.1413	21.3887	28.8027	33.938	29.4433	79.8935	32.279	44.4096	28.0973	3.86122	5.7436	5.38495	6.30645	6.5289
Smp_150580	Chr_5	1945070	20296	Chr_5	Sjp_0112680	SJC_S007840	8366	3.364	Aut_Shared	Aut_Shared	1.41234	1.75181	1.33824	1.16751	2.10783	1.46968	0.616259	0.120425	0.346213	1.44044	1.31122	1.59137	0.791064	0.906737	0.300903	0.408422	1.14454	1.08607	0.963492	0.830442	1.10166	0.957285	5.31967	5.10687	7.73901	7.70338	5.40957	7.72793	3.56634	7.26939	1.51887	6.56822	3.60589	9.02212	0	5.36616	10.059	7.85494	0
Smp_089050	Chr_4	30001300	596	Chr_4	Sjp_0112610	SJC_S007816	473	6.106	Aut_Shared	Aut_Shared	10.5045	12.4628	11.6881	10.6361	11.4137	11.9549	17.0325	17.5153	13.4234	15.2711	15.1046	16.0807	49.6398	56.7831	36.0071	30.2328	44.2689	85.9898	71.3497	35.703	86.3568	39.7184	107.544	106.005	112.969	109.451	132.742	122.637	166.841	139.529	323.462	143.969	149.551	152.696	15.8092	74.8593	72.5472	0	0
Smp_155100	Chr_1	17073168	3602	Chr_1	Sjp_0112600	SJC_S007815	8198	10.775	Aut_Shared	Aut_Shared	0.160342	0.261572	0.331785	0.208286	0.35724	0.323887	0.374109	0.275712	0.391823	0.072926	0.0496203	0.109061	0.540894	0.375822	0.0663037	0.175524	0.358283	0.535469	0.0861736	0.175472	0.117122	0	3.7046	6.29682	13.254	12.2411	13.8715	11.1413	29.1144	20.0455	51.5767	17.1629	31.6097	18.7066	0	8.3213	5.56668	5.36924	0
Smp_073490	Chr_1	10119529	12585	Chr_1	Sjp_0112530	SJC_S007805	528	12.055	Aut_Shared	Aut_Shared	1.52274	1.61534	1.21918	1.23338	1.19321	1.58017	1.69104	1.24338	1.72694	1.48834	1.30837	1.27808	1.81473	2.72693	1.93837	1.52387	4.50061	1.1166	2.49107	11.7018	1.10623	11.0197	15.8024	12.2247	17.9032	12.087	12.0722	16.0215	25.2172	19.1026	36.0464	18.3026	29.01	18.1648	16.947	13.2277	37.9668	124.897	9.60413
Smp_030780	Chr_6	5420031	41470	Chr_6	Sjp_0112450	SJC_S007793	6188	3.563	Aut_Shared	Aut_Shared	22.9719	21.214	19.8071	20.9043	22.5166	20.3242	17.3259	8.2621	23.5351	23.6344	22.9965	24.6994	6.14581	4.38741	4.18022	5.88906	3.98332	3.84702	3.9071	4.17607	4.9339	4.20042	108.996	102.315	95.8224	99.7224	91.3409	97.4217	77.5315	94.7164	65.9487	85.0733	117.607	103.261	15.8245	21.9586	25.9417	21.4588	31.3909
Smp_104330	Chr_2	19350065	7810	Chr_2	Sjp_0112430	SJC_S007783	20614	2.12	Aut_Shared	Aut_Shared	92.1906	98.5004	102.678	97.9887	96.2316	81.417	71.9282	67.1995	52.7394	57.6361	58.6359	60.173	24.2856	14.0116	26.377	31.7333	14.4311	20.9916	19.1962	15.2684	17.7176	19.9017	96.6361	103.542	102.862	99.8811	117.445	88.2888	93.021	66.8643	159.918	71.6235	76.785	76.9859	19.8573	90.3318	71.8389	30.8399	43.0356
Smp_074190	Chr_6	424378	19445	Chr_6	Sjp_0112400	SJC_S007777	14356	4.823	Aut_Shared	Aut_Shared	3.94039	3.825	4.14543	2.93739	2.9824	4.37171	1.48054	0.223987	1.75073	4.31746	3.38111	3.35697	0.621583	0.359376	0.452684	0.357656	1.21675	1.44535	1.40473	1.50604	1.14988	1.34373	18.9115	17.2011	34.3203	15.8488	27.0722	30.9102	14.1071	44.018	3.88052	37.6048	17.2206	27.8485	0	3.34954	7.34033	7.15673	0
Smp_119170	Chr_1	23063657	2153	Chr_1	Sjp_0112380	SJC_S007773	12116	4.724	Aut_Shared	Aut_Shared	41.784	42.4144	45.0979	36.6109	42.5428	38.4461	8.87439	1.31491	8.93712	28.6655	30.7847	19.5412	19.6402	10.145	6.52885	8.41809	23.8433	5.24711	4.90177	15.3633	8.62167	12.5509	26.6056	22.9926	26.4533	26.0329	29.8558	24.4468	6.54631	19.3065	1.85087	20.4426	7.27669	14.0652	2.49641	1.05957	0.694197	4.06884	4.20368
Smp_105910	Chr_3	11475378	19994	Chr_3	Sjp_0112250	SJC_S007750	4191	20.356	Aut_Shared	Aut_Shared	22.8946	25.7279	22.3106	20.0589	23.7466	18.8444	14.3031	6.07649	11.5502	15.119	13.3297	10.4746	21.4648	18.2842	11.5558	16.8068	16.6529	13.5467	11.395	15.3318	20.889	15.0341	44.8006	39.6772	50.6368	45.3964	46.2475	36.7912	30.7777	29.9844	23.589	26.636	27.4379	22.2215	12.494	19.0841	16.7544	20.663	14.3149
Smp_005740	Chr_1	38759469	4930	Chr_1	Sjp_0112240	SJC_S007749	17089	5.632	Aut_Shared	Aut_Shared	92.0285	105.682	121.287	103.881	114.318	163.666	61.9827	54.6426	52.8616	199.932	196.32	224.718	63.1064	97.6116	80.0147	61.3643	92.6963	9.66895	7.05163	95.7262	10.3543	90.8692	426.026	480.41	483.251	512.804	579.876	762.321	318.751	974.288	505.476	920.16	303.223	1127.8	152.676	32.9907	19.763	311.85	13.7656
Smp_125220	Chr_1	38771070	363	Chr_1	Sjp_0112230	SJC_S007749	270	4.685	Aut_Shared	Aut_Shared	26.6435	31.1732	34.8469	32.6343	31.6106	49.9398	22.7148	17.7838	18.1473	72.0925	64.7924	73.9106	240.133	387.134	314.863	199.038	342.088	47.8205	28.2179	378.417	45.3253	369.743	313.716	343.171	296.972	289.615	389.417	510.084	362.038	1007.43	578.486	888.027	349.674	1104.08	193.203	43.7869	70.4556	456.493	0
Smp_160590	Chr_3	10375818	11468	Chr_3	Sjp_0112120	SJC_S007732	44567	7.6	Aut_Shared	Aut_Shared	4.26237	3.33763	2.73525	4.02346	2.15921	1.18626	0.151542	0	0.114934	1.27517	1.00248	0.70439	1.91284	1.1549	0.273706	0.425731	1.16285	0.504559	0.487195	1.04717	1.50827	0.895783	10.1902	9.8674	7.858	4.92272	6.57865	2.77553	0.381638	3.35191	0	2.82147	0.356589	1.93443	0	1.86908	1.63067	1.5941	0
Smp_001095	Chr_1	64080993	23035	Chr_1	Sjp_0112000	SJC_S007721	7476	24.621	Aut_Shared	Aut_Shared	2.24547	2.17499	2.00592	2.21046	2.10649	1.98442	1.41269	0.702027	1.49006	1.27128	1.43865	1.3258	1.29219	1.24524	0.647257	0.680072	1.00222	1.05263	0.902827	0.987791	1.37359	1.3379	22.9798	22.758	22.9736	18.8484	19.949	20.1848	16.6689	13.7346	14.6525	15.798	19.4939	15.0542	0	9.41228	5.75884	7.23065	4.98363
Smp_069870	Chr_5	3374283	4085	Chr_5	Sjp_0111930	SJC_S007716	37	6.36	Aut_Shared	Aut_Shared	6.75725	7.77529	5.97496	7.74117	7.39018	5.92165	9.23549	13.9919	9.61395	5.86862	5.33818	6.11789	38.8883	24.4509	54.0543	55.0553	18.8499	20.7749	16.4127	14.6472	30.4658	12.1912	30.4114	36.0636	35.1431	33.1066	28.7649	28.843	57.6697	34.0619	144.916	27.3046	61.8087	34.8416	25.2828	37.6524	39.5967	22.0637	0
Smp_126870	Chr_4	7093868	44757	Chr_4	Sjp_0111750	SJC_S007674	7100	1.502	Aut_Shared	Aut_Shared	8.33934	6.48231	7.14045	3.17516	2.96741	4.06611	2.83713	0.0899042	3.3924	4.96997	4.89451	3.73802	0.113663	0.0147142	0.00152459	0.0117717	0.0512609	0.0123126	0.0277407	0.0611944	0.0377035	0.0698553	4.75689	2.02812	4.0697	1.80342	3.73859	2.68589	1.88868	3.33351	0.12201	3.13249	2.56686	2.48353	0	0	2.31173	0.752609	0
Smp_005860	Chr_1	38343494	15571	Chr_1	Sjp_0111740	SJC_S007671	1586	2.737	Aut_Shared	Aut_Shared	740.119	564.4	439.598	612.78	529.392	377.848	450.757	592.54	430.737	343.652	306.984	330.36	90.7772	72.0198	162.297	150.163	65.1073	77.241	79.2988	85.1337	64.5369	95.806	1054.95	874.867	799.916	728.863	647.89	541.013	649.807	454.43	1566.87	408.2	697.66	472.392	1172.93	1485.47	1549.33	1524.45	971.271
Smp_127020	Chr_4	8360517	26299	Chr_4	Sjp_0111690	SJC_S007653	175	1.321	Aut_Shared	Aut_Shared	1.79831	2.52149	1.40325	2.22984	3.22063	2.4217	0.697484	0.102223	0	1.68537	1.11303	0.296525	0.0480166	0.0180854	0.0259462	0.00934903	0.0436192	0	0.0118026	0.0560775	0.0160415	0.110392	0.993614	1.48472	1.52351	2.34514	1.19129	1.64933	0.628475	1.47075	0.167475	0.927397	0	0.174819	0	0	0	0	0
Smp_034610	Chr_1	20369315	5002	Chr_1	Sjp_0111510	SJC_S007605	910	4.689	Aut_Shared	Aut_Shared	1.33565	0.874291	0.903608	0.927338	0.604884	0.589215	0.0736865	0.0287985	0.0310477	0.279298	0.199542	0.111384	1.8249	0.928932	0.920818	1.00415	0.372672	0.275427	0.186164	0.716036	0.337364	0.758993	9.10014	7.0308	5.42627	3.417	6.40902	3.67543	0.686792	2.14297	0.48804	1.7198	0.320857	1.01888	0	0.80435	0	0	0
Smp_137060	Chr_4	6533809	26803	Chr_4	Sjp_0111400	SJC_S007574	2720	5.208	Aut_Shared	Aut_Shared	12.1913	12.1026	10.8559	11.7428	11.7479	11.0846	8.89001	3.60407	9.25266	8.24805	8.67485	7.39595	3.15527	2.70684	1.70826	2.45974	2.38604	2.86814	2.21191	2.09873	2.88039	1.81638	18.3788	17.2033	18.5141	17.3165	16.9437	17.3678	14.6026	12.9439	10.7601	13.3971	16.7942	11.9607	4.83007	8.13314	12.3076	5.20309	6.04851
Smp_074770	Chr_3	7601348	1576	Chr_3	Sjp_0111380	SJC_S007568	186	0.714	Aut_Shared	Aut_Shared	22.6849	31.5792	23.5514	20.0382	30.0768	30.7524	18.8727	8.51068	12.8455	23.478	18.3461	18.6528	70.8086	124.641	33.0139	25.5409	30.571	32.1693	29.9368	44.3825	24.3595	40.3851	14.3201	12.4822	19.5682	19.1681	15.4081	17.3326	15.1905	18.7189	13.7278	14.8846	10.1822	14.146	3.87614	20.5924	20.5426	24.2687	6.55443
Smp_018440	Chr_3	3715725	8254	Chr_3	Sjp_0111310	SJC_S007530	814	1.1	Aut_Shared	Aut_Shared	7.26412	5.82323	4.09258	6.50331	4.97274	3.96578	0	0	0.132348	4.04795	4.6175	1.6618	0.848007	0.354609	0.214943	0.259581	1.33768	2.80411	2.55719	0.816799	2.35113	0.784632	4.48495	3.32293	3.20917	1.92106	2.60588	1.83928	0.0827399	2.32353	0	2.75265	0.115964	1.28885	2.12868	6.77373	5.91455	1.73377	0
Smp_005910	Chr_1	38142519	14194	Chr_1	Sjp_0111280	SJC_S007524	97	2.432	Aut_Shared	Aut_Shared	26.7286	26.9707	23.5741	23.7047	20.5758	21.1661	17.0485	14.9361	9.39822	21.2707	22.479	23.3544	3.89164	3.62156	2.56234	2.64039	6.32407	2.71771	2.64605	8.25277	3.03164	7.58359	165.053	150.922	138.944	122.781	186.648	150.419	143.889	170.15	264.744	176.846	102.089	222.545	5.91385	4.38824	1.6408	8.82194	2.48191
Smp_202880	Chr_5	6183282	35583	Chr_5	Sjp_0111220	SJC_S007487	1574	2.156	Aut_Shared	Aut_Shared	2.20368	2.85219	2.21087	2.66742	3.28885	1.21401	0.267097	0	0.202573	0.546691	0.867952	0.968978	0.165275	0.0730028	0.0843769	0.165834	0.157163	0.00774351	0.00872319	0.053288	0.0118561	0.106694	2.64806	3.86179	4.12969	4.48718	3.28761	1.67073	0.789153	1.64158	0	1.93579	0.31601	1.75611	1.61254	0.341915	0	0.874902	0
Smp_174400	Chr_2	11949274	817	Chr_2	Sjp_0111160	SJC_S007463	733	0.431	Aut_Shared	Aut_Shared	0.501068	0.594482	2.15046	2.27813	0.940106	0.674766	0.26722	0.313309	0	1.21543	1.24051	0.908838	0	0	0	0.0429918	0	0.337255	0	0.257874	0	0	0.578745	1.13505	0.690193	0.531207	1.86815	0.791146	0.320306	0.99944	0	0.687497	0	1.42556	0	0	0	0	0
Smp_177120	Chr_3	26271831	4649	Chr_3	Sjp_0111110	SJC_S007436	915	3.458	Aut_Shared	Aut_Shared	20.5468	19.2648	16.6944	18.9836	20.2124	15.685	21.3158	12.7695	20.587	13.7856	16.1573	14.6126	7.49687	8.64105	2.66398	4.20827	6.10707	5.51193	5.40809	7.52278	4.90024	6.91728	43.1376	41.7462	41.5202	43.8032	38.8133	35.4048	55.4565	32.5548	60.7149	36.9196	58.8866	36.6041	3.83758	13.863	6.42203	5.22301	6.48846
Smp_143520	Chr_2	28989392	10802	Chr_2	Sjp_0111090	SJC_S007425	1283	12.056	Aut_Shared	Aut_Shared	2.25705	2.59282	2.18555	1.52414	1.68043	1.42324	1.06995	0.168011	0.833212	1.37959	1.55218	0.812271	1.25253	0.609666	0.296898	0.718615	1.16817	0.739731	0.574704	1.34578	0.624883	1.03371	27.7385	15.9793	32.425	19.4102	27.482	15.7681	17.0239	21.0262	5.18456	20.3904	11.9299	12.0077	21.0813	18.0389	29.8433	37.6831	0
Smp_150490	Chr_3	1254821	600	Chr_3	Sjp_0111030	SJC_S007419	559	4.981	Aut_Shared	Aut_Shared	8.36786	10.4937	11.0051	9.82801	11.1038	8.14494	2.38159	0.650645	1.51983	6.07357	5.20597	3.53883	26.4584	9.9394	5.85692	17.1524	58.313	10.5623	15.0025	44.5946	12.6562	49.8754	46.4992	58.973	63.2169	60.1784	70.245	47.9912	16.9851	40.4176	8.77799	38.1134	11.1813	23.48	74.4557	24.1133	16.1192	72.6201	32.9235
Smp_083650	Chr_1	36957912	18328	Chr_1	Sjp_0111010	SJC_S007404	351	2.575	Aut_Shared	Aut_Shared	7.63199	5.17419	4.62781	4.46677	4.16987	3.78353	3.53343	2.41229	2.77031	2.03438	2.18016	1.06484	0.324811	0.475101	0.662702	0.584511	2.30017	3.24727	3.74279	2.64388	4.05117	2.74157	20.174	15.6181	22.1595	14.1314	18.8507	11.6118	16.1603	8.55688	17.5387	10.0905	13.5897	4.57695	0	29.8451	42.7564	19.6993	14.4045
Smp_099690	Chr_2	10163405	4069	Chr_2	Sjp_0110890	SJC_S007308	1544	0.298	Aut_Shared	Aut_Shared	78.9922	79.9619	65.3148	91.7857	70.7036	73.6819	119.81	140.927	126.53	94.9262	82.0826	88.507	17.6364	18.0191	15.948	17.1176	8.03478	14.6944	15.333	10.0449	10.9901	10.2633	85.5819	79.5057	134.292	82.6866	84.3298	101.597	226.855	147.792	478.301	141.794	269.033	196.936	6.22394	51.7005	47.1205	30.6068	53.0014
Smp_160610	Chr_3	10644368	14783	Chr_3	Sjp_0110820	SJC_S007250	3166	6.927	Aut_Shared	Aut_Shared	4.11531	2.3303	1.85412	4.57636	2.77845	1.55341	1.42988	0.604319	1.91252	1.68265	1.42792	1.43255	1.34234	0.829098	0.304646	0.327887	0.417093	0.577802	1.09184	0.58432	0.399529	0.483415	14.8484	17.2349	8.49247	10.2911	6.9449	5.28157	6.87615	9.07057	5.72049	8.00934	11.8703	6.06465	0	1.58634	2.59628	2.02987	0
Smp_034300	Chr_2	7007612	1895	Chr_2	Sjp_0110790	SJC_S007220	21	2.729	Aut_Shared	Aut_Shared	4.19417	3.19221	4.85184	2.77554	5.27083	4.95541	2.99641	0.79171	4.05434	3.69518	3.72243	2.72718	1.29468	1.19703	0.198046	0.370705	2.72408	1.89023	2.12938	3.33535	2.22625	4.47824	11.1984	6.40576	8.34679	11.7775	11.5974	9.72713	8.00544	9.13214	3.5784	8.7299	9.59129	6.89598	0	0	2.94629	2.86202	0
Smp_158000	Chr_3	1566210	26461	Chr_3	Sjp_0110780	SJC_S007213	985	1.714	Aut_Shared	Aut_Shared	0	0	0.1545	0.0818363	0.590995	0.254513	0	0	0	0.229223	0.077984	0.152357	0.019089	0.0110613	0.00644685	0.0053096	0	0	0	0	0	0	0	0	0	0	0	0	0	0.542819	0	0	0	1.16139	0	0	0	0	0
Smp_167060	Chr_2	16030272	13247	Chr_2	Sjp_0110730	SJC_S007165	687	2.804	Aut_Shared	Aut_Shared	0.462112	0.456886	0.519428	0.25012	0.433508	0.41487	0.821484	0.337109	0.363437	0.280235	0.238346	0.232828	0.484802	0.463997	0.177711	0.214771	0.151544	0.1456	0.164021	0.127234	0.254774	0.252875	1.06459	0.463976	1.26959	0.651428	2.06185	0.970195	3.73157	0.817086	3.3495	0.843088	1.65157	1.31114	8.50379	5.44589	2.3966	4.66238	0
Smp_124050	Chr_1	7503713	67251	Chr_1	Sjp_0110620	SJC_S007127	1657	1.215	Aut_Shared	Aut_Shared	93.6716	97.0058	113.118	82.1979	75.8681	100.173	12.7969	2.55624	7.06944	81.8114	82.9491	66.8431	1.23769	1.67072	0.682857	0.578172	5.81238	0.0327772	0.0138465	6.7073	0.0376388	6.67467	176.087	150.207	167.06	140.595	205.807	193.285	39.1271	219.681	10.0404	228.616	22.3416	191.473	16.7169	0	0.615885	31.5776	6.75291
Smp_014290	Chr_1	19293681	16137	Chr_1	Sjp_0110450	SJC_S007056	3004	0.346	Aut_Shared	Aut_Shared	146.054	174.764	150.01	120.808	134.086	153.397	205.046	259.925	139.692	209.314	220.972	233.214	9.03053	9.02595	5.43368	4.36633	6.90439	3.07348	3.59697	5.31375	4.62736	5.45263	208.676	178.912	257.02	160.136	192.14	168.351	291.57	305.227	758.807	319.004	291.892	385.508	80.1692	8.83233	8.13011	15.5668	28.2551
Smp_133170	Chr_1	16350914	10039	Chr_1	Sjp_0110300	SJC_S006870	1163	0.744	Aut_Shared	Aut_Shared	15.3843	22.385	15.661	8.86098	13.0705	17.5902	5.57284	1.9965	5.67459	9.85743	10.7794	8.77485	0.323455	0.47378	0.237898	0.0804721	0.657044	2.38786	1.66963	1.15426	2.73153	0.622874	9.74802	6.63821	13.0783	8.94732	12.3242	11.6599	5.39504	8.65077	3.83376	9.89105	5.04093	8.504	5.48824	5.84057	1.53638	0	9.32624
Smp_084930	Chr_3	18178704	3764	Chr_3	Sjp_0109520	SJC_S006072	209	0.853	Aut_Shared	Aut_Shared	17.4692	26.4332	27.63	18.0884	23.7506	27.1049	17.9577	13.7727	16.2138	30.0923	35.8842	40.2577	8.83779	7.5137	2.96402	3.74199	6.51439	6.88111	7.58676	6.60483	10.6477	5.57713	13.4237	19.1469	25.4684	23.5221	31.1195	26.6913	22.2881	38.9872	39.5953	43.1272	24.6116	55.9856	3.41158	2.53205	2.84107	1.38844	0
Smp_151570	Chr_1	63262540	17475	Chr_1	Sjp_0109240	SJC_S005867	241	3.549	Aut_Shared	Aut_Shared	1.27787	1.29952	1.04463	0.988077	1.08461	1.31113	0.129808	0.114147	0.164083	1.54986	1.05455	1.9499	0.0557454	0.0314049	0.0195239	0.0120599	0.139495	0.0157675	0.0355247	0.0723375	0.0724248	0.0766773	4.67537	2.89562	4.10841	3.83962	3.33608	4.03658	1.36189	5.38263	0.870992	5.11545	1.71787	9.69799	4.72762	1.00548	1.3212	2.57725	0
Smp_168240	Chr_1	52480585	40675	Chr_1	Sjp_0109120	SJC_S005813	7703	10.126	Aut_Shared	Aut_Shared	17.8083	14.094	12.1214	14.9881	11.9843	9.63573	3.23019	1.13352	3.09108	8.58774	9.4381	8.57485	2.25126	0.809541	0.931063	1.64072	1.24444	0.189675	0.144992	0.93752	0.321527	1.36711	48.7353	40.5377	38.4318	31.9429	34.3619	26.9916	10.5624	24.3285	6.77855	28.0837	10.8595	26.4326	10.1603	2.15523	0	6.61935	0
Smp_014820	Chr_2	12887236	27915	Chr_2	Sjp_0109110	SJC_S005812	144	9.182	Aut_Shared	Aut_Shared	6.35039	7.17153	7.05151	4.75094	7.03846	5.65368	0.9282	0.147066	0.824471	5.69094	5.05136	4.35138	0.886643	0.453484	0.516995	0.673169	1.09927	0.305988	0.266865	1.44154	0.211579	1.61602	35.0848	26.6261	38.5665	36.4033	39.4903	30.2363	5.8253	32.7528	2.15974	29.2649	5.44295	27.6171	1.15231	0.976882	0.958432	4.37332	0
Smp_126690	Chr_1	40366014	4437	Chr_1	Sjp_0109020	SJC_S005793	3194	4.737	Aut_Shared	Aut_Shared	16.5948	16.6596	17.0225	18.5957	17.0217	15.809	19.2804	14.5954	16.0734	15.1781	14.9269	14.6088	15.7183	21.2577	10.3807	7.97165	7.72388	9.19078	7.83514	8.16711	10.9343	7.24779	51.6163	63.2695	53.8615	52.8545	54.7744	52.9197	63.8294	43.2684	84.8793	41.9628	56.0533	45.9893	0	22.9174	13.4049	22.86	10.1755
Smp_163420	Chr_1	11830943	73597	Chr_1	Sjp_0109000	SJC_S005791	265	18.872	Aut_Shared	Aut_Shared	7.19791	6.77484	6.19517	6.08727	6.94561	5.45526	2.23362	0.314836	2.32198	4.82298	4.81623	3.68075	2.80609	2.71379	1.0704	1.542	4.58447	1.77459	1.34117	4.05925	1.73686	4.03271	25.0818	20.9676	24.2838	22.8211	22.7936	19.1445	8.85129	17.9343	2.32001	18.0119	10.1684	14.1269	2.69233	1.85241	1.11682	2.73221	0
Smp_171830	Chr_1	47105300	50541	Chr_1	Sjp_0108960	SJC_S005782	5332	5.763	Aut_Shared	Aut_Shared	16.9006	14.983	15.83	17.5243	16.3818	16.0728	24.4813	13.0514	27.712	18.1344	17.5575	15.0893	1.36634	1.97263	1.00853	1.12446	1.09798	0.986768	1.08705	1.38813	1.00166	1.24164	62.2272	65.364	54.4417	60.497	57.4993	57.729	86.2083	57.3276	86.1474	58.0579	106.742	52.6589	3.37144	5.00441	5.61503	5.48826	5.66321
Smp_122870	Chr_2	17779338	22795	Chr_2	Sjp_0108860	SJC_S005769	5396	8.494	Aut_Shared	Aut_Shared	0.127125	0.12066	0.389707	0.280733	0.286216	0.410865	0.0406777	0	0	0.107928	0.0786818	0.061488	0.0633115	0.0433359	0.0119739	0.0261949	0.320817	0.120876	0.122552	0.3697	0.20358	0.127361	0.734864	1.20103	0.438188	1.18038	1.30465	2.26026	0.101678	0.634522	0	0.654714	0	0.791925	0	0	0	2.77488	0
Smp_133020	Chr_1	17441386	19810	Chr_1	Sjp_0108760	SJC_S005746	13261	5.894	Aut_Shared	Aut_Shared	3.40758	2.78219	3.70667	3.78394	3.47165	3.45397	2.95062	1.42047	2.07481	3.53293	3.8326	3.63309	3.31838	3.33362	1.94099	1.89186	1.9037	1.2379	0.98713	2.40355	1.0648	2.33356	43.3651	37.6699	31.8796	38.1673	42.5691	36.5426	55.8913	53.3446	49.062	61.3931	38.2456	59.993	8.817	20.7121	24.8685	62.8793	15.1385
Smp_034660	Chr_1	20655109	6096	Chr_1	Sjp_0108730	SJC_S005740	8251	4.33	Aut_Shared	Aut_Shared	24.1397	18.2255	14.1275	27.0817	22.9262	17.7315	11.4374	2.99387	15.029	20.8391	17.2251	11.8508	20.2593	12.6397	8.26086	10.6652	9.76181	6.59915	7.07763	14.792	10.5192	12.7487	28.6738	31.2692	21.3629	25.0054	17.1863	20.6189	14.527	24.5974	7.19184	20.9839	21.6146	15.2826	0	7.81204	9.71669	6.99726	0
Smp_018290	Chr_3	4225799	16688	Chr_3	Sjp_0108440	SJC_S005660	14099	2.09	Aut_Shared	Aut_Shared	14.1562	12.1368	12.8606	10.3355	11.4383	10.7146	16.7523	15.8296	14.6976	9.21127	9.20943	8.93372	3.31436	2.02797	2.18553	2.87721	2.15673	2.16295	2.79001	3.72432	2.80609	3.66673	41.1898	32.6977	37.426	33.7558	41.1537	32.1752	62.9617	33.5897	111.082	34.0761	61.2382	30.196	8.24969	18.412	24.1751	39.3151	0
Smp_077860	Chr_6	19805190	1284	Chr_6	Sjp_0108410	SJC_S005655	20051	1.142	Aut_Shared	Aut_Shared	88.1239	85.7065	88.8123	108.947	91.0072	60.9915	7.36213	4.25683	3.05953	18.6926	16.1521	12.5768	93.1214	126.686	104.108	73.5587	6.03053	1.28756	1.6922	8.36825	0.328562	5.21782	51.2821	65.3695	50.2547	54.4122	56.4387	38.0781	5.21787	11.6764	5.22472	10.2662	2.32689	8.70854	0	0	1.22872	7.1922	0
Smp_164020	Chr_6	19186915	33119	Chr_6	Sjp_0108370	SJC_S005649	10577	12.072	Aut_Shared	Aut_Shared	2.61185	2.69551	2.92848	2.45166	2.73547	3.9268	0.505643	0.0335577	0.675334	2.33243	2.41376	1.27628	0.0239667	0.00331412	0.00824131	0.0159082	0.57584	0.0915157	0.131211	0.966932	0.20381	0.370867	10.3939	9.27457	9.13146	10.972	11.9224	14.5811	2.18384	9.88519	0.3369	9.91836	3.32793	5.95577	0	0	0	12.2243	0
Smp_037720	Chr_1	33748352	756	Chr_1	Sjp_0108330	SJC_S005641	5750	0.482	Aut_Shared	Aut_Shared	2.24025	1.06316	0.549406	0.873034	1.68127	1.50842	0.955784	0.560316	2.41631	0	0	0	2.81574	2.41976	1.08311	1.5332	8.91463	21.1391	19.2972	8.9178	25.6696	8.56661	1.42445	0.310406	0	1.30744	0.613069	1.29815	0.525573	0	1.12043	0	2.57815	0	0	12.2464	25.3969	11.2315	0
Smp_152270	Chr_1	3590126	1000	Chr_1	Sjp_0108260	SJC_S005607	758	0.269	Aut_Shared	Aut_Shared	34.5215	52.3874	55.1285	31.2864	41.4223	35.6773	35.5363	101.905	18.4008	25.3163	31.8012	45.1412	135.876	130.871	133.777	123.005	54.0591	63.098	56.1819	57.5165	54.4218	39.9747	109.604	79.3295	93.3642	71.8578	96.0296	96.3184	249.14	268.14	863.652	358.048	258.09	344.701	49.1208	58.8461	67.1335	48.6405	73.1837
Smp_154220	Chr_6	15789532	440	Chr_6	Sjp_0108210	SJC_S005580	544	0.338	Aut_Shared	Aut_Shared	10.8619	16.6772	18.8033	18.2597	13.1865	14.6272	9.88162	8.78933	3.01503	14.3362	11.4683	11.2027	0	0	0	0	0	0	0	0.478825	0	0	8.66877	10.0749	11.4868	10.609	10.5711	10.5335	7.46314	12.7524	14.7737	13.1582	5.22997	9.49018	0	0	0	0	0
Smp_127030	Chr_4	8391008	20790	Chr_4	Sjp_0108000	SJC_S005517	428	22.204	Aut_Shared	Aut_Shared	0.564119	0.380802	0.638062	0.467474	0.739057	0.943043	0.165984	0.0790609	0.118019	0.83754	0.872877	0.664492	0.387001	0.475152	0.193647	0.278764	0.379346	0.0795201	0	0.587764	0.263798	0.805637	5.1798	3.83775	3.91227	6.25988	6.40936	8.55598	1.52894	6.75848	1.22229	6.92228	1.27234	5.7415	0	0.58885	0	5.27705	0
Smp_148530	Chr_1	49003395	22916	Chr_1	Sjp_0107970	SJC_S005510	11261	2.363	Aut_Shared	Aut_Shared	172.549	141.719	118.735	162.765	130.146	98.2131	119.559	67.8895	94.5086	81.7479	64.3717	61.8867	25.0382	25.9952	27.2694	22.752	30.0664	6.84154	6.12234	35.1843	6.97723	39.3904	255.356	239.835	211.934	188.597	184.157	145.76	176.194	109.761	183.038	86.798	150.983	86.9843	77.7008	46.9637	46.473	173.297	11.8894
Smp_034410	Chr_2	7284464	8511	Chr_2	Sjp_0107700	SJC_S005259	377	3.74	Aut_Shared	Aut_Shared	57.5701	57.1361	53.3522	41.8927	46.7481	72.6671	29.4705	17.1864	28.1045	85.9663	92.779	95.6581	28.8561	35.3831	22.9658	20.1436	73.1032	36.1944	41.3936	122.36	29.9887	101.31	219.742	161.994	205.714	167.362	207.949	278.019	125.974	322.533	128.326	348.143	125.405	385.95	115.437	93.086	84.0621	301.452	107.6
Smp_037910	Chr_1	34629971	7686	Chr_1	Sjp_0107600	SJC_S005203	1880	2.176	Aut_Shared	Aut_Shared	37.7136	41.5654	41.2554	31.7149	35.5655	39.8279	30.4867	49.9559	26.5608	28.4074	26.0449	27.4221	32.1459	30.1319	39.7156	33.7305	21.2123	12.7265	11.1058	14.7747	16.741	13.3656	0	0	0	0	0	0	462.185	405.797	1509.94	431.594	462.696	514.253	126.4	124.697	109.912	90.8038	0
Smp_138490	Chr_3	19860883	326	Chr_3	Sjp_0107530	SJC_S005167	3833	2.744	Aut_Shared	Aut_Shared	2.59719	2.42776	3.18471	2.40254	2.87942	2.75562	2.22453	0.787382	1.27332	3.96134	3.16625	1.7606	4.31628	6.62153	0.941908	1.40066	3.51884	0.845206	0.952139	4.52387	0	1.37008	5.38257	5.37081	5.74339	5.4605	8.04718	6.7771	4.70366	8.31677	3.67671	7.06706	5.49366	5.0591	0	8.19276	0	0	0
Smp_082850	Chr_2	16047325	22214	Chr_2	Sjp_0107400	SJC_S005049	1401	3.654	Aut_Shared	Aut_Shared	29.4921	25.3137	19.9661	27.7541	23.6747	22.0068	19.5736	6.06073	17.6102	22.4723	20.9971	17.3307	10.5377	10.9263	6.06058	6.43382	8.68206	4.66382	4.80673	6.85711	7.6915	7.36902	90.4567	79.8053	73.9149	69.1889	60.8309	65.6916	68.9529	72.1992	38.7871	66.1641	64.4813	58.1531	5.45708	1.06347	1.19343	2.89335	0
Smp_045710	Chr_5	4089472	5766	Chr_5	Sjp_0107190	SJC_S004969	7709	3.387	Aut_Shared	Aut_Shared	33.3473	33.2097	34.2843	35.5328	33.6758	36.836	34.2762	28.8651	23.4256	41.8757	44.5943	43.0607	20.1548	11.4786	7.08277	10.9771	27.2561	11.7555	13.0813	31.6792	18.4378	28.1574	134.848	149.761	153.247	136.003	155.881	161.783	151.37	171.684	246.7	185.251	118.874	186.984	0	27.0239	28.8952	69.1141	0
Smp_150850	Chr_4	14306931	38478	Chr_4	Sjp_0107040	SJC_S004918	1312	11.729	Aut_Shared	Aut_Shared	11.6183	8.62884	7.51837	9.99775	10.4673	7.92209	4.19289	0.310851	4.70422	6.91159	6.45018	5.19875	1.13458	1.09918	0.699597	0.92197	1.39003	1.22451	1.00836	1.51669	1.1293	1.65992	35.817	32.43	27.6514	33.099	24.7774	25.6904	14.386	21.5659	2.01576	20.1139	18.1747	17.1714	0.539421	0.028105	0.0279111	0	0.310802
Smp_030920	Chr_6	5822257	796	Chr_6	Sjp_0106930	SJC_S004866	6549	0.533	Aut_Shared	Aut_Shared	396.67	400.918	399.208	476.067	443.196	389.038	714.153	912.823	602.543	469.059	466.948	490.188	383.278	386.919	413.145	383.014	166.091	145.73	161.828	177.598	182.847	145.609	233.467	283.939	248.663	264.538	252.332	242.665	517.518	305.627	1249.06	322.764	503.638	349.012	102.567	42.0658	36.6522	39.6099	38.4909
Smp_029790	Chr_3	18841664	2520	Chr_3	Sjp_0106920	SJC_S004865	71	4.022	Aut_Shared	Aut_Shared	1.12759	1.65633	1.44851	1.49963	1.66225	1.84386	1.40314	0.77221	1.19449	3.67947	3.65567	4.38263	2.27645	2.14875	2.12561	1.36595	2.38988	0.984061	0.739042	3.17697	0.502231	4.34238	11.0951	12.8328	16.2851	12.5338	12.1217	14.0003	18.4217	46.6722	23.1603	44.102	15.8885	60.9654	0	0	3.05669	0	0
Smp_189490	Chr_3	24805560	1745	Chr_3	Sjp_0106820	SJC_S004845	8564	1.925	Aut_Shared	Aut_Shared	74.6044	71.609	55.6453	51.3707	54.7264	34.4456	8.61547	1.33282	11.2685	32.5877	28.3299	22.2477	9.2215	4.54976	3.26516	5.71651	3.94433	0.631604	3.02393	6.88191	1.20881	5.11914	45.5218	30.2699	42.6481	31.3907	34.782	20.3336	5.61788	20.5856	1.84251	18.0871	8.29769	15.2423	0	0.665234	0.872376	0.85182	0
Smp_003710	Chr_5	556817	10101	Chr_5	Sjp_0106720	SJC_S004833	1842	6.355	Aut_Shared	Aut_Shared	103.987	108.133	110.405	98.0437	104.532	116.101	72.0029	48.8722	52.9641	110.005	107.794	109.407	29.3323	23.0075	21.8739	25.3531	38.5702	18.9856	18.4991	31.641	21.1752	30.1124	428.311	420.991	466.004	431.672	492.464	487.811	322.379	456.618	399.716	450.349	266.968	480.963	42.9195	75.3543	69.0665	103.928	0
Smp_172530	Chr_6	9925585	20327	Chr_6	Sjp_0106670	SJC_S004826	244	14.569	Aut_Shared	Aut_Shared	3.37971	2.19835	2.33568	4.13995	2.87849	1.70674	3.64433	2.33572	4.18691	1.19556	1.0459	1.49668	6.61706	2.90865	4.65101	8.07132	0.797136	3.80902	4.55052	0.901728	4.52445	1.15358	26.348	34.3612	17.2417	21.4553	19.2779	14.13	37.3905	10.7335	43.3622	10.1922	45.2775	14.2281	4.14474	19.343	14.9692	3.37554	3.48517
Smp_130890	Chr_4	20979043	85186	Chr_4	Sjp_0106650	SJC_S004824	17363	12.872	Aut_Shared	Aut_Shared	0.754988	0.497634	0.514321	0.632032	0.975821	0.677806	0.0447374	0	0.02262	0.386622	0.30114	0.152156	0.176616	0.477166	0.123358	0.0717446	0.348441	0.394613	0.287857	0.284419	0.460572	0.28051	4.18492	3.64781	3.18857	5.76177	3.45221	4.13169	0.321687	3.01124	0	2.20947	0.270516	0.787439	0	2.21809	2.23104	1.5274	1.34915
Smp_125440	Chr_1	37503635	77885	Chr_1	Sjp_0106600	SJC_S004818	11391	3.384	Aut_Shared	Aut_Shared	0.574362	0.227147	0.234764	0.373052	0.299339	0.343764	0.272274	0.0798085	0.129063	0.58051	0.434489	0.308676	0.0315005	0.0178506	0.00963724	0.0148822	0.0920541	0.0176887	0.0159413	0.0946768	0.00541663	0.0430101	7.35532	1.60283	2.92391	3.37558	0.791416	1.67579	2.0354	8.46798	1.44637	3.64061	0	3.0196	0	0.543619	0	1.39175	0
Smp_150790	Chr_4	14701260	2354	Chr_4	Sjp_0106470	SJC_S004795	283	5.662	Aut_Shared	Aut_Shared	1.67825	1.5386	1.56681	0.990939	1.07343	1.61797	0.467848	0.0238495	0.205698	1.08712	1.15676	0.761004	0.597751	0.0621695	0.0869618	0.313344	0.913717	0.351152	1.18674	2.2375	0.716864	0.664086	2.58569	1.79282	2.33607	1.43836	2.63039	2.73132	0.997398	1.98456	0.0924469	2.23386	0.547004	1.44751	0	0	0.839119	0	0
Smp_155250	Chr_5	8521114	29398	Chr_5	Sjp_0106400	SJC_S004787	656	8.159	Aut_Shared	Aut_Shared	0	0	0.0162283	0.0171917	0.0248306	0.0356446	0	0	0	0	0	0.0160032	0	0	0	0.00119479	0.00975527	0	0	0.00716658	0	0	0	0	0	0	0	0	0	0	0	0	0	1.74672	0	0	0	0	0
Smp_068400	Chr_2	7335766	2943	Chr_2	Sjp_0106110	SJC_S004722	56	6.52	Aut_Shared	Aut_Shared	6.82328	6.75923	5.97049	6.411	5.46877	5.68712	4.76939	1.42906	4.30942	5.0015	5.37118	4.3857	8.90038	6.11644	3.52425	5.82422	10.2319	7.67722	6.53912	12.5279	8.3142	13.5071	24.038	23.3804	24.9962	18.8348	21.3855	20.1368	20.3614	21.0933	12.1055	20.1104	20.6925	18.6838	11.4267	21.8933	20.8026	31.1933	38.8619
Smp_145060	Chr_4	22856683	25153	Chr_4	Sjp_0106030	SJC_S004712	69	10.015	Aut_Shared	Aut_Shared	0.81942	0.716347	0.594938	0.672275	0.505724	0.624335	0.275999	0.0674169	0.479703	0.640757	0.774093	0.534534	0.362905	0.33746	0.0976622	0.106128	0.336348	0.0219089	0.0863826	0.167521	0.0838616	0.266357	4.16394	4.18791	4.01082	2.05795	4.75602	3.83123	2.83635	4.79383	1.32269	7.60982	4.59641	5.42416	2.0879	0.442915	0	1.70046	7.02291
Smp_153810	Chr_4	15156537	29159	Chr_4	Sjp_0106020	SJC_S004705	1058	5.853	Aut_Shared	Aut_Shared	3.32076	2.45147	2.14909	1.36601	1.69606	1.88814	3.69936	2.09948	2.36295	1.61103	1.57575	1.60619	0.301911	0.382693	0.117007	0.120458	0.0786818	0.132293	0.04258	0.10838	0.159149	0.0229764	19.2229	5.81451	15.055	9.74369	15.1885	10.7857	26.8355	10.7351	26.7425	9.71345	18.6944	9.71733	0	1.34445	1.1739	0	0
Smp_015070	Chr_3	27091781	12630	Chr_3	Sjp_0105900	SJC_S004640	1056	10.829	Aut_Shared	Aut_Shared	9.83178	9.29866	10.393	10.2199	8.99873	10.4067	12.4436	8.97829	13.5379	13.7385	14.5033	14.7101	6.68173	5.62851	3.2173	3.52912	13.8397	8.66099	9.56014	16.4309	11.3903	14.5522	115.499	114.476	103.487	99.6621	121.393	120.292	118.111	111.999	152.556	125.293	147.553	140.124	26.5323	4.9745	4.97717	10.0091	11.6718
Smp_196400	Chr_1	44525564	39938	Chr_1	Sjp_0105880	SJC_S004634	11712	11.435	Aut_Shared	Aut_Shared	0.812094	0.851459	1.10001	0.45386	1.18703	0.750267	0.120863	0.011809	0.0509253	0.377943	0.409118	0.262624	0.428207	0.247344	0.108493	0.153028	0.244146	0.0137982	0.015544	0.152982	0.0528161	0.190119	5.89958	3.52622	6.03056	7.42628	8.16148	5.4149	1.30605	4.85145	0.198876	4.2049	0.522997	2.80257	0	0.472485	0.618909	0	0
Smp_097320	Chr_7	466990	12195	Chr_7	Sjp_0105710	SJC_S004553	420	0.676	Aut_Shared	Aut_Shared	62.9352	68.9828	72.8629	64.1163	59.3394	67.1132	79.3937	88.6923	51.9015	69.5499	71.3801	77.8397	4.83133	2.71813	5.77726	6.05135	9.88875	3.47952	2.92708	8.13708	3.00968	9.54088	68.4377	64.6252	68.3161	63.2815	76.2557	66.5277	101.847	98.9258	262.577	99.665	90.0498	118.627	105.336	19.6382	24.0176	93.5789	33.675
Smp_019040	Chr_3	24584826	26149	Chr_3	Sjp_0105640	SJC_S004529	1557	5.066	Aut_Shared	Aut_Shared	9.89001	6.42325	7.26591	9.08167	8.15811	6.42959	4.86514	1.51936	5.40259	6.23018	5.48801	5.12897	1.3094	1.13752	0.692824	0.925491	0.965127	1.12748	0.961497	1.0313	1.30681	0.990685	24.1672	23.5305	15.0237	19.7043	19.1705	16.694	14.9405	17.0934	8.49348	14.8887	17.2504	14.8821	4.95329	2.28125	3.90203	4.89037	0
Smp_151480	Chr_4	24643793	2857	Chr_4	Sjp_0105580	SJC_S004494	39414	2.662	Aut_Shared	Aut_Shared	49.5686	43.4095	36.2104	41.2055	43.3802	35.6702	42.573	17.5009	35.3839	32.4702	27.8677	24.3286	37.1278	39.5449	32.7566	37.6323	20.0258	22.1819	21.077	17.0346	25.6934	17.7439	52.9229	46.7072	47.0832	48.1872	42.7762	40.0796	56.7058	38.5069	41.0866	33.5713	51.1502	31.0908	18.1463	14.6499	22.2589	12.8386	24.5295
Smp_154730	Chr_1	53123807	72289	Chr_1	Sjp_0105550	SJC_S004488	348	32.053	Aut_Shared	Aut_Shared	0.67376	0.991218	1.08642	0.433235	0.657338	0.494491	0.38447	0.147451	0.322477	0.478042	0.554625	0.334032	0.207128	0.0971746	0.0665473	0.113212	0.684343	0.510755	0.433678	0.480885	0.437695	0.608593	40.4543	24.8227	52.4764	35.8285	59.3354	24.0123	16.8903	18.793	13.398	25.2926	18.4425	18.1375	0	10.7255	15.6764	13.7525	0
Smp_009560	Chr_1	54244465	5522	Chr_1	Sjp_0105420	SJC_S004469	191	14.653	Aut_Shared	Aut_Shared	4.11198	3.33982	3.36145	2.95794	3.35973	3.21528	1.67417	1.01371	2.41429	2.37741	2.38084	2.05839	5.14863	9.54754	2.76182	2.14995	4.33658	3.24338	2.07981	5.79932	2.44476	4.04423	26.3253	18.7348	21.4596	20.2887	21.7281	21.8654	13.832	17.7753	14.8092	18.6709	21.7126	16.5531	11.0006	10.5362	7.69896	19.5131	0
Smp_154510	Chr_5	651656	236	Chr_5	Sjp_0105370	SJC_S004462	51	3.057	Aut_Shared	Aut_Shared	5.15705	7.04044	5.67396	6.10257	6.62718	6.7545	4.14423	1.14849	5.00038	5.99765	5.85903	4.52744	24.6137	30.0755	5.63814	10.8647	15.1899	4.67012	6.57622	17.8545	7.15041	13.2479	19.076	19.5662	20.396	19.9242	20.1715	19.7825	14.3802	18.9325	6.20882	18.5582	17.8584	15.1901	0	11.2629	63.1705	0	0
Smp_144390	Chr_3	20410992	19325	Chr_3	Sjp_0105290	SJC_S004453	12693	14.131	Aut_Shared	Aut_Shared	10.5298	7.94177	6.39031	6.08477	7.62716	6.06098	1.67081	0.324905	1.41142	4.21684	4.30383	2.66111	10.5784	8.31698	4.41548	6.18879	4.59302	1.81077	1.36527	5.65819	2.03024	4.17177	58.4373	32.3609	43.1075	37.4171	34.4204	32.1869	10.5584	24.2753	3.79094	24.8689	10.2029	16.1997	8.23166	7.42118	5.14534	13.9663	0
Smp_040770	Chr_3	20585810	29941	Chr_3	Sjp_0105270	SJC_S004450	15643	8.436	Aut_Shared	Aut_Shared	17.7919	18.4664	15.7896	20.5679	18.7079	17.3922	24.2194	14.8226	18.3273	20.1971	19.9324	22.7058	4.38508	3.57057	3.68631	4.61505	2.36585	2.70559	2.92349	2.66687	2.22625	2.94621	65.4857	78.7531	70.5542	67.9712	63.7443	67.9063	101.39	77.3883	111.563	75.8524	81.4957	94.157	8.48627	31.2265	34.6367	26.9084	9.53626
Smp_021910	Chr_2	3419531	4749	Chr_2	Sjp_0105150	SJC_S004427	965	4.303	Aut_Shared	Aut_Shared	14.4542	14.1717	16.1547	15.0927	16.9965	16.3221	22.7239	18.2642	19.7245	17.7133	16.0596	16.3554	19.3124	18.1123	14.1961	13.1651	5.43497	9.97945	7.64719	8.20728	6.30724	7.99428	53.1886	54.6823	50.0079	54.8969	58.9871	59.8869	80.0058	58.5667	120.042	53.3519	74.2981	56.6731	5.51237	21.119	24.6915	13.539	0
Smp_060860	Chr_2	10668207	5282	Chr_2	Sjp_0105140	SJC_S004424	19130	5.164	Aut_Shared	Aut_Shared	27.3505	28.3313	24.9737	19.3941	25.893	21.1472	14.1623	4.91611	11.2767	18.6655	18.5588	18.2302	23.0877	21.2303	9.71478	11.9431	19.4919	11.685	8.9323	20.5418	15.0955	21.901	44.4367	31.3118	47.401	40.1516	43.0812	34.734	23.9978	29.5623	15.4203	29.2701	21.4685	30.4413	7.7119	18.5495	20.7337	34.9191	0
Smp_160430	Chr_1	573684	2654	Chr_1	Sjp_0105070	SJC_S004394	2927	7.609	Aut_Shared	Aut_Shared	6.64144	5.65715	5.63804	8.29548	6.73624	5.15984	11.7458	3.95756	9.10729	4.92251	4.84839	4.8391	6.1175	6.50676	5.2064	4.02328	8.37448	4.56806	4.32732	3.88978	6.35831	3.95485	58.925	70.0058	53.0419	60.0655	49.9291	44.3416	108.341	40.2792	63.5068	41.8976	89.2171	42.3918	0	38.7203	12.9951	18.7364	39.8911
Smp_169950	Chr_6	5082426	30496	Chr_6	Sjp_0105060	SJC_S004389	6073	8.093	Aut_Shared	Aut_Shared	13.3958	12.1573	10.5363	11.2658	11.6905	10.8165	8.66672	3.23699	6.51191	6.65091	8.22501	6.58254	2.32123	1.2813	1.17695	2.07088	2.46856	2.37626	2.13744	2.40417	1.88139	2.45321	47.8453	40.9265	41.7296	40.4196	39.6477	39.5357	35.1749	26.3768	24.2935	31.2456	30.1889	27.1911	28.6237	33.7696	18.6007	31.1346	26.833
Smp_160890	Chr_3	22447245	3393	Chr_3	Sjp_0105020	SJC_S004380	3952	2.276	Aut_Shared	Aut_Shared	68.7923	62.8171	72.8354	46.1601	41.658	52.3892	13.6122	1.3646	12.0892	31.4748	39.9349	37.2893	4.17899	2.58792	2.5038	4.66875	36.9364	6.4966	4.4826	29.4323	6.21683	29.4209	40.1038	27.6175	35.2895	23.7655	43.8212	31.3586	9.3379	19.686	1.83755	25.67	9.31226	25.6949	10.6796	4.53124	6.52828	13.9176	3.59274
Smp_164610	Chr_3	9688630	8675	Chr_3	Sjp_0105010	SJC_S004378	74	8.875	Aut_Shared	Aut_Shared	7.66507	6.78447	6.22126	6.05323	7.30476	6.24247	7.0336	2.66268	7.41446	6.95026	7.84668	7.2972	6.41323	6.26298	3.60648	2.7816	2.248	3.62089	3.50651	2.4772	2.43155	3.16642	24.6316	21.6977	21.6577	24.0453	21.0901	23.1848	30.615	29.4992	21.4269	31.7398	35.784	32.5858	10.8642	23.8506	22.2103	8.8689	24.4757
Smp_138910	Chr_6	5755793	24195	Chr_6	Sjp_0104970	SJC_S004351	2373	5.656	Aut_Shared	Aut_Shared	14.3566	15.1758	13.8821	16.7398	14.5067	13.6774	4.378	0.668495	4.19554	11.7857	9.99649	8.14907	1.53445	0.849835	0.365223	0.654725	2.84474	0.25054	0.243751	1.74154	0.296419	1.87371	42.8285	50.418	48.6701	42.8713	42.8767	41.0463	16.9187	43.0545	4.9433	36.7747	17.694	32.9672	9.89909	0.700805	0.919216	7.17961	0
Smp_123630	Chr_3	14772536	5927	Chr_3	Sjp_0104920	SJC_S004336	8940	9.106	Aut_Shared	Aut_Shared	20.0402	16.0666	14.8023	12.3385	15.0398	11.5774	6.04571	2.28372	6.04329	8.28406	8.64578	6.32344	15.4375	15.4446	4.62236	7.78104	6.62892	10.7388	8.48395	4.94094	11.1038	6.44308	44.3342	26.2318	35.9582	32.1202	33.3857	25.8497	15.0284	18.4849	10.4752	20.6825	16.5463	15.7274	6.46562	14.6311	12.5761	7.60696	18.1269
Smp_150550	Chr_5	1694393	19963	Chr_5	Sjp_0104790	SJC_S004308	27562	6.685	Aut_Shared	Aut_Shared	1.8414	1.26482	1.54491	1.196	0.939474	1.00059	0.413482	0.121199	0.239553	1.2538	0.67982	0.722675	1.14946	1.00617	0.355485	0.420514	1.23546	0.372665	0.404265	0.71765	0.591719	0.715957	14.3066	11.1438	11.6164	8.10241	13.9525	8.32222	3.03243	8.06019	1.07743	5.06233	2.59728	4.68618	2.78168	0.590488	0.774017	4.53578	9.37621
Smp_175450	Chr_4	23100272	117818	Chr_4	Sjp_0104760	SJC_S004306	184	43.854	Aut_Shared	Aut_Shared	0.0689434	0.0701113	0.057366	0.0927568	0.0739154	0.116054	0.00262626	0.00307922	0.0199183	0.185153	0.182877	0.145891	0.0453223	0.047512	0.0182437	0.0122231	0.127792	0.0233867	0.0263455	0.0894104	0.039388	0.0682376	0.457128	0.477307	0.508572	0.390725	0.333656	0.602977	0.0673387	1.45041	0.0720408	1.20884	0.236255	1.12168	0.407625	0.258988	0.112828	0.551892	0
Smp_187360	Chr_1	33740566	861	Chr_1	Sjp_0104740	SJC_S004303	11226	0.638	Aut_Shared	Aut_Shared	1.01549	1.60641	0.830137	1.97869	0.635088	0.911674	0	0.211655	2.05367	0	0.209506	0	2.38855	1.35979	0.634016	1.18305	13.6564	19.2012	20.549	11.9901	32.8288	11.6719	0.612943	1.00177	0.730977	0.281298	0.395708	0.837896	0	0	0.361593	0.364061	1.42636	0	0	11.9313	15.7227	3.82761	11.945
Smp_092020	Chr_1	28049073	82465	Chr_1	Sjp_0104700	SJC_S004300	26222	0.764	Aut_Shared	Aut_Shared	35.3338	30.5186	28.5957	38.5552	42.9582	37.495	5.42695	1.41399	2.28664	35.9977	44.9631	34.1806	0.262071	0.113578	0.0736434	0.0511116	0.712921	0.120285	0.176908	0.587608	0.214863	0.544326	23.5864	23.5185	18.184	25.1479	17.5342	22.4722	4.48316	25.0972	1.40549	30.4242	2.21765	23.7674	0	0.845947	2.21557	4.33017	0
Smp_129900	Chr_1	19310121	16970	Chr_1	Sjp_0104670	SJC_S004294	3799	10.524	Aut_Shared	Aut_Shared	10.5477	12.9036	11.122	9.76967	13.3021	13.8586	6.27077	3.84937	4.28835	22.8725	20.9819	23.176	5.18339	7.98785	3.86617	3.89327	5.74585	8.70288	14.2852	3.84866	8.65128	3.76372	69.9862	69.4146	84.2273	85.8461	79.6116	93.5916	42.8997	143.538	51.2071	129.367	35.1563	151.877	11.0462	18.4023	35.9096	8.56135	15.8991
Smp_181120	Chr_2	14947671	31109	Chr_2	Sjp_0104660	SJC_S004293	47	19.212	Aut_Shared	Aut_Shared	4.39519	4.62778	3.80432	4.2638	4.57658	3.76927	3.12329	1.34249	2.62946	3.27885	3.91003	2.96997	3.50254	3.04252	2.35138	2.99543	2.34156	1.83343	1.66628	2.09945	2.25115	2.31155	39.0561	37.8236	42.4439	39.2868	37.2123	36.2483	32.5848	30.4392	23.0933	36.7389	30.0646	29.966	3.70526	14.5379	10.8032	11.5637	12.4542
Smp_142380	Chr_2	4437862	39560	Chr_2	Sjp_0104500	SJC_S004269	5567	15.681	Aut_Shared	Aut_Shared	3.04363	3.08819	3.29307	2.84453	3.29451	3.28269	3.42997	2.04952	2.57167	2.76441	2.99192	2.88101	2.1469	1.48067	1.11168	1.20129	0.902548	1.07262	1.0357	0.937316	1.17306	0.705645	9.48888	8.5812	9.30438	9.53203	10.38	9.65644	14.9088	10.7422	15.9226	12.3052	12.5945	12.6279	2.2671	3.84386	7.85661	2.76559	3.80184
Smp_016230	Chr_4	27351162	12372	Chr_4	Sjp_0104490	SJC_S004266	21829	4.77	Aut_Shared	Aut_Shared	3.62197	2.73948	2.8591	2.79359	2.29351	2.9875	0.724352	0.0849283	0.305205	2.58082	2.01758	1.88875	0.317869	0.138989	0.0330921	0.110722	0.753356	0.022271	0.0250887	0.834422	0.0681982	0.956684	8.58671	6.08786	5.91337	4.77324	6.48039	6.61299	1.87415	6.40478	0.570766	5.17195	0.938111	4.98979	4.74103	1.00834	0	2.58462	0
Smp_136660	Chr_6	16058918	30682	Chr_6	Sjp_0104430	SJC_S004260	2334	0.443	Aut_Shared	Aut_Shared	26.3247	20.2433	22.4165	41.4786	31.0978	41.687	21.3185	3.65786	30.8911	65.9249	30.4743	39.4951	0.981895	1.05293	0.859566	0.591854	5.59419	0.305334	0.576646	7.38167	0.481246	5.93207	13.76	21.5891	13.1277	19.1972	13.5025	21.8195	17.3632	53.2273	5.84453	23.5376	24.7623	36.9439	23.1702	6.16626	6.49069	56.9332	0
Smp_147330	Chr_2	19887508	56594	Chr_2	Sjp_0104350	SJC_S004244	6156	15.192	Aut_Shared	Aut_Shared	1.59212	1.60223	1.21146	1.41265	1.54692	0.995448	0.651974	0.0799977	0.852874	1.10343	1.21417	0.928221	0.716569	0.928341	0.368948	0.482855	0.395259	0.404099	0.241324	0.573297	0.432355	0.465633	11.0143	9.62308	10.189	9.82611	8.2404	7.45791	4.61461	7.76232	1.94322	8.00934	7.18622	6.6558	5.51848	3.50954	2.29615	3.74132	2.31529
Smp_193610	Chr_1	31384212	260	Chr_1	Sjp_0104200	SJC_S004212	3804	13.146	Aut_Shared	Aut_Shared	7.78679	6.89963	5.77127	5.60173	6.08734	6.00629	2.90865	0.91421	3.06758	4.23393	3.87389	3.33725	0.277536	0	0	0	0.55151	0	0	0	0	0	43.0915	31.4237	37.385	33.4319	34.1798	34.8948	17.0193	22.4563	9.62826	20.4519	19.5304	19.672	0	0	0	0	0
Smp_165920	Chr_1	18262788	33418	Chr_1	Sjp_0104180	SJC_S004210	11233	15.019	Aut_Shared	Aut_Shared	7.16081	6.14155	5.30721	4.70702	6.24546	5.03457	3.19006	0.593407	2.62687	5.24061	6.29209	4.34682	2.54041	2.62867	0.950502	1.47359	1.63483	1.57483	1.31894	2.34527	1.55277	1.56375	37.2118	23.9136	30.9135	30.7563	29.3296	26.0517	20.195	30.155	6.60701	37.2303	17.0946	27.1976	0	0.887852	0	0	1.70347
Smp_165930	Chr_1	18236352	26420	Chr_1	Sjp_0104160	SJC_S004210	51	4.699	Aut_Shared	Aut_Shared	30.7924	26.4455	28.8257	23.761	29.102	28.0983	17.9412	4.19563	13.9417	28.7344	32.2854	25.6471	17.7913	11.9218	13.1642	16.2899	10.7789	10.4604	9.16389	9.32205	8.30335	10.1518	56.6415	42.1113	49.7787	52.3288	54.7908	53.2642	35.4973	51.3581	14.3049	59.534	29.5779	48.4442	12.9128	24.6311	23.4343	25.7775	13.7816
Smp_073590	Chr_1	10067248	823	Chr_1	Sjp_0104110	SJC_S004204	11564	0.636	Aut_Shared	Aut_Shared	595.928	592.211	603.326	625.028	582.614	556.727	887.332	1453.97	868.918	519.939	556.305	601.73	471.666	467.492	342.59	347.231	307.519	478.089	494.448	387.319	449.042	377.179	453.976	481.667	440.737	441.379	472.403	428.204	760.83	407.473	2282.96	443.809	823.753	507.346	164.108	316.742	371.627	297.463	147.123
Smp_121990	Chr_1	59905606	52476	Chr_1	Sjp_0104060	SJC_S004197	3519	7.27	Aut_Shared	Aut_Shared	9.65434	9.97397	10.9459	7.21596	8.05356	8.5607	4.00805	2.5447	3.28412	5.40425	5.46058	4.65166	4.14865	4.08425	2.1813	2.66197	4.56607	3.49173	3.12314	5.39194	3.17555	5.36645	68.3402	49.4698	67.4486	48.3068	82.8298	58.8805	34.4898	44.6145	40.1615	42.4573	31.0752	41.2777	111.995	46.2991	36.9006	49.9719	44.6684
Smp_047620	Chr_2	8502927	13371	Chr_2	Sjp_0104040	SJC_S004196	184	12.273	Aut_Shared	Aut_Shared	2.12916	1.16911	1.01412	1.66863	2.11292	0.876761	2.95602	1.87046	3.62978	0.458845	0.544547	0.5213	3.38373	1.70744	1.54629	2.85019	0.579105	3.40017	4.15535	0.819349	4.32255	0.400848	11.8592	9.75792	6.46186	11.1666	6.07213	5.66008	15.5034	2.2363	17.4903	2.79325	22.5218	2.83302	2.08011	11.4727	14.4475	1.69409	10.4948
Smp_126990	Chr_4	8244754	21976	Chr_4	Sjp_0104030	SJC_S004195	8207	8.415	Aut_Shared	Aut_Shared	30.0522	34.4979	29.9272	27.4867	37.0036	33.1259	6.95275	2.66381	2.28365	21.8505	20.4905	13.0337	3.19325	1.19037	2.71069	4.36017	4.32605	0.72721	0.564975	3.12535	1.11343	3.25188	135.247	127.49	159.227	166.902	145.15	154.585	33.0794	95.4773	23.716	91.716	12.3908	60.5783	6.57921	4.53398	0.91304	16.0641	2.76253
Smp_197920	Chr_4	8269478	18491	Chr_4	Sjp_0104020	SJC_S004195	275	2.36	Aut_Shared	Aut_Shared	29.8318	30.2906	31.0819	28.7667	31.6766	31.4238	30.3547	18.4816	32.8795	37.6796	41.6852	37.9538	10.0936	7.82744	6.42838	8.30857	9.11956	8.34465	7.18458	6.98441	9.44546	8.41792	56.3373	48.3672	56.3931	52.3328	56.2357	54.1258	58.7284	68.2459	68.0718	73.3741	74.9395	74.4007	23.2725	35.0601	25.8766	18.3288	3.91683
Smp_143570	Chr_2	28832400	58922	Chr_2	Sjp_0103940	SJC_S004179	4817	21.67	Aut_Shared	Aut_Shared	8.61051	8.12296	8.19981	7.6639	7.68488	6.97199	3.94359	2.15609	3.44642	4.77438	5.10109	3.64535	7.68167	6.45959	3.7481	4.02855	3.07121	2.74967	2.0703	2.9785	3.43674	2.998	31.5634	28.602	29.256	27.5724	31.4228	26.2728	15.1771	17.0897	15.3017	18.1672	14.3627	14.0964	14.3278	11.2501	9.80742	13.4739	7.06062
Smp_134650	Chr_2	16982962	27416	Chr_2	Sjp_0103900	SJC_S004173	354	16.723	Aut_Shared	Aut_Shared	15.4064	10.8476	9.80997	11.5582	11.2424	9.63442	9.49035	4.90145	8.76647	8.02709	6.53017	6.40239	4.85212	5.45812	2.41673	3.33743	2.91848	4.15075	3.55503	4.04214	3.75464	3.95881	65.4936	49.1807	45.7759	46.8755	44.5075	41.4197	41.4992	34.0142	40.4176	26.8811	44.3008	28.98	14.6313	21.7081	12.1714	15.8672	18.4068
Smp_148740	Chr_1	50324672	153903	Chr_1	Sjp_0103890	SJC_S004171	16207	1.1	Aut_Shared	Aut_Shared	15.5099	14.4416	16.3703	13.6442	15.1024	15.3344	0.732913	0.12276	1.19113	5.95286	8.14139	5.57889	0.185669	0.149054	0.0769247	0.0782808	0.399703	0.021484	0.0242021	0.235457	0.032894	0.258289	8.9699	7.52546	7.48806	8.37034	9.36188	8.58332	0.496439	4.47495	0.176387	5.5941	1.04367	4.60305	0	0.187432	0.490216	3.59561	0
Smp_134090	Chr_2	3903694	18035	Chr_2	Sjp_0103870	SJC_S004168	95	16.477	Aut_Shared	Aut_Shared	1.31068	1.04187	1.13306	1.17478	1.3525	1.16492	0.747916	0.622852	0.945399	1.3353	1.11137	1.24413	1.36837	1.01027	0.410513	0.681648	0.405491	0.504171	0.41306	0.198592	1.47369	0.321951	17.5783	19.0479	15.7943	19.2287	16.0121	16.2941	14.3932	22.4553	20.74	19.0222	22.0406	22.984	0	1.71003	13.5373	2.19541	13.7253
Smp_136390	Chr_3	13302977	5881	Chr_3	Sjp_0103850	SJC_S004166	4037	15.417	Aut_Shared	Aut_Shared	0.546309	0.58168	0.309181	0.282045	0.420508	0.405573	0.0747046	0	0.264404	0.45022	0.754285	0.313361	0.269938	0.323501	0.156638	0.179175	0.316971	0.983894	0.897255	0.788136	0.28694	0.417709	7.31873	4.3061	5.67325	5.37406	3.54366	4.62719	1.41769	5.05551	0	9.56339	3.2643	4.05618	0	7.69545	2.54155	2.47129	0
Smp_161480	Chr_1	55422634	30234	Chr_1	Sjp_0103770	SJC_S004156	163	20.33	Aut_Shared	Aut_Shared	8.53006	9.18769	8.66213	9.39026	9.08828	7.94652	7.53462	2.71666	8.10622	7.18911	7.15332	6.51886	6.30922	4.96149	3.05927	4.86308	4.49614	4.58408	4.25033	3.14275	5.44192	3.75971	41.507	45.5197	43.163	41.8706	43.2043	38.1009	35.8452	31.3955	22.5935	31.5312	42.6563	30.2521	5.48678	25.5886	23.2097	5.95165	6.90579
Smp_066900	Chr_4	9596234	10676	Chr_4	Sjp_0103760	SJC_S004154	4604	25.28	Aut_Shared	Aut_Shared	6.96233	8.20964	6.83508	6.30316	6.76378	5.35516	4.53763	4.29466	3.55318	3.18601	3.08253	2.65478	32.8184	27.9575	24.5275	25.0338	5.66801	13.0852	13.7522	6.2755	12.25	5.08312	81.3185	72.6687	93.9898	75.2663	83.0854	61.7311	57.9275	38.156	98.2288	36.1908	48.1475	33.3138	6.67174	6.7337	6.84323	3.28825	8.76994
Smp_066890	Chr_4	9620871	597	Chr_4	Sjp_0103750	SJC_S004154	3773	0.511	Aut_Shared	Aut_Shared	1096.28	1003.83	916.483	1270.64	1109.31	790.802	2051.91	4063.77	2142.71	771.426	732.409	728.993	2138.01	2939.13	3563.87	2226.95	386.224	1201.38	1300.34	480.654	913.707	613.856	846.996	1040.3	828.683	883.577	770.49	650.1	2028.33	692.531	7448.88	682.361	2413.23	722.233	190.621	1590.6	1418.18	420.365	206.481
Smp_076740	Chr_3	4461815	500	Chr_3	Sjp_0103720	SJC_S004150	14342	0.305	Aut_Shared	Aut_Shared	972.175	865.274	815.713	1083.51	971.118	653.162	2535.67	4505.33	2875.85	678.861	680.594	808.248	1916.69	2708.3	2897.23	1674.8	353.033	787.485	761.715	263.354	804.092	284.96	856.357	1057.73	793.109	869.635	785.756	657.552	2980.85	699.57	9598.61	720.75	3632.25	981.757	157.101	635.632	689.256	104.611	468.407
Smp_021870	Chr_2	3298250	1355	Chr_2	Sjp_0103700	SJC_S004141	28423	1.294	Aut_Shared	Aut_Shared	191.26	198.998	185.308	177.99	192.103	178.113	179.878	216.955	114.644	133.493	129.326	114.526	126.665	92.8304	67.4806	88.9384	92.3851	143.564	139.049	191.714	113.953	156.573	121.034	118.515	127.397	121.598	124.936	117.346	124.434	82.6213	268.532	82.7501	85.3123	78.0162	140.871	100.731	101.3	165.111	122.86
Smp_133990	Chr_2	3324287	18445	Chr_2	Sjp_0103690	SJC_S004141	14	4.517	Aut_Shared	Aut_Shared	1.38651	1.58827	1.28977	1.21108	2.06316	0.74042	1.47885	0.568006	1.03136	0.550874	0.384689	0.260157	1.45336	0.787473	0.6474	1.21874	0.233222	1.03074	0.7741	0.262711	1.02924	0.14529	2.4148	2.24335	2.72825	3.14969	2.87178	1.30304	3.58737	1.17057	2.99908	0.981351	2.56323	0.547854	2.30822	0.393506	0.510249	2.13557	1.21805
Smp_154270	Chr_6	12200444	19531	Chr_6	Sjp_0103660	SJC_S004137	11291	16.286	Aut_Shared	Aut_Shared	6.28547	7.55167	7.78864	7.0883	8.18532	10.134	6.17372	2.72792	7.16918	12.9789	14.2151	14.4472	3.20507	3.66411	1.27172	1.55381	1.20406	0.521984	0.667487	2.06034	1.20961	1.41785	33.8339	39.5583	43.453	44.6413	44.9981	57.925	35.5152	67.932	27.8283	75.2626	45.7386	81.1859	2.95547	6.90234	8.22691	4.82043	0
Smp_021220	Chr_2	29506294	3848	Chr_2	Sjp_0103560	SJC_S004129	14948	0.476	Aut_Shared	Aut_Shared	221.858	223.387	247.289	268.158	231.96	263.941	219.214	289.93	256.911	264.127	269.014	298.72	30.1633	25.1581	27.9204	21.3503	28.3953	21.9828	29.3619	44.1843	23.5715	41.2636	148.914	167.749	135.362	152.265	155.636	175.385	218.256	238.733	491.039	228.18	258.488	264.351	35.8645	16.2099	18.7407	21.3774	14.1632
Smp_156220	Chr_6	13213032	60103	Chr_6	Sjp_0103530	SJC_S004127	2044	22.199	Aut_Shared	Aut_Shared	0.593431	0.738691	0.739603	0.783511	0.949127	1.02186	0.0570698	0	0.0393484	1.01471	1.03565	0.770514	0.117658	0.0420026	0.0544953	0.0923355	0.429441	0	0.0103289	0.399612	0	0.286106	3.21149	3.88399	3.54278	4.73001	3.75597	5.26038	0.402267	7.56512	0	7.12061	0.28234	5.21909	1.28719	0	0	1.74509	0
Smp_176720	Chr_6	4676310	4473	Chr_6	Sjp_0103460	SJC_S004115	44757	1.256	Aut_Shared	Aut_Shared	20.6331	20.3998	21.611	19.2086	19.5173	14.9348	11.2788	5.69818	7.30231	16.996	12.7705	15.5935	10.3488	9.49636	6.85716	5.04917	2.85311	1.0472	0.346968	2.16665	0.282947	3.14539	21.4389	19.4998	20.3798	18.5372	22.8672	16.1401	16.5083	20.0318	15.3969	16.9783	10.6045	20.4728	0	5.42455	5.35696	10.4377	21.6945
Smp_163430	Chr_1	11827056	2895	Chr_1	Sjp_0103440	SJC_S004114	5767	3.063	Aut_Shared	Aut_Shared	34.6185	36.7226	28.9626	30.5447	30.0285	27.4873	29.78	22.6162	22.5289	21.3355	21.3392	21.6977	59.1856	62.8104	75.26	64.1459	19.7629	36.5479	35.3821	25.4712	34.5368	28.3878	80.0237	70.6753	87.4044	68.1536	70.9114	62.3222	79.5287	51.9333	110.077	52.4434	65.9528	56.7414	53.491	40.2313	50.5268	33.6152	76.5915
Smp_022990	Chr_7	7306074	3908	Chr_7	Sjp_0103420	SJC_S004112	11705	18.165	Aut_Shared	Aut_Shared	2.96031	4.25979	4.54841	3.3204	4.16004	3.90647	4.89473	5.24087	3.91907	4.51323	5.15085	5.45568	33.2176	29.584	25.6409	26.2354	28.6932	16.8509	13.6613	24.4755	22.4539	22.4008	52.1383	53.5229	69.9195	63.0388	76.647	64.1172	81.8164	69.1859	160.83	77.1085	70.0036	85.1021	16.4858	13.1405	18.4039	25.8143	6.97446
Smp_130200	Chr_2	12675394	48416	Chr_2	Sjp_0103410	SJC_S004111	10222	28.869	Aut_Shared	Aut_Shared	0.4264	0.53252	0.321053	0.320678	0.364919	0.342513	0.143621	0.0233877	0.231972	0.181458	0.212982	0.158299	0.327143	0.132999	0.0732872	0.171936	0.136237	0.421137	0.384663	0.291552	0.261406	0.295205	4.16786	3.17882	5.90241	3.90521	3.64368	3.79832	1.68197	1.99931	0.512238	2.16608	2.82883	1.87145	0	3.67175	0.960645	0.939303	1.93695
Smp_147870	Chr_1	48380995	28532	Chr_1	Sjp_0103320	SJC_S004102	40916	3.348	Aut_Shared	Aut_Shared	32.4456	25.6375	25.3107	27.1066	31.224	30.4462	20.5025	10.1237	20.0459	24.8783	27.7869	26.1296	5.57406	7.27965	3.45581	3.20442	2.24648	2.71365	2.88291	2.56228	3.26771	3.24824	45.2483	43.0721	35.6177	44.2376	38.9765	44.332	36.961	41.1727	32.9696	44.6909	40.1693	44.598	6.57585	20.4615	14.0098	14.879	0
Smp_024670	Chr_4	11128006	5854	Chr_4	Sjp_0103290	SJC_S004101	33567	4.409	Aut_Shared	Aut_Shared	14.2047	13.9472	12.3428	12.7574	16.496	13.1923	9.66515	5.78857	13.0097	10.7527	9.70122	8.73624	7.64242	9.08731	5.24534	6.66006	4.89897	2.82409	4.71906	4.96656	6.558	4.65414	23.8377	21.7128	24.6218	27.6471	22.0859	24.2692	17.6642	17.626	18.8285	16.2912	25.6856	14.8635	6.92762	5.15044	3.86114	7.53858	5.84984
Smp_024660	Chr_4	11086259	25785	Chr_4	Sjp_0103280	SJC_S004101	3957	19.112	Aut_Shared	Aut_Shared	5.85325	4.07553	3.38776	4.44024	4.18712	2.51838	0.608642	0.105983	0.594153	2.07628	2.19604	1.13408	7.13757	4.95202	1.73865	3.00774	2.5581	0.587727	0.325024	1.79757	0.638088	1.49834	14.0614	11.1479	10.0027	10.1044	8.65979	6.0701	1.91144	5.68018	0.545739	6.04409	1.86571	3.22814	0	0.581389	1.2672	2.72636	1.53274
Smp_043990	Chr_2	25369099	9527	Chr_2	Sjp_0103220	SJC_S004096	45183	5.758	Aut_Shared	Aut_Shared	46.6201	50.7282	59.3508	43.1911	45.4585	57.6799	59.9663	54.2677	66.7991	79.8105	86.1229	106.284	37.212	22.6118	29.9208	40.5587	49.8044	31.6404	33.2324	62.672	28.739	60.3372	166.273	154.803	180.521	153.428	224.783	210.051	212.299	257.923	349.187	278.749	261.27	366.317	77.8252	48.7868	55.3638	137.09	0
Smp_044000	Chr_2	25354941	9032	Chr_2	Sjp_0103210	SJC_S004096	34486	4.814	Aut_Shared	Aut_Shared	117.939	124.438	129.024	136.8	125.705	131.487	230.105	334.645	230.803	158.44	155.128	175.974	73.7971	54.0821	57.1643	62.9337	61.8214	56.468	54.2989	57.9658	68.8021	55.0147	1000.47	1174.84	1022.41	1023.97	1128.71	1131.19	2355.19	1471.85	6411.78	1484.5	2601.31	1745.42	70.0439	193.786	168.893	141.131	146.449
Smp_044010	Chr_2	25325316	21931	Chr_2	Sjp_0103200	SJC_S004096	4309	15.587	Aut_Shared	Aut_Shared	34.0421	43.7749	52.9814	35.3571	43.0739	58.1946	30.28	11.0285	19.5953	87.6419	82.0322	83.1066	31.3762	18.5394	42.217	47.2371	211.81	12.8779	14.3374	133.061	19.7366	124.66	900.097	975.714	1223.29	1142.68	1549.49	1670.45	666.599	1872.81	405.388	1735.03	448.838	1857.19	3924.99	59.8811	49.3464	386.457	87.1521
Smp_115340	Chr_3	26248565	872	Chr_3	Sjp_0102940	SJC_S004081	52954	1.507	Aut_Shared	Aut_Shared	14.4738	22.9529	21.4381	13.6824	19.8963	22.2894	32.022	32.7957	24.4409	21.0306	24.214	21.7472	68.1045	76.5301	61.0759	43.8651	14.4708	8.53154	9.25497	7.9731	17.4168	13.0613	18.6712	21.3123	32.163	28.5626	30.2304	32.4109	56.2606	32.0729	104.203	39.0785	46.8973	35.5882	14.5627	10.8674	12.2787	5.97746	0
Smp_170630	Chr_4	30274401	30859	Chr_4	Sjp_0102910	SJC_S004079	2897	6.864	Aut_Shared	Aut_Shared	14.3785	19.4854	22.3186	17.186	17.414	26.841	22.6854	4.62317	25.9817	40.8305	39.3944	45.3875	2.84344	1.1121	1.25487	1.50017	6.29164	2.43759	2.16259	6.55419	3.78687	6.02831	109.032	119.755	146.404	119.99	170.566	191.47	182.55	289.625	69.9915	289.706	226.454	350.76	23.1238	13.6324	11.4334	18.1486	8.65481
Smp_002180	Chr_6	3382451	2612	Chr_6	Sjp_0102880	SJC_S004076	34335	1.373	Aut_Shared	Aut_Shared	212.5	179.15	169.342	220.873	191.969	170.936	356.337	371.177	335.169	189.911	178.836	200.372	187.015	203.986	148.071	118.309	85.4757	140.722	140.582	106.229	121.62	134.489	449.158	494.523	376.63	409.964	400.975	372.786	749.92	357.817	1394.06	343.895	785.467	406.86	235.267	314.139	322.588	200.6	271.638
Smp_002190	Chr_6	3400717	3611	Chr_6	Sjp_0102870	SJC_S004076	26457	2.888	Aut_Shared	Aut_Shared	42.7733	37.1735	39.7037	47.2091	42.2302	38.1656	56.3497	83.7897	43.8563	28.6141	25.6406	26.2677	23.6501	15.9275	16.7614	21.166	8.41851	10.1486	15.3866	10.6771	8.52861	11.3795	126.296	156.1	118.846	133.431	131.221	117.121	221.528	100.721	601.868	88.8841	187.003	99.8494	5.98618	21.6702	38.5857	31.0617	10.1879
Smp_042090	Chr_4	22427799	8915	Chr_4	Sjp_0102800	SJC_S004069	45429	0.499	Aut_Shared	Aut_Shared	1016.18	879.062	787.542	1162.62	1046.66	711.324	2107.49	3514.73	2328.16	598.125	602.16	619.618	146.01	168.898	182.615	132.003	34.2438	136.919	147.765	35.3541	116.79	56.7137	869.742	1003.79	742.499	885.724	717.806	622.566	1769.79	455.928	5400.57	474.308	2198.53	514.595	36.488	65.1158	65.9873	16.2071	39.3558
Smp_145010	Chr_4	22455403	3613	Chr_4	Sjp_0102790	SJC_S004069	20104	6.899	Aut_Shared	Aut_Shared	12.6778	15.1898	14.183	15.8993	16.1804	14.7752	14.8243	13.9362	12.7034	13.4589	15.0927	13.7781	14.6396	16.02	16.1572	11.8021	8.81073	9.30405	9.96571	8.51362	12.2604	7.23187	37.9158	46.6335	43.6844	48.1715	45.3603	44.8031	55.8994	47.7207	98.5694	54.0105	52.4243	51.1162	79.5475	71.9176	50.2	52.9824	111.682
Smp_042110	Chr_4	22479076	2183	Chr_4	Sjp_0102780	SJC_S004069	7281	3.268	Aut_Shared	Aut_Shared	45.4653	53.2358	54.0486	42.8356	45.6268	44.3622	55.5772	45.9899	48.0227	40.7155	39.3059	42.8707	100.653	103.928	105.792	78.6315	32.9087	44.5555	38.5331	25.0928	43.289	31.304	164.554	150.126	181.514	150.731	196.953	153.31	231.283	151.596	343.8	148.688	214.118	172.039	17.2177	25.0545	27.357	19.3756	41.4136
Smp_000740	Chr_1	65357547	5916	Chr_1	Sjp_0102750	SJC_S004068	11331	3.193	Aut_Shared	Aut_Shared	78.0514	76.5536	80.2818	90.3194	84.6411	82.0646	107.128	98.2426	104.502	82.2774	85.5236	91.681	107.349	77.8612	148.819	158.944	49.1549	73.1226	73.4544	65.3488	60.4002	69.7222	191.019	224.396	187.436	195.145	210.139	202.596	333.609	229.444	539.35	237.22	347.151	272.766	39.8098	67.0172	62.0172	79.0383	55.4991
Smp_200450	Chr_1	19396778	1202	Chr_1	Sjp_0102690	SJC_S004063	26153	1.193	Aut_Shared	Aut_Shared	0.181023	0.214771	0.110986	0.470302	0.169818	0.121888	1.54464	1.69785	1.34234	1.20754	1.00837	0.985019	0.210114	0	0.255459	0.0584431	0.119295	0.229232	0	0.525831	0	0.185792	0	0.354394	0	0	0.0874933	0.0926317	1.05009	0.468079	2.39851	0.643967	1.05125	0.500738	0	0	0	0	0
Smp_013440	Chr_3	8414117	19665	Chr_3	Sjp_0102570	SJC_S004043	6012	16.477	Aut_Shared	Aut_Shared	9.27959	6.85767	6.39654	8.09579	6.5535	7.60728	8.95402	6.42521	9.96645	11.358	12.1115	13.6378	2.28789	1.93864	1.64127	1.61109	3.69693	5.40846	6.56625	5.06753	5.55634	4.66746	76.8147	70.0685	55.9298	54.2983	57.1417	64.8793	73.3865	85.5214	91.8248	90.1802	88.7219	106.032	14.0133	86.6234	125.96	67.0778	35.8862
Smp_016810	Chr_6	17260927	25519	Chr_6	Sjp_0102560	SJC_S004041	1085	12.584	Aut_Shared	Aut_Shared	1.44157	1.58815	1.33627	1.31529	1.52943	1.3173	1.44606	0.4185	1.11061	1.33211	1.21088	1.15172	1.14379	0.834417	0.585591	0.893283	1.21372	1.56561	0.973071	0.998967	0.975374	0.848869	15.1444	14.5117	15.0919	14.0909	13.1253	14.1798	15.6152	14.0916	10.5252	12.9382	14.0002	13.5418	5.57574	10.0607	10.0847	9.84947	0
Smp_166640	Chr_6	10116194	100970	Chr_6	Sjp_0102550	SJC_S004039	1699	17.383	Aut_Shared	Aut_Shared	5.96335	4.23032	4.55498	4.8254	3.39151	3.92327	1.80878	0.287426	3.06525	4.18135	3.46022	3.25241	0.412717	0.281548	0.126038	0.192372	1.72264	0.551238	0.43653	1.45853	0.823108	1.12579	26.4228	20.8901	19.3257	14.217	21.0497	17.0814	9.54503	20.0427	2.91788	16.3898	17.8203	17.5937	4.82978	3.65416	3.82196	8.59799	1.1555
Smp_165100	Chr_1	42973100	3986	Chr_1	Sjp_0102510	SJC_S004035	790	8.736	Aut_Shared	Aut_Shared	12.4098	10.9985	11.3673	10.1315	10.5981	10.2368	8.6089	5.93565	6.49922	8.55997	8.85895	8.51932	25.5617	21.763	10.6736	12.9271	10.5044	8.77903	6.69698	7.98122	7.62041	10.8132	64.5412	53.0403	56.1762	54.7226	63.0905	54.1094	47.0045	41.1994	58.5638	43.5127	38.9385	43.7275	31.1885	18.8028	14.5421	12.761	17.6507
Smp_058880	Chr_4	15130122	5647	Chr_4	Sjp_0102470	SJC_S004028	15848	0.286	Aut_Shared	Aut_Shared	101.184	69.8787	57.4072	72.0955	82.8789	69.147	82.5534	67.9902	53.9572	78.7609	64.9629	69.3937	5.00272	6.01896	2.75506	2.5813	0.584033	1.5126	1.1543	0.97003	1.49415	0.751395	55.2161	62.7775	48.671	63.9017	44.946	45.9447	118.251	87.0616	138.792	62.7399	67.0388	78.3525	6.9871	5.95726	3.92511	1.91111	0
Smp_034860	Chr_1	15490317	32046	Chr_1	Sjp_0102460	SJC_S004027	1341	17.524	Aut_Shared	Aut_Shared	1.1954	0.73106	0.589348	0.104056	0.184974	0.174255	0.0460057	0.0231173	0.132922	0.0672601	0.00762752	0.0521564	0.443593	0.287707	0.00106466	0.0427463	0	0.00859818	0.009686	0.00657439	0	0.0278752	3.79934	0.401895	2.84849	0.657386	2.46405	0.594931	0.423763	0.411326	0.241747	0.212223	1.3066	0.282888	0.94458	0	0	0.255986	0
Smp_126020	Chr_1	30486285	16875	Chr_1	Sjp_0102450	SJC_S004024	5493	26.332	Aut_Shared	Aut_Shared	13.434	14.6346	13.6822	12.1879	13.341	12.1876	10.5891	9.65129	8.08854	11.1805	11.0355	10.8048	8.29351	7.26315	5.84505	7.49111	6.32203	8.65391	8.7923	6.75434	6.02499	7.58304	74.8953	66.911	82.0714	70.8917	80.4889	69.1572	58.7386	56.5074	97.9247	56.0065	48.8084	58.593	12.2328	42.858	58.7525	35.753	15.4754
Smp_057410	Chr_7	5255078	26470	Chr_7	Sjp_0102440	SJC_S004023	12573	5.774	Aut_Shared	Aut_Shared	1.34648	1.55313	1.53641	1.57904	1.29822	1.76287	0.698133	0.0467738	0.705977	1.72379	1.75935	1.49248	0.0940497	0.0359371	0.0451126	0.0743091	1.30554	0.343511	0.328339	1.89432	0.430321	1.51863	7.09724	10.6714	11.4263	7.81713	8.24739	12.37	8.83792	19.4058	0.837374	18.5479	10.7352	15.2967	9.32339	3.96556	3.90776	12.7053	0
Smp_043100	Chr_4	13115284	1106	Chr_4	Sjp_0102410	SJC_S004017	71364	0.915	Aut_Shared	Aut_Shared	909.393	746.264	652.339	762.196	733.984	526.82	737.479	1028.04	579.467	430.246	372.362	393.85	560.507	419.821	766.73	786.55	183.195	321.875	323.869	281.546	226.576	301.263	640.526	536.063	526.669	502.002	485.976	378.975	560.613	299.306	1452.03	269.373	492.848	294.422	85.5425	322.717	344.286	285.4	41.6116
Smp_145470	Chr_4	13034053	3492	Chr_4	Sjp_0102400	SJC_S004017	9074	1.979	Aut_Shared	Aut_Shared	13.2042	9.1924	10.9726	37.14	11.2609	12.2707	6.28528	1.70586	7.79776	7.41175	4.79545	1.97933	3.70922	3.14319	0.410354	0.603511	1.19083	0	0.0888882	0.180999	0	0.639526	8.40431	22.9669	5.41768	6.88004	7.13652	7.8144	4.52565	4.57632	2.05465	3.19294	6.04926	1.35212	0	0	0	0	0
Smp_176730	Chr_6	4656898	9678	Chr_6	Sjp_0102390	SJC_S004016	27154	7.109	Aut_Shared	Aut_Shared	5.10358	5.22608	5.15919	2.46637	3.13479	2.47501	1.11786	0.208946	1.00345	0.939529	1.10933	0.863241	0.26096	0.105851	0.066981	0.0798445	0.237062	0.113882	0	0.261231	0.348728	0.207678	13.7753	7.52804	16.2997	8.98897	15.9104	7.20871	3.9311	3.15944	1.39674	3.70743	4.50787	3.44615	0	1.53897	2.02859	0	0
Smp_146600	Chr_2	11330484	17926	Chr_2	Sjp_0102350	SJC_S004009	26927	5.304	Aut_Shared	Aut_Shared	6.84037	6.47318	7.83856	7.56344	7.67745	9.81476	9.92338	9.92912	8.56368	11.3333	10.0047	11.8655	2.31662	2.23284	2.44189	2.00643	0.783916	2.49007	3.56699	1.65716	1.15318	2.13032	57.4964	59.7618	48.3431	64.1636	59.2834	76.6186	91.5722	91.6715	167.886	87.4639	85.6688	106.983	0	35.7765	81.4935	29.2229	26.0835
Smp_093950	Chr_1	30770890	7595	Chr_1	Sjp_0102330	SJC_S004007	63279	4.15	Aut_Shared	Aut_Shared	46.1062	54.6401	48.6236	39.7819	47.7436	46.2165	42.7385	35.9554	27.7484	39.4467	40.357	37.2832	23.0824	28.1566	16.1763	20.5428	28.3387	19.4817	18.1457	32.0116	22.3296	29.6979	76.761	67.9883	91.6657	79.9257	89.054	76.8659	83.2536	69.7243	129.156	73.7202	62.1034	74.9067	32.6596	40.7885	31.7386	48.7446	18.2939
Smp_093980	Chr_1	30844135	3855	Chr_1	Sjp_0102310	SJC_S004007	2534	4.15	Aut_Shared	Aut_Shared	89.7146	59.1471	64.8634	60.3319	54.3828	24.4222	25.9206	10.7053	2.80641	2.49303	1.19171	0.975341	13.5802	12.6037	15.5766	7.772	0.185983	0	0	0.0546519	0	0	292.992	194.123	192.601	171.431	224.459	78.5389	90.257	8.29647	68.7186	3.63528	10.2608	3.28266	0	0	0	0	0
Smp_172560	Chr_4	1392107	15351	Chr_4	Sjp_0102280	SJC_S004005	13201	2.449	Aut_Shared	Aut_Shared	57.8481	56.4965	56.4446	50.0587	60.8854	56.6448	37.8107	17.4791	27.7612	50.0002	56.8716	49.4768	6.75715	6.9546	4.59841	4.49608	3.21328	3.85906	3.033	3.71931	3.43523	3.73877	42.464	37.2965	42.3299	43.067	43.8418	42.6501	32.7409	39.0448	27.1543	46.1596	25.7098	42.6673	28.2151	12.4727	9.15072	13.41	7.91504
Smp_092280	Chr_4	1388177	3277	Chr_4	Sjp_0102270	SJC_S004005	8827	3.143	Aut_Shared	Aut_Shared	53.3888	59.0215	56.7458	58.8204	59.1729	50.9381	90.7671	119.87	89.4895	55.752	57.54	57.2463	70.9592	75.172	95.899	94.3437	41.3069	63.9865	62.231	47.7042	53.8125	55.1321	198.964	218.892	224.231	211.112	222.074	197.206	305.566	176.483	750.777	183.912	344.389	190.52	64.044	185.072	159.947	138.219	48.6115
Smp_039980	Chr_5	7299366	816	Chr_5	Sjp_0102210	SJC_S004001	23401	5.03	Aut_Shared	Aut_Shared	7.94287	9.27085	9.92393	7.6687	8.94148	8.4125	9.11302	12.4029	6.85946	6.17062	7.33428	5.63293	94.6206	130.564	80.4031	55.7857	48.149	32.4161	36.8977	45.1832	48.0812	48.4413	77.8933	73.9192	100.884	93.0206	104.9	94.4584	122.84	83.4087	309.308	89.5454	105.249	71.6921	22.3969	22.2888	10.4956	8.17339	0
Smp_174680	Chr_6	204611	8424	Chr_6	Sjp_0102180	SJC_S003997	7502	7.63	Aut_Shared	Aut_Shared	11.4065	12.7607	11.5053	10.589	11.4174	11.9684	17.2984	10.7781	24.8807	8.44479	8.60148	8.11141	3.60625	4.99897	3.11047	2.78526	2.16178	2.09335	1.28964	1.32552	3.2552	1.8027	35.1142	34.6901	41.4747	35.731	37.9511	39.5665	71.4648	31.6434	79.2858	32.3838	111.996	32.7458	0	1.80561	0.78899	1.54112	0
Smp_171060	Chr_1	2532830	2258	Chr_1	Sjp_0102080	SJC_S003992	26175	0.839	Aut_Shared	Aut_Shared	0	0	0.31563	0.167184	0.482939	0.173316	0.411819	0.321898	0.694077	0.468282	1.59314	2.49001	0.0639143	0	0	0	0.0635043	0	0	0	0	0.494514	0	0.137528	0	0	0.271625	0	0.232859	0.242194	0.496415	1.24951	0.652726	1.6841	0	0	0	0	0
Smp_170910	Chr_6	1632510	31906	Chr_6	Sjp_0102030	SJC_S003987	16693	27.668	Aut_Shared	Aut_Shared	5.22182	4.91737	4.86691	3.82253	4.75948	3.75775	1.7941	0.429492	2.30992	3.14769	3.14499	2.49172	3.24995	3.67863	1.46498	1.83515	2.00892	1.29539	1.07986	1.24801	1.85114	1.24589	25.1086	18.2359	23.083	21.4665	23.9507	18.0185	9.44858	15.08	4.20138	15.4825	13.3807	12.9971	2.48015	7.35965	7.56532	3.36219	8.32091
Smp_146950	Chr_2	33100504	126747	Chr_2	Sjp_0102000	SJC_S003985	90345	16.919	Aut_Shared	Aut_Shared	0.229759	0.484609	0.539989	0.298459	0.323306	0.335189	0.0816871	0.00798133	0.25814	0.611506	0.458215	0.447606	0.0421295	0.0248247	0.0271874	0.104752	1.59744	0.345652	0.244895	2.42021	0.619096	2.10554	1.70155	2.9895	3.80477	1.95223	5.42382	2.32602	0.647433	5.44831	0.250948	4.1689	2.72222	4.38771	3.82265	2.83418	2.11724	14.8418	3.20041
Smp_160420	Chr_1	584018	2812	Chr_1	Sjp_0101950	SJC_S003982	28381	1.842	Aut_Shared	Aut_Shared	7.85523	8.20689	7.54762	11.4224	10.7786	5.52597	14.9436	6.08469	10.5117	8.74508	6.24058	6.30875	4.97827	1.63938	2.30527	3.95961	2.85562	6.46709	7.17491	3.2966	7.35129	4.36797	41.2773	44.0276	41.4534	43.8689	30.8556	14.849	111.82	31.2641	89.713	43.8722	82.5732	50.837	36.8179	55.6358	47.8019	10.2567	227.821
Smp_160410	Chr_1	590143	7652	Chr_1	Sjp_0101940	SJC_S003982	14194	3.614	Aut_Shared	Aut_Shared	52.9443	59.3408	58.7294	70.7547	35.7649	50.8177	53.0926	79.4374	119.036	48.8122	46.7493	63.4062	4.15397	3.47603	1.63189	2.18953	6.14647	4.86115	4.46206	7.65419	3.96954	7.87991	169.636	212.05	175.83	110.695	199.779	161.918	263.502	217.23	669.632	203.677	648.413	299.512	3.68328	0.941575	0.467852	0.67482	4.08201
Smp_035220	Chr_1	14407060	11981	Chr_1	Sjp_0101850	SJC_S003974	7721	17.281	Aut_Shared	Aut_Shared	1.92453	1.26028	1.28721	1.2013	1.41854	1.12755	0.8864	0.140654	0.758199	1.07614	0.920438	1.02002	0.442677	0.513027	0.358807	0.284372	1.74738	0.298972	0.233167	1.79365	0.387331	1.19294	11.0493	7.22335	7.40401	7.49912	7.68583	6.75442	5.64149	6.40514	1.83614	5.40734	5.37181	6.66037	3.06381	0.650558	2.55917	7.49696	0
Smp_152020	Chr_1	62137093	44373	Chr_1	Sjp_0101810	SJC_S003972	9802	10.153	Aut_Shared	Aut_Shared	7.04056	7.01563	7.35521	5.59522	4.88873	7.74824	7.65696	2.89942	7.47056	11.4027	13.0992	13.4646	2.16853	2.23942	1.13873	1.46836	5.6681	4.21009	4.87565	7.26444	5.51432	6.00922	39.6689	29.4142	39.0528	23.9478	42.1099	42.9453	46.7827	64.8265	33.1395	74.1634	52.1448	81.8914	22.1828	34.3752	40.7359	42.5934	20.0653
Smp_095910	Chr_2	31415592	12870	Chr_2	Sjp_0101800	SJC_S003970	211	7.025	Aut_Shared	Aut_Shared	25.4541	29.2877	29.0824	26.3962	26.9932	29.4343	35.3631	25.9308	28.4327	41.3862	43.9333	42.47	22.0403	15.4051	17.6608	24.003	14.3281	30.3583	28.1938	18.1217	23.5686	20.6838	89.3771	90.7506	105.871	92.5248	110.121	104.584	136.347	148.876	181.526	159.186	124.194	164.3	5.32131	102.216	82.8958	41.2075	13.4475
Smp_128110	Chr_2	27364066	11589	Chr_2	Sjp_0101790	SJC_S003968	2798	4.106	Aut_Shared	Aut_Shared	19.9866	16.0373	18.6066	24.1864	14.3581	16.2198	17.9799	15.8189	35.8106	6.31531	4.94813	13.3559	0.491896	0.388314	0.1472	0.306114	1.2002	1.18879	0.669595	1.58162	1.01928	0.809349	59.953	75.3351	45.438	41.8285	56.1884	49.531	56.4387	18.2769	90.5687	13.7556	125.461	40.0244	0	5.57408	5.50585	8.9387	0
Smp_054780	Chr_1	42667640	1999	Chr_1	Sjp_0101740	SJC_S003964	8541	1.731	Aut_Shared	Aut_Shared	535.472	501.194	450.535	585.704	521.756	362.48	1084.52	1704.84	1227.99	354.152	344.161	369.457	758.972	885.842	724.449	530.748	173.377	645.907	685.545	188.129	477.167	271.361	1075.54	1172.2	974.37	1001.52	932.334	735.738	2283.59	683.355	6533.92	670.126	2861.41	759.862	68.2618	1185.81	1214.48	292.403	292.723
Smp_150390	Chr_6	8583144	25895	Chr_6	Sjp_0101710	SJC_S003961	656	8.112	Aut_Shared	Aut_Shared	1.81032	1.61086	1.43637	1.72913	1.57339	1.39819	1.2778	0.366222	0.771703	1.58215	1.49944	1.31986	0.912615	0.885881	0.453238	0.573763	1.20717	0.978931	0.946955	1.66789	0.749419	1.39711	16.2467	20.1802	15.9846	19.3859	15.9952	17.7674	18.433	23.1467	10.5428	20.0233	11.6572	22.2605	0	9.38031	7.32799	0	36.3345
Smp_181270	Chr_3	27735386	43913	Chr_3	Sjp_0101680	SJC_S003956	663	3.531	Aut_Shared	Aut_Shared	5.9938	7.03866	7.38718	6.4751	7.22932	6.75377	2.41369	0.879589	1.81411	5.15544	4.12615	3.14314	0.449424	0.452408	0.111103	0.119179	0.64328	0.144316	0.134301	0.340639	0.374675	0.213594	19.1433	19.8764	23.5011	21.9636	27.6252	20.0115	9.19259	17.6637	6.64305	14.2128	8.51644	12.4819	9.74762	0	0.529163	1.00955	3.20279
Smp_085690	Chr_6	6584808	716	Chr_6	Sjp_0101670	SJC_S003953	5849	1.103	Aut_Shared	Aut_Shared	1.95794	2.55525	3.1211	4.06941	6.06126	10.6785	4.59435	2.8158	6.99536	14.4855	15.269	24.7408	0.251953	0.306593	0.285905	0.637732	0.400538	0	0	2.64825	0	0.623806	1.1582	2.59599	1.57855	3.79666	2.13634	6.8985	3.47974	9.33383	3.12346	10.8101	5.51874	18.3399	0	0	0	2.40557	0
Smp_034010	Chr_1	23685819	5053	Chr_1	Sjp_0101650	SJC_S003946	1050	1.91	Aut_Shared	Aut_Shared	20.2392	20.927	21.0049	22.2518	27.2599	24.0577	10.9142	4.31267	10.9759	25.3012	22.3941	16.8852	4.08422	3.852	1.75553	2.41901	1.7878	2.67194	1.04428	2.75185	2.00376	2.82855	31.429	34.8457	34.189	44.4407	36.7417	42.6733	20.5677	39.1172	12.7782	36.9565	20.0963	30.0771	2.60785	1.65837	1.44654	3.18207	4.37551
Smp_174160	Chr_1	21254688	7453	Chr_1	Sjp_0101610	SJC_S003938	5670	1.583	Aut_Shared	Aut_Shared	24.2836	11.9775	12.4628	17.0129	21.3727	12.4009	0.873067	0.170608	0.551798	8.19036	5.48844	4.20661	0.00484096	0	0	0	0	0	0	0.0282682	0	0	14.132	10.6492	7.07586	11.9811	7.93949	7.07854	0.776166	6.52035	0.254562	3.97263	0.502077	3.52086	506.275	0	0	33.674	0
Smp_123250	Chr_6	3335558	23334	Chr_6	Sjp_0101440	SJC_S003895	3165	23.012	Aut_Shared	Aut_Shared	0.628774	0.244954	0.189876	0.566873	0.625069	0.391776	0.0250243	0	0.177139	0.0569107	0.0464678	0.0340439	0.103597	0.0533106	0.0394783	0.0918224	0.00614523	0	0	0.0361161	0	0	3.74266	2.88495	1.46559	3.38397	1.22614	2.21449	0.15458	0.385865	0.131815	0.26543	1.29991	0.378388	0	0	0	0	0
Smp_144600	Chr_1	42081630	59118	Chr_1	Sjp_0101370	SJC_S003889	8928	6.683	Aut_Shared	Aut_Shared	5.91362	5.48253	3.98231	4.4496	5.24444	5.98358	1.86123	0.424324	1.69915	11.4051	9.42032	6.74047	0.611519	0.779165	0.21411	0.250727	2.87911	0.205075	0.173266	3.98073	0.306854	2.91251	18.3713	14.3794	18.332	18.0093	14.3614	20.1592	7.53922	37.7685	1.91688	33.1062	6.20423	25.1657	10.7847	1.14308	1.12176	12.4292	2.26216
Smp_147680	Chr_2	6190028	10456	Chr_2	Sjp_0101290	SJC_S003880	16183	4.267	Aut_Shared	Aut_Shared	57.5455	50.0795	48.0661	51.8072	55.9778	53.8437	49.0972	15.9815	29.5464	66.7245	57.7323	52.5706	50.5343	37.2201	32.3201	21.1532	47.9164	8.2482	6.20439	48.0968	8.02917	43.8059	234.435	224.905	212.526	229.83	211.795	234.004	227.85	280.321	142.516	250.752	153.573	248.97	33.9877	27.2072	16.8607	169.595	0
Smp_070100	Chr_4	18280211	15617	Chr_4	Sjp_0101280	SJC_S003879	7778	1.653	Aut_Shared	Aut_Shared	71.2029	119.043	150.109	33.3485	37.0134	64.6569	35.3947	26.223	13.475	44.6843	49.4066	45.814	1.71654	1.02144	0.681617	0.766946	6.65683	0.970388	0.735398	6.59691	2.08006	4.23279	500.101	269.821	822.751	251.633	1149.45	502.434	456.855	480.372	718.011	665.65	196.298	556.558	30.5311	0.551825	0.97304	4.43164	6.40555
Smp_085150	Chr_1	21016613	23805	Chr_1	Sjp_0101270	SJC_S003878	693	11.482	Aut_Shared	Aut_Shared	3.31031	4.10598	3.86312	3.56716	3.59946	3.95127	3.08944	1.64649	2.51048	4.97299	4.56336	4.77611	9.19534	7.88909	6.33917	6.80649	6.5477	5.42856	4.53763	6.69088	5.35207	5.93838	44.7815	45.0645	52.5049	48.4925	52.9481	51.4149	37.1764	56.3347	34.7292	51.2538	32.5897	57.0119	14.5222	21.5545	16.1216	15.7584	10.8393
Smp_068440	Chr_2	7480041	15318	Chr_2	Sjp_0101220	SJC_S003871	12	8.63	Aut_Shared	Aut_Shared	31.7809	22.4454	19.1016	29.5651	25.7291	19.6972	16.9221	8.51212	12.1291	20.3804	21.9005	17.8682	17.3144	8.90664	8.12524	13.4141	14.4254	9.53354	9.38204	16.8761	8.75806	16.3723	115.082	105.499	79.0979	86.5189	71.8565	72.4739	58.5868	65.4361	52.0318	70.4404	46.8823	61.4002	35.4225	29.6552	32.6154	54.643	28.2
Smp_145380	Chr_4	12436931	8288	Chr_4	Sjp_0101200	SJC_S003870	676	7.225	Aut_Shared	Aut_Shared	0.41847	0.567412	0.751374	0.349455	0.392568	0.764797	0.494164	0.0934506	0.523896	0.580044	0.851013	0.46987	0.374379	0.313424	0.572201	0.56365	0.55364	0.265963	0.224709	0.838868	0.254509	0.91614	2.42077	2.30113	2.9662	1.44974	3.82383	4.72313	3.05956	3.52316	0.931778	4.69068	3.06294	2.91792	0	0	0	5.0257	0
Smp_077720	Chr_6	19430888	29167	Chr_6	Sjp_0101180	SJC_S003866	272	5.728	Aut_Shared	Aut_Shared	33.4045	30.82	28.8715	38.3972	33.8126	34.4236	13.0292	3.93698	12.3522	38.8911	29.7992	36.5176	26.6562	42.5238	21.6696	10.8744	15.0143	1.64376	1.43668	11.8607	2.38658	12.1741	412.28	476.907	362.493	463.635	391.751	406.448	242.246	626.075	126.498	504.194	258.926	663.632	28.5271	16.1796	7.97279	76.4646	0
Smp_122890	Chr_2	17886563	9878	Chr_2	Sjp_0101160	SJC_S003864	42	8.63	Aut_Shared	Aut_Shared	18.7182	19.328	17.598	16.2535	19.6959	19.4107	16.3216	8.68424	11.623	19.5458	22.2258	17.6262	6.40653	4.2187	2.60427	3.95762	7.12754	6.24826	5.21624	7.65694	5.0396	7.82239	54.8901	46.4753	56.0401	57.5577	54.7936	57.1853	53.0405	56.6979	52.3046	65.2045	42.5775	55.9881	20.6179	20.2383	15.7697	16.8044	0
Smp_196700	Chr_1	30053029	35533	Chr_1	Sjp_0101130	SJC_S003860	13437	6.465	Aut_Shared	Aut_Shared	1.70363	1.07007	1.02403	0.781072	0.90877	0.899687	0.516626	0.104436	0.608002	0.871061	0.764979	0.686678	1.58603	1.23147	2.54831	3.05347	0.673925	0.0620352	0.0960902	0.575134	0.0949819	0.465085	8.13735	3.7998	5.14925	3.96312	5.03894	4.65383	2.20585	3.44142	1.17562	3.55094	3.86451	3.27247	0	0.559964	0	0.716829	0
Smp_043580	Chr_5	4406857	918	Chr_5	Sjp_0101120	SJC_S003857	3882	0.752	Aut_Shared	Aut_Shared	47.3849	52.471	43.3139	52.7868	52.2647	47.1815	34.0003	34.1182	41.4291	34.8306	33.2384	32.8161	28.848	53.804	11.2612	13.5447	22.493	29.4146	33.1361	23.6387	22.5183	26.03	25.0709	31.3477	28.4474	29.714	26.7139	26.4527	23.5749	22.6985	42.7907	22.4088	30.5868	22.0338	6.48136	17.9508	18.1844	17.714	0
Smp_065530	Chr_1	57430924	681	Chr_1	Sjp_0101080	SJC_S003843	1193	2.899	Aut_Shared	Aut_Shared	0.0744947	0	0.0913466	0.145154	0	0.0501594	4.01255	6.47465	8.43666	0	0.0461071	0.0450396	0	0	0	0	0	37.6284	33.2731	0.618746	37.789	0	0	0.428633	0	0	0.141095	0.149382	11.3701	0.125807	35.8429	0.129811	26.1075	0.134585	0	25.9029	19.987	2.77445	52.2002
Smp_166800	Chr_3	2301704	14186	Chr_3	Sjp_0101070	SJC_S003842	1181	7.383	Aut_Shared	Aut_Shared	4.59241	2.91516	2.72597	4.23671	3.75934	2.26498	5.75626	3.40196	5.91559	1.59646	1.37593	1.62704	1.08091	0.796934	0.615692	0.373874	0.505402	0.407887	0.306328	0.460396	0.654253	0.220394	23.9936	23.1028	16.4142	19.9741	15.0096	11.5687	36.2348	9.10065	37.087	7.9541	42.1283	11.1101	0	6.98563	4.59387	1.49275	0
Smp_008310	Chr_1	40550909	6117	Chr_1	Sjp_0101030	SJC_S003835	5907	2.358	Aut_Shared	Aut_Shared	74.1848	84.864	94.7849	84.1724	81.7933	89.9729	121.815	178.216	104.402	100.527	101.184	125.863	47.7051	43.3574	53.924	52.8846	40.6713	44.6841	42.8274	37.1631	45.7255	41.9483	269.041	322.238	330.998	289	379.496	346.303	504.667	399.043	1362.4	395.412	509.795	530.482	105.827	143.001	111.045	112.595	62.9035
Smp_002150	Chr_6	3282737	14756	Chr_6	Sjp_0100980	SJC_S003828	17378	7.431	Aut_Shared	Aut_Shared	41.4134	43.6519	56.5192	52.0222	42.8032	70.9742	46.0936	17.9176	67.7074	84.5593	89.5055	116.074	6.01001	1.29179	2.5711	5.2915	43.0683	10.0834	10.1601	45.4748	11.3788	30.6773	195.658	253.461	208.138	202.291	287.894	346.248	267.912	453.082	188.084	476.071	438.784	663.466	57.0961	41.4729	41.8294	150.318	40.5441
Smp_002160	Chr_6	3301187	18823	Chr_6	Sjp_0100970	SJC_S003828	683	14.094	Aut_Shared	Aut_Shared	4.48959	5.32659	3.85177	4.19986	4.91605	3.79676	3.79167	2.2324	3.0575	2.97347	2.06747	2.279	3.93516	3.39958	2.71523	3.68915	2.74246	3.73277	2.77038	2.10426	3.22743	2.26609	21.9978	22.2484	28.822	24.6275	21.7162	20.4969	25.6051	18.9089	26.1871	13.7102	23.0318	15.3079	5.19872	10.2895	7.21601	7.05286	5.82257
Smp_034160	Chr_2	6266984	6646	Chr_2	Sjp_0100920	SJC_S003822	9159	4.056	Aut_Shared	Aut_Shared	1.81032	1.01074	1.43637	1.24498	1.29867	1.25479	0.283955	0.133172	0.107679	0.936372	1.05455	0.611643	0.114004	0.0825762	0.0770042	0.190261	0.0431516	0.0414591	0	0.0317007	0	0.100808	7.11284	5.42495	4.59471	4.89645	6.50527	5.26677	1.64025	4.43561	1.39869	5.45691	0.689666	3.46756	0	0	0	0	0
Smp_043260	Chr_4	13580763	6234	Chr_4	Sjp_0100900	SJC_S003820	30497	2.527	Aut_Shared	Aut_Shared	1.70922	1.41951	1.20513	1.05464	1.36291	1.09332	0.410189	0.0534373	0.172833	0.777382	0.423157	0.20668	0.376191	0.21128	0.147768	0.135224	0.115009	0.176796	0.0497911	0.135183	0	0.0716466	2.96368	1.81639	2.209	2.38022	2.27206	1.64587	1.02516	1.49275	0.218546	0.770128	0.431041	0.342194	0	0	0.228132	0.223115	2.75916
Smp_145510	Chr_4	13506327	41932	Chr_4	Sjp_0100890	SJC_S003820	725	5.322	Aut_Shared	Aut_Shared	1.94778	2.02204	2.33864	1.63408	1.37041	2.10386	1.40665	0.811942	1.09419	2.28853	3.0892	3.45929	0.273617	0.328942	0.0504463	0.0904662	0.87885	0.867378	1.26581	1.09532	0.875299	1.1344	12.3499	10.0375	12.3398	8.57821	14.653	15.9698	9.60602	13.0653	10.633	19.6268	8.54401	20.5542	6.95592	8.85551	7.73411	6.92649	0
Smp_128890	Chr_1	21519438	30878	Chr_1	Sjp_0100800	SJC_S003806	552	6.384	Aut_Shared	Aut_Shared	10.8927	9.75281	10.4947	9.05235	9.203	8.47325	3.19321	0.444198	3.12419	7.44667	7.11873	4.99045	4.26721	4.09613	2.41206	3.13614	3.23212	2.85549	2.80461	3.24096	3.51129	3.59451	23.3515	18.564	19.9407	18.5227	22.1013	17.1923	7.6187	16.3876	2.04085	15.6676	8.05041	11.5394	0	0	0	0	0
Smp_127770	Chr_7	1577959	125184	Chr_7	Sjp_0100740	SJC_S003800	71	26.328	Aut_Shared	Aut_Shared	0.024608	0.0875872	0.0201165	0.0106554	0.0230849	0.0220924	0	0	0	0.0149229	0.0050769	0.0099187	0.553657	0.541272	0.30443	0.267675	0.227946	0.116656	0.188444	0.200275	0.249382	0.283649	0.409249	0.267543	1.95223	0.56345	0.92472	0.559445	0	0.588947	0	0.243075	0	0.378023	1.78026	0.7058	0.91891	0.899216	0.433337
Smp_054740	Chr_1	42616219	1020	Chr_1	Sjp_0100680	SJC_S003786	8030	5.609	Aut_Shared	Aut_Shared	45.2019	38.7827	36.9436	31.9347	34.3855	30.7468	26.4676	16.5876	28.2652	32.1512	30.0024	30.1924	87.6523	101.474	40.7744	54.6493	41.4714	42.6813	52.0372	65.8901	35.5698	62.3989	60.3614	43.6449	51.7845	44.2619	50.4382	41.8228	37.4989	42.4323	43.1604	39.6534	44.5532	42.6407	22.9056	45.1063	38.4937	53.1508	0
Smp_135550	Chr_4	11394480	15094	Chr_4	Sjp_0100630	SJC_S003777	10917	12.025	Aut_Shared	Aut_Shared	0.341226	0.447456	0.220219	0.17497	0.202172	0.266034	0.0861994	0.0336888	0.0484267	0.163363	0.188964	0.249738	0.179275	0.438731	0.0813733	0.0721382	0.579499	0.073019	0.14395	0.376868	0.0279498	0.16275	4.40457	2.43646	4.84869	2.79885	3.281	3.93685	1.50013	3.31556	1.19925	4.02479	0.788438	4.38146	0	0.880396	1.156	5.63979	0
Smp_123470	Chr_3	15237121	33580	Chr_3	Sjp_0100570	SJC_S003771	1779	7.312	Aut_Shared	Aut_Shared	0.0590701	0	0.0543245	0.249381	0.138535	0.079547	0.315022	0.0369355	0.139371	0.734338	1.11509	2.42854	0.00644663	0.00435816	0	0.00522995	0.0298913	0.434886	0.619316	0.119207	0.0628163	0.246067	0.567381	1.36004	0	0.694369	0.366294	0.129269	1.77943	3.59266	0.446286	5.39198	0.880219	12.5781	92.61	26.4197	26.5811	11.013	97.5834
Smp_074870	Chr_3	7328896	23171	Chr_3	Sjp_0100540	SJC_S003768	18599	3.494	Aut_Shared	Aut_Shared	6.55174	5.35323	5.94959	7.34658	6.43612	6.45073	9.98773	8.50256	9.87495	7.45897	6.92424	7.3992	2.53029	2.58165	2.55322	2.97718	1.83178	3.74581	3.88482	3.33696	2.71284	4.07688	54.6218	55.2366	44.7839	43.8683	51.2417	56.0011	73.2143	44.707	122.85	50.1851	84.0767	51.5052	5.83978	67.1416	63.8069	60.5904	0
Smp_074880	Chr_3	7313586	12370	Chr_3	Sjp_0100530	SJC_S003768	2926	15.058	Aut_Shared	Aut_Shared	3.09785	3.60732	3.82501	2.88769	3.41736	3.1288	4.84154	6.01735	4.92108	3.51368	3.54178	3.7546	4.87965	3.74445	4.90946	5.18772	1.85472	1.29193	1.48047	1.48176	2.14859	1.76925	47.6351	44.7749	52.8513	49.813	60.8932	48.271	76.8611	49.1113	173.921	50.8149	80.8853	55.3107	0	12.6916	3.71481	5.42758	0
Smp_176990	Chr_3	25525933	14875	Chr_3	Sjp_0100500	SJC_S003764	22186	17.429	Aut_Shared	Aut_Shared	3.86595	3.293	2.73489	2.95359	3.61503	3.87954	3.34368	1.35586	3.64186	3.48654	3.175	3.2738	1.88706	2.09805	0.798189	0.842984	1.69661	1.5004	1.5233	2.18119	1.84348	1.6965	12.4406	10.0791	11.7101	11.6227	9.49439	13.4533	12.0246	11.7905	8.91176	10.6615	14.8197	12.066	3.55214	6.03685	4.95049	2.89945	6.00064
Smp_083040	Chr_1	39636560	22638	Chr_1	Sjp_0100480	SJC_S003763	406	12.771	Aut_Shared	Aut_Shared	26.2277	21.3267	18.9834	22.5926	24.3664	23.7173	13.4101	6.43935	10.7041	23.2474	24.7422	21.9405	18.0749	14.3095	9.88364	13.0518	19.1292	11.4046	9.31	19.9999	11.3678	20.8446	228.167	205.318	187.555	211.31	178.699	214.232	120.162	191.513	105.446	208.58	108.274	192.04	20.5151	21.7382	29.177	31.7422	18.4672
Smp_200410	Chr_1	18592289	18159	Chr_1	Sjp_0100470	SJC_S003761	63	4.122	Aut_Shared	Aut_Shared	10.0593	8.88882	8.51233	10.8552	10.7145	7.30235	17.0998	20.4094	17.412	7.11686	8.49591	9.15446	3.87242	2.32911	3.47587	4.00006	0.608031	4.09687	6.46127	0.962977	5.25049	0.762487	47.1113	56.6873	42.3411	53.2686	45.1809	41.5342	105.995	37.9273	231.603	45.42	115.192	55.4995	18.6025	56.7904	86.9319	6.77603	21.1204
Smp_172400	Chr_1	28209320	94619	Chr_1	Sjp_0100430	SJC_S003758	1255	25.197	Aut_Shared	Aut_Shared	1.9113	1.64734	1.53442	1.89272	1.47943	1.87558	0.905031	0.112543	1.23067	2.00626	1.83545	1.65304	0.381315	0.310113	0.132334	0.212708	0.753191	0.547469	0.570807	0.995311	0.548415	0.875645	11.403	11.5833	8.92641	8.69512	9.1737	11.3112	7.70263	15.4506	1.58687	14.6572	11.1131	13.9359	3.41895	3.44092	3.78912	3.4741	1.43215
Smp_179650	Chr_2	2398399	2260	Chr_2	Sjp_0100410	SJC_S003756	11324	2.293	Aut_Shared	Aut_Shared	127.429	120.233	111.157	138.493	125.284	100.133	136.82	161.478	99.3619	76.476	79.2194	73.8548	316.798	225.057	296.359	296.35	148.151	155.935	147.919	141.139	166.883	154.152	125.162	135.856	117.948	118.24	115.75	99.3773	209.718	110.704	476.415	111.926	179.313	115.711	211.746	243.792	206.438	186.174	413.381
Smp_146740	Chr_5	4020627	4173	Chr_5	Sjp_0100370	SJC_S003753	23736	2.2	Aut_Shared	Aut_Shared	0.294491	1.74697	1.02314	1.27516	0.552526	0.462674	0.157053	0	0.198522	0.178586	0.243027	0.415449	0	0	0.00817589	0	0.034362	0	0	0	0	0	0.297542	0.687016	0.845546	0.434551	0.543615	0.409377	0.281515	0.334583	0	0.303152	0.16909	0.402698	0	0	0	1.06426	0
Smp_136320	Chr_5	482735	3868	Chr_5	Sjp_0100250	SJC_S003740	7095	0.314	Aut_Shared	Aut_Shared	99.7269	128.111	130.72	87.5555	132.911	140.318	58.6864	49.0258	45.9003	80.0793	89.8192	81.5022	38.5328	43.5201	30.6251	24.9721	19.8703	30.2037	25.599	25.2188	27.4851	21.8819	111.782	99.9211	111.543	121.445	150.221	149.688	101.005	133.944	164.186	142.272	92.0165	125.027	31.3074	60.1087	63.8716	32.151	80.377
Smp_143610	Chr_2	28635640	69101	Chr_2	Sjp_0100190	SJC_S003732	69	20.215	Aut_Shared	Aut_Shared	1.74136	0.329546	0.203048	0.187347	0.220482	0.172638	0.102552	0.0601199	0.612146	0.0906991	0.0528972	0.0710496	0.413004	0.398689	0.11751	0.0970861	0.367296	0.135574	0.193153	0.381114	0.409047	0.219764	2.44517	0.270018	0.492572	0.318451	0.287982	0.23714	0.155444	0.152165	0.175436	0.0785037	1.14057	0.111912	1.46875	0.673859	0.94825	0.463884	0.818811
Smp_210820	Chr_1	36012586	17880	Chr_1	Sjp_0100150	SJC_S003727	12064	10.34	Aut_Shared	Aut_Shared	7.43538	8.10296	7.08133	4.6801	6.838	7.1159	2.40591	0.548502	2.09785	8.32134	8.54471	6.50323	0	0	0	0	0	0	0	0	0	0	49.3712	31.2925	54.1486	42.1776	49.0903	47.2995	13.9271	45.1883	5.97033	45.083	12.7301	37.5613	2.35236	5.12927	5.42734	12.1719	0
Smp_157340	Chr_2	21362718	25425	Chr_2	Sjp_0100100	SJC_S003724	575	13.317	Aut_Shared	Aut_Shared	7.2003	7.83077	7.05931	5.72993	6.83069	6.3441	3.73615	1.25738	3.34522	6.18576	6.755	5.49066	2.05196	1.36993	0.764887	1.31932	3.98736	2.61178	2.71025	3.14885	3.65044	3.61884	29.3216	24.4155	32.2198	28.9553	30.626	26.7761	19.6583	28.3597	11.063	30.4893	18.4297	27.2067	3.11243	2.52709	2.15428	3.23126	2.60487
Smp_180430	Chr_2	19387107	326	Chr_2	Sjp_0099990	SJC_S003713	27466	3.198	Aut_Shared	Aut_Shared	3.24143	2.96442	3.22944	2.36849	2.21725	2.31895	2.34089	1.60456	2.00301	3.9723	2.59137	3.63374	9.51794	17.3955	6.07007	4.63296	20.2333	1.69041	7.61712	25.2044	0	15.7559	13.667	10.126	16.2988	11.7081	13.5289	11.2097	11.346	16.5211	15.5876	11.9058	9.18778	19.0765	40.8859	9.17805	0	59.4622	77.3812
Smp_104370	Chr_2	19395292	6707	Chr_2	Sjp_0099980	SJC_S003713	582	6.711	Aut_Shared	Aut_Shared	3.25018	3.55068	3.39353	3.82491	3.65277	3.16348	9.57622	15.9162	10.1524	5.22993	5.17848	5.2726	3.41054	4.15126	1.84147	1.70725	0.769664	1.31463	1.75863	0.691073	0.754807	0.233079	20.4832	22.3178	16.2851	18.8007	15.9786	16.3337	69.9079	33.8987	218.512	38.019	94.6691	37.315	0	1.43885	7.58196	0	0
Smp_197070	Chr_1	9301762	42831	Chr_1	Sjp_0099960	SJC_S003706	5226	32.258	Aut_Shared	Aut_Shared	0.328044	0.270058	0.303742	0.252201	0.332861	0.428239	0.0892585	0.00837225	0.0541568	0.418166	0.389499	0.271194	0.136464	0.164009	0.0358458	0.0442837	0.0368266	0.0385988	0.19567	0.0147568	0.0590984	0.0156421	3.31592	3.11268	3.0419	3.27768	3.78742	4.93968	1.45875	5.82418	0.401264	4.99952	1.05523	3.97917	0	2.01082	6.15308	0	5.32567
Smp_170380	Chr_2	1268602	11582	Chr_2	Sjp_0099950	SJC_S003705	4338	3.617	Aut_Shared	Aut_Shared	6.09011	4.25029	3.62407	6.12725	5.65714	2.77396	8.75651	4.36804	7.16442	2.49833	2.54986	3.4655	1.76629	1.54788	0.854276	1.10086	0.928549	1.49878	0.6968	1.27334	2.07622	1.13763	15.6175	16.687	10.8145	13.4098	9.75719	7.0016	23.421	5.60665	22.3891	5.98456	23.0562	9.10017	0	3.11588	1.02221	1.9955	0
Smp_045330	Chr_2	11543713	958	Chr_2	Sjp_0099900	SJC_S003695	14057	6.479	Aut_Shared	Aut_Shared	0.899973	0.435012	0.245236	0.411341	0.281423	0.246879	0.0355524	0	0.11235	0.0808538	0.247565	0.141069	0.52726	0.0381908	0.320524	0.25665	0.149679	0	0	0.439839	0	0	2.72725	1.48577	1.26484	0.834413	0.684709	0.932041	0.167711	0.436085	0	1.07991	0.47011	0.653116	0	0	0	0	0
Smp_160190	Chr_4	18557041	14445	Chr_4	Sjp_0099880	SJC_S003693	24685	3.634	Aut_Shared	Aut_Shared	15.2135	10.3645	9.65542	12.3902	11.4286	8.72312	11.9799	6.94875	10.4159	6.16254	7.61381	6.43148	3.96139	3.44465	2.10684	2.36107	1.67763	2.21269	2.79347	1.73564	2.71612	2.07167	46.8442	35.2324	30.9155	32.3517	30.242	25.3347	44.0489	19.6349	45.8791	26.0675	41.2753	23.8055	23.0513	7.84323	12.8807	3.76924	0
Smp_160180	Chr_4	18543554	10946	Chr_4	Sjp_0099870	SJC_S003693	17098	3.653	Aut_Shared	Aut_Shared	0.650305	2.17434	2.02978	1.95829	1.55286	1.9505	0.725146	0.591453	0.318823	1.97179	1.68316	1.5727	1.20309	0.671838	0.841573	0.490958	0.733601	0.176207	0.113429	1.03936	0.231248	0.510055	1.26026	11.5344	9.01766	10.4107	16.2721	15.505	7.67238	21.7635	13.3823	17.9649	3.91026	27.1623	14.1119	1.50409	0	7.72055	0
Smp_070030	Chr_4	18513839	5438	Chr_4	Sjp_0099860	SJC_S003693	488	1.998	Aut_Shared	Aut_Shared	20.5368	19.6206	19.6821	22.9567	13.9929	16.1569	9.05005	5.87995	8.59797	23.7936	27.7632	26.3361	17.0181	22.0005	8.87771	8.68742	38.4455	9.82976	8.67606	52.8064	9.23189	40.41	41.4638	52.0919	41.2787	30.7773	48.8816	33.023	23.5468	58.5287	28.9275	64.8885	24.6116	68.3851	9.21869	4.44344	5.11612	26.6727	2.5797
Smp_197080	Chr_1	9267510	19689	Chr_1	Sjp_0099850	SJC_S003692	20739	28.793	Aut_Shared	Aut_Shared	17.0935	24.4983	31.5003	18.3853	21.4182	32.357	7.388	1.53359	6.09776	35.4368	31.3863	24.6828	4.76261	0.849212	3.72042	7.96358	54.1701	3.49862	3.67325	29.908	7.71368	30.7155	85.262	91.3696	121.576	103.098	162.311	163.198	43.9323	189.958	16.3117	169.521	39.6689	143.229	133.961	15.985	11.6307	93.1919	10.5609
Smp_174150	Chr_1	21233342	12538	Chr_1	Sjp_0099830	SJC_S003690	6976	9.292	Aut_Shared	Aut_Shared	3.48623	2.61957	1.7242	3.07948	3.57568	1.65881	0.173527	0	0.0470026	1.32485	1.0501	1.08199	1.33522	0.825813	0.370079	0.361384	1.2809	0.0879047	0.148539	0.890589	0.201886	0.872771	14.8413	13.4166	11.7535	14.793	8.38371	6.81556	0.834228	6.47416	0.136802	5.5783	0.179879	6.42606	0	0	0	1.19659	0
Smp_149830	Chr_4	4003098	18635	Chr_4	Sjp_0099810	SJC_S003688	10060	17.056	Aut_Shared	Aut_Shared	0.430502	0.525784	0.473547	0.452316	0.451368	0.443329	0.162062	0.0237517	0.15364	0.345528	0.313472	0.244971	0.230399	0.0804967	0.0860502	0.158328	0.669448	0.487938	0.466387	0.5879	0.769719	0.539282	4.77538	6.09506	7.59328	6.47034	6.89987	5.28454	2.13952	5.62866	0.536597	4.05194	3.17502	4.341	8.48939	7.2488	0	20.9447	0
Smp_078750	Chr_3	17692460	7954	Chr_3	Sjp_0099770	SJC_S003685	25153	4.053	Aut_Shared	Aut_Shared	55.895	60.942	60.0127	52.8815	55.4344	65.5843	65.2727	45.3119	62.9673	111.188	114.833	128.991	21.0381	18.7212	17.5308	20.3574	57.5806	19.1913	19.473	52.8429	27.6865	47.4778	161.924	158.434	191.188	156.006	198.515	208.708	240.66	359.875	296.377	374.671	251.829	440.288	120.889	53.8364	56.6313	90.5703	89.4924
Smp_172640	Chr_4	1512067	28811	Chr_4	Sjp_0099700	SJC_S003679	590	9.374	Aut_Shared	Aut_Shared	0.437726	0.273333	0.536746	0.269342	0.38902	0.573954	0.73718	0.201675	0.512506	0.488981	0.327959	0.417868	0.0551006	0.100321	0.0248682	0.0426695	0.0746552	0.0191272	0.0107736	0.0658133	0	0.0930155	2.03543	1.19758	0.485479	1.68142	2.03678	2.22596	3.26688	2.16759	1.80114	2.11567	2.763	2.00547	0	0	0	0	0
Smp_128010	Chr_6	15481167	18525	Chr_6	Sjp_0099650	SJC_S003665	7319	6.619	Aut_Shared	Aut_Shared	0.195764	0.11613	0.180036	0.148341	0.153039	0.0439377	0.174002	0.0204013	0.197952	0.277003	0.10097	0.236718	0.0428476	0.0197499	0.0515684	0.0075842	1.00626	0	0.0167556	0.375306	0.113866	1.22963	1.29041	1.26539	0.769449	3.55324	2.49921	0.440998	2.14253	2.59982	0.761249	1.91611	3.00285	1.58926	0	0	0	3.30147	0
Smp_161170	Chr_2	23446080	18818	Chr_2	Sjp_0099640	SJC_S003664	649	25.216	Aut_Shared	Aut_Shared	7.34827	6.62503	6.29584	5.59601	7.36745	5.81855	4.58112	1.82611	3.89129	4.71583	4.93503	4.26672	5.72696	4.73812	4.17183	6.19874	6.30934	5.34441	4.75048	5.21725	6.38932	6.06429	51.1534	40.1783	45.7343	49.5888	46.3706	40.8547	34.3602	32.7894	24.6131	33.6845	32.2664	30.7694	26.4421	23.842	20.8199	27.5222	14.8287
Smp_146120	Chr_2	27951442	36902	Chr_2	Sjp_0099480	SJC_S003644	7817	33.813	Aut_Shared	Aut_Shared	1.57118	1.56099	1.5311	1.33991	1.27021	1.29444	0.500704	0.0599042	0.357358	1.06899	1.23731	0.706659	0.328512	0.173505	0.0739646	0.0818571	0.349719	0.0896007	0.0925254	0.194115	0.0571614	0.290485	11.5492	9.96205	11.3501	9.47179	12.116	9.94046	4.37964	8.46406	0.693938	9.84494	3.7742	6.15714	0	1.59062	1.04375	3.05617	0
Smp_157590	Chr_1	58045574	52692	Chr_1	Sjp_0099390	SJC_S003633	5784	28.694	Aut_Shared	Aut_Shared	7.22527	6.08096	6.46484	4.99593	5.69073	5.91905	1.93064	0.310601	1.76562	7.9644	8.09143	6.79833	2.2014	0.97348	1.04765	1.79115	2.81658	1.20795	1.30776	2.27508	1.83347	2.44124	68.9936	47.1052	57.1932	51.9436	62.1755	55.6874	21.2426	80.4697	6.11215	83.6831	22.4663	72.8404	6.42535	10.8992	12.9284	13.9445	5.39523
Smp_003190	Chr_1	8860112	5130	Chr_1	Sjp_0099370	SJC_S003631	19054	4.433	Aut_Shared	Aut_Shared	2.28968	3.64132	2.8375	2.11999	1.96515	1.86972	1.40295	1.27939	1.0509	1.74302	2.53278	2.9454	1.02683	1.27661	0.645116	0.383423	1.98458	0.590821	0.363038	1.27313	0.0822367	0.565925	6.75176	6.13042	11.1832	5.85288	9.68632	5.89674	6.02033	6.69351	9.73637	9.8028	4.80081	12.1267	0	0.303499	0	0.388262	2.40292
Smp_150380	Chr_1	27568524	5648	Chr_1	Sjp_0099280	SJC_S003623	42819	1.505	Aut_Shared	Aut_Shared	44.627	36.6031	37.3906	52.7517	46.98	69.0828	28.0851	15.971	21.9583	65.525	64.5675	61.0772	6.33055	4.80007	3.6788	4.01741	10.6884	2.87831	2.96768	10.0716	4.18289	10.2804	28.4758	33.1173	23.747	26.8944	24.7113	43.5808	19.186	40.5636	19.2333	40.1386	15.926	40.5347	13.2462	2.81636	6.16545	7.21771	7.4786
Smp_089400	Chr_6	1676989	16126	Chr_6	Sjp_0099080	SJC_S003613	33550	3.549	Aut_Shared	Aut_Shared	20.9936	18.6264	17.7214	18.8525	19.8083	20.6092	13.4676	6.96297	13.0446	17.602	18.5677	17.2548	9.86228	8.06787	7.8768	8.73861	6.76683	4.938	5.40876	7.81275	4.99677	7.39515	87.3832	81.4135	79.8768	78.2758	79.9339	90.9732	87.8473	104.256	80.2738	106.124	89.3584	103.777	5.95304	22.7508	33.9722	35.6028	20.0778
Smp_001150	Chr_1	63864753	6515	Chr_1	Sjp_0099050	SJC_S003612	41934	4.665	Aut_Shared	Aut_Shared	21.5266	18.0701	17.8529	22.0699	19.8902	21.6637	20.7384	15.718	17.1641	23.8344	24.6986	24.1547	22.2071	25.3496	14.04	12.0873	16.9034	21.1041	18.3428	18.3034	17.2894	17.7218	95.777	89.5744	76.6864	76.4543	76.1957	89.3868	106.016	109.797	146.296	116.514	93.2345	119.63	40.5228	34.4196	34.7203	21.1891	31.553
Smp_001160	Chr_1	63831768	18685	Chr_1	Sjp_0099030	SJC_S003612	21970	5	Aut_Shared	Aut_Shared	1.0798	0.614933	1.08574	0.953818	0.85089	0.756142	0.230344	0	0.174699	1.57156	1.22971	1.07067	0.279987	0.33679	0.244678	0.214299	0.322317	0.20645	0.0498364	0.22551	0.0451565	0.11952	3.67432	3.00257	2.41003	2.36076	3.55814	3.01369	0.915098	5.7107	0	5.45595	1.28255	4.18589	0	2.18454	0	1.3982	0
Smp_020270	Chr_1	16213671	63790	Chr_1	Sjp_0099010	SJC_S003610	37743	55.678	Aut_Shared	Aut_Shared	1.69113	0.966389	1.00831	1.23192	1.17529	1.08123	0.175826	0.0509314	0.230096	0.917338	0.92906	0.553441	0.905526	0.971593	0.360488	0.488404	0.966591	0.267805	0.248162	1.23853	0.238085	1.1833	16.6885	12.1879	9.97268	11.5631	10.7739	10.6643	2.20388	10.0858	0.931194	9.43919	2.8642	6.15269	3.0362	2.78809	2.24407	5.76039	1.69657
Smp_141040	Chr_1	15571841	27474	Chr_1	Sjp_0099000	SJC_S003610	5707	6.588	Aut_Shared	Aut_Shared	6.88398	6.57278	5.64759	6.06804	6.85765	6.09194	3.49642	1.20934	2.54129	4.01556	4.90996	3.44856	3.57067	4.77676	1.93104	1.83203	3.08978	1.66482	1.16368	3.37412	1.75052	3.12135	35.4862	30.3573	35.3067	33.502	28.6695	30.9076	19.1909	19.8435	12.2017	26.6175	16.0438	19.9793	8.99077	9.15219	7.98805	5.85532	9.06449
Smp_129830	Chr_1	18886575	62997	Chr_1	Sjp_0098980	SJC_S003608	85158	17.52	Aut_Shared	Aut_Shared	1.70106	2.01819	1.99517	1.29699	1.46857	1.17857	0.21036	0.0539528	0.0997141	0.829731	1.14439	0.506778	1.27545	0.809593	0.409977	0.546962	0.318666	0.0874763	0.0689805	0.571881	0.0602706	0.382857	6.12046	4.71109	7.12248	5.11938	7.45646	4.52071	0.928794	3.09697	0.349417	4.33888	0.421154	2.03646	1.19005	1.00891	0.329968	1.93578	0
Smp_148620	Chr_1	49539229	62105	Chr_1	Sjp_0098830	SJC_S003595	635	17.092	Aut_Shared	Aut_Shared	1.60467	1.63399	1.4099	1.17355	1.38681	1.46331	0.37061	0.268618	0.383292	1.27193	1.28253	0.931986	3.14292	1.65305	1.61457	2.58972	3.45639	0.678805	0.909626	2.48661	0.889872	1.99212	3.29262	2.38734	3.21273	2.82984	2.89864	3.13025	1.15964	3.53224	1.30671	3.30685	1.13771	2.52527	13.6101	5.32475	7.25486	15.891	7.02082
Smp_008230	Chr_1	40773780	8321	Chr_1	Sjp_0098680	SJC_S003561	224	6.839	Aut_Shared	Aut_Shared	7.26288	9.32874	8.77033	7.81428	7.31693	10.1208	9.54855	9.06295	9.40891	13.3472	13.8179	17.3164	8.84105	10.1964	6.19545	5.45797	11.7182	6.05977	6.30419	14.0016	8.01059	13.1508	68.2701	78.5653	85.4539	78.1986	99.4403	100.653	127.716	155.246	222.342	173.927	135.673	228.618	20.4369	48.0752	31.8011	44.9425	0
Smp_083680	Chr_1	36994874	2113	Chr_1	Sjp_0098640	SJC_S003543	4063	3.012	Aut_Shared	Aut_Shared	41.8011	35.3879	32.6182	41.4935	36.725	29.739	48.5619	21.1162	46.5942	32.6538	28.7565	27.7439	43.5927	38.0066	46.8739	49.6694	42.5496	55.6812	46.1263	32.7042	60.0966	34.3492	87.5903	90.6451	72.2532	81.1901	71.0751	65.1924	103.947	66.2637	78.223	57.3711	114.67	59.9075	15.6919	77.9102	64.3904	48.5122	62.1702
Smp_003600	Chr_1	7151816	2022	Chr_1	Sjp_0098540	SJC_S003526	577	0.257	Aut_Shared	Aut_Shared	5.04187	4.98486	6.18242	4.3663	1.5766	6.22386	2.2407	1.05086	1.13294	6.62459	7.28134	5.58859	1.90926	2.11704	4.55582	1.70237	0.56733	0	0	0.312586	0	0.220893	2.28127	5.96544	0	0	0	3.1185	11.3631	17.0714	8.07473	17.6146	3.5391	26.6913	0	0	0	4.26323	0
Smp_157390	Chr_2	21850167	41565	Chr_2	Sjp_0098530	SJC_S003525	2337	0.554	Aut_Shared	Aut_Shared	58.8628	74.4616	66.4424	68.3614	70.2127	51.7079	22.6602	14.6248	7.62075	22.9303	18.3367	22.3901	0.220479	0.227979	0.134617	0.0794343	0.100045	0.0198872	0.0821454	0.116581	0.0507487	0.0644742	41.6664	43.3348	51.4969	46.9357	48.1741	36.7639	17.8193	16.5712	17.8765	11.699	7.05164	16.7944	0	2.14504	1.40986	4.12437	0
Smp_194750	Chr_1	59864137	15300	Chr_1	Sjp_0098330	SJC_S003456	34	7.115	Aut_Shared	Aut_Shared	0.0303528	0	0.0186095	0.0985716	0	0	0.0161872	0.0569372	0.306921	0	0	0.0183513	0.0495211	0.0239129	0.0423688	0.0298442	0.0656045	3.6198	3.28656	0.0688507	3.00551	0.0875775	0	0.535899	0	0	0.793822	0	0.453686	0	1.93436	0	3.81517	0.504797	0	10.0091	9.09265	0	0
Smp_029930	Chr_3	19202546	14990	Chr_3	Sjp_0098170	SJC_S003351	2362	3.066	Aut_Shared	Aut_Shared	0.352186	0.167138	0.345484	0.365995	0.462541	0.616554	0.676157	0.264258	0.33238	0.640719	1.39506	1.14983	0.00481383	0	0	0	0.0286977	0.0183814	0	0.0281098	0.0562874	0.0446943	1.05625	1.15085	0.419882	1.61581	0.909199	2.40649	3.50748	2.43206	2.07704	7.73748	2.73105	6.72118	0	0	0	0	0
Smp_140860	Chr_1	20293813	5457	Chr_1	Sjp_0098040	SJC_S003286	18584	0.779	Aut_Shared	Aut_Shared	37.9802	48.6789	50.9911	28.4496	33.2887	31.5464	12.8626	2.25349	5.41964	28.0755	35.6896	28.6617	5.71244	3.45284	2.68843	2.42658	5.6758	0.555417	0.455045	3.4361	0.309235	3.84686	35.6286	27.1248	49.4815	31.4603	56.4844	30.5173	16.7234	31.9319	6.91744	43.3951	6.64678	35.8262	0	0	2.00222	5.84865	0
Smp_142010	Chr_6	8173403	31103	Chr_6	Sjp_0097930	SJC_S003264	166	9.614	Aut_Shared	Aut_Shared	5.79548	4.93042	4.73767	5.69007	4.82565	5.09713	6.49295	4.93007	5.05769	5.31262	4.72706	4.73984	1.73421	2.08324	1.39859	1.49292	0.922051	1.45285	1.70652	1.90342	1.19361	1.45038	80.5391	70.7659	66.0883	57.986	60.1043	66.4119	92.6247	69.1165	124.666	65.1719	79.0943	62.5637	0	28.4818	23.8805	16.2144	6.29355
Smp_125810	Chr_1	24351866	24648	Chr_1	Sjp_0097910	SJC_S003257	5646	9.602	Aut_Shared	Aut_Shared	6.07262	3.84253	3.32327	7.01191	5.38025	7.46596	2.49487	0.646913	1.80424	8.70177	6.97417	6.15998	0.226888	0.115781	0.138421	0.0926274	0.884278	0.223578	0.251864	2.16256	0.308087	1.83928	36.4174	42.4494	24.1735	34.0568	21.7362	50.0176	14.8312	48.8482	8.91777	40.8119	12.5253	38.1874	0	0	7.97441	54.086	0
Smp_169780	Chr_3	16947871	22389	Chr_3	Sjp_0097850	SJC_S003247	5416	5.074	Aut_Shared	Aut_Shared	10.6405	15.5531	11.9777	7.93393	12.1779	11.2054	4.53969	1.1976	4.33248	8.85304	9.40447	6.66487	3.53077	2.83523	1.80427	1.81983	1.03755	0.787636	0.845694	0.489326	0.90446	0.538631	19.1049	15.0361	26.9868	18.4153	21.3748	19.4606	11.1896	19.3952	4.92404	19.9958	10.8628	15.0201	0	5.32532	5.07354	1.23924	3.83966
Smp_126530	Chr_1	41343702	17717	Chr_1	Sjp_0097820	SJC_S003239	10217	5.549	Aut_Shared	Aut_Shared	1.71243	1.15436	0.668119	2.42668	1.60643	2.12261	0.373598	0.0243352	0.31483	2.0533	1.25258	1.34123	0.12015	0.0764074	0.00770288	0.0317203	0.882193	0.0311043	0.0175198	0.416205	0.0714355	0.441175	4.0253	5.34041	2.54141	3.47733	1.60507	5.34076	1.70361	6.81503	0.139685	3.86755	1.37752	4.2285	0	0	0	3.79462	0
Smp_150220	Chr_3	14024949	43878	Chr_3	Sjp_0097720	SJC_S003220	93	9.015	Aut_Shared	Aut_Shared	17.6553	17.5362	21.1792	14.299	17.2367	19.1786	8.71296	2.18694	6.65336	17.6796	18.5485	13.4263	8.03688	5.47492	3.93759	4.57486	5.42159	1.18685	0.820596	6.79901	1.19222	5.40518	158.453	128.065	156.608	152.41	204.765	187.861	99.7087	176.331	46.0977	190.806	82.9218	148.535	10.0775	0.814115	0.886729	4.33902	5.87531
Smp_052880	Chr_3	1002964	21668	Chr_3	Sjp_0097680	SJC_S003213	7945	0.308	Aut_Shared	Aut_Shared	320.435	435.91	416.136	175.79	282.841	577.871	157.801	131.529	84.1354	734.753	641.416	699.057	2.07473	1.38458	0.43301	0.512243	3.56033	0.851993	0.730583	4.79355	1.28501	4.00925	202.271	126.623	305.548	192.408	292.824	366.998	154.012	640.038	211.171	552.644	90.3358	640.155	20.8622	1.3654	1.43737	3.88766	7.90487
Smp_128130	Chr_2	27234391	31344	Chr_2	Sjp_0097580	SJC_S003187	2958	9.492	Aut_Shared	Aut_Shared	10.5113	7.26124	6.87701	6.85673	6.40306	6.44948	6.38227	2.53228	4.27914	7.09176	6.25233	5.95625	1.73469	2.19562	1.13422	1.34361	2.33315	2.54053	2.14894	2.67521	2.81303	2.41534	77.9512	50.0143	55.3939	47.5022	53.5409	48.7757	45.0101	44.3164	31.6685	41.8127	34.0353	41.2721	10.6012	4.88876	6.06041	5.67581	4.08135
Smp_125280	Chr_1	38530059	9506	Chr_1	Sjp_0097540	SJC_S003181	955	4.202	Aut_Shared	Aut_Shared	3.18647	2.25612	2.20573	2.50358	2.89281	2.49159	1.37044	0.803403	1.10867	2.43101	2.16306	1.67796	0.645228	0.51574	0.0861384	0.181053	0.603378	0.144928	0.195917	0.332447	0.576937	0.16445	15.7848	14.152	12.3704	17.3859	15.1401	15.1045	8.23691	13.7593	7.44955	13.3935	8.04611	11.9421	0	1.68559	2.22366	4.32781	0
Smp_058130	Chr_5	2938926	14163	Chr_5	Sjp_0097530	SJC_S003180	1213	5.374	Aut_Shared	Aut_Shared	16.6371	15.0186	14.857	16.1044	15.8335	14.5033	15.1305	9.85004	11.5133	13.3546	12.8093	13.023	3.7575	5.18719	2.23792	2.00384	2.02489	1.51747	1.11772	2.03796	1.51914	1.98677	58.5669	51.3284	51.9556	50.2409	54.9121	50.2837	51.6679	42.8076	61.7576	40.6628	45.3058	45.2047	0	3.96577	2.83661	3.45891	4.49692
Smp_157520	Chr_1	57641399	20387	Chr_1	Sjp_0097520	SJC_S003179	4452	10.726	Aut_Shared	Aut_Shared	4.48994	3.89373	3.5799	4.69476	4.85422	4.41957	1.9113	0.239202	2.19881	3.91937	3.57652	2.89722	2.5148	3.39002	0.923782	1.19568	5.04305	3.29774	2.51217	3.88565	3.82826	2.91381	19.2639	19.8075	17.9551	20.1708	15.5155	19.5586	9.26423	17.2257	2.09634	15.6077	11.461	13.5327	6.08058	8.0574	6.74887	10.7206	2.5522
Smp_158870	Chr_4	1044201	21442	Chr_4	Sjp_0097480	SJC_S003173	6755	3.474	Aut_Shared	Aut_Shared	4.60019	2.28638	2.62984	2.86672	1.22466	1.63243	0.397831	0	0.167625	1.05554	1.07732	1.46581	0.127882	0.0307136	0.0286412	0.0507814	0.374498	0.038551	0.0434284	0.196514	0	0.197889	2.55784	1.87752	1.28438	0.741392	1.62234	0.88948	0.322864	0.800771	0.105891	0.746294	0.139234	1.24351	0	0.322884	0.422576	1.23925	0
Smp_173390	Chr_1	29445949	20644	Chr_1	Sjp_0097410	SJC_S003156	496	2.492	Aut_Shared	Aut_Shared	24.5252	24.3678	17.5869	19.3065	19.1049	19.256	23.894	10.9459	24.1859	17.8681	17.9686	15.7711	1.50128	1.19805	0.927156	1.1876	1.13219	1.65504	1.38329	1.1022	1.38963	1.26568	44.643	36.5112	47.5434	35.2428	34.3953	36.0387	46.5683	32.7836	38.1496	31.6445	51.3021	29.1881	167.481	14.1487	15.8825	25.7517	69.7628
Smp_079570	Chr_1	42893778	9160	Chr_1	Sjp_0097390	SJC_S003143	288	3.223	Aut_Shared	Aut_Shared	14.7413	12.4017	12.6121	11.4895	10.3088	9.29409	12.9001	14.5804	12.1055	9.02072	8.04559	10.3305	7.27107	6.02723	4.82345	4.27167	4.86846	4.7828	2.71089	4.89907	4.83589	4.77852	40.3365	31.5666	37.9214	25.6731	38.776	27.5701	43.0189	28.3036	87.193	24.1329	45.6766	32.2728	6.62555	13.3683	8.30598	7.20821	5.59221
Smp_044160	Chr_3	9435096	18703	Chr_3	Sjp_0097220	SJC_S003074	126	0.378	Aut_Shared	Aut_Shared	68.5588	71.8506	58.4972	56.7749	66.4591	60.7807	101.461	95.0254	95.1294	93.8914	94.0603	81.8652	4.08773	5.66514	2.29849	2.44141	4.93744	2.15091	2.25707	4.3369	3.27069	3.36721	61.7526	42.8419	46.5912	50.8966	48.8163	47.3763	93.4636	79.7995	162.075	75.6021	115.353	79.1587	26.7323	3.41767	4.94409	8.97527	19.4119
Smp_130350	Chr_3	27226684	4021	Chr_3	Sjp_0097210	SJC_S003070	305	6.256	Aut_Shared	Aut_Shared	2.8652	3.35841	2.66676	3.07171	3.33553	2.76599	4.08699	4.59761	2.79251	2.44928	2.45707	1.85753	2.93411	2.30203	2.09578	2.13139	2.2823	1.85016	1.23511	1.72906	1.46885	1.72171	15.9772	15.6674	18.6728	20.5308	16.0909	13.3229	28.65	15.2671	56.5525	15.753	20.5729	13.5775	8.817	9.41457	17.408	2.41844	0
Smp_077500	Chr_6	18739920	8696	Chr_6	Sjp_0097200	SJC_S003068	3274	13.588	Aut_Shared	Aut_Shared	0	0.0188565	0	0	0	0	0	0	0.0214281	0.0192763	0.00983696	0.0096092	0	0	0	0	0	0	0	0	0	0	0	0	0.271189	0	0	0	0	0.261798	0	0.135065	0.17639	0.280064	0	0	0	0	0
Smp_135460	Chr_2	14838089	3818	Chr_2	Sjp_0097190	SJC_S003066	7256	7.248	Aut_Shared	Aut_Shared	1.01306	0.671663	0.474969	0.561225	0.559031	0.662058	0.651497	0.093154	0.682921	1.04799	1.14338	1.00882	0.604792	0.459969	0.464677	0.395586	6.04668	2.38154	2.03246	9.98785	2.43091	9.06626	7.21509	4.87945	4.4506	3.65376	3.69425	5.78179	5.50785	8.16332	1.46772	8.27533	6.56158	8.27326	10.1564	15.2028	5.74608	47.4567	0
Smp_001080	Chr_1	64159353	676	Chr_1	Sjp_0097140	SJC_S003045	4905	0.484	Aut_Shared	Aut_Shared	131.629	154.58	147.727	110.707	139.806	168.546	92.8039	93.465	60.4589	167.762	164.595	174.543	80.6988	104.727	66.5705	47.2308	97.787	44.8359	47.2943	124.665	32.4519	134.786	108.308	107.381	163.381	129.038	150.495	175.512	116.711	184.974	242.037	196.825	88.4644	219.523	80.7121	91.3886	68.7295	238.252	0
Smp_029940	Chr_3	19221874	14062	Chr_3	Sjp_0097040	SJC_S003021	5138	7.923	Aut_Shared	Aut_Shared	4.33392	4.3981	4.66257	4.21351	5.31861	5.65277	4.37546	2.31792	2.93995	5.75225	6.05649	5.35595	4.72099	3.47082	2.38258	3.00737	3.49763	2.50809	2.45016	2.90659	2.76009	3.27154	44.3125	45.9507	49.6567	53.6459	50.8031	59.2699	49.0495	61.5708	42.8176	63.0764	38.2247	55.5162	0.520848	0	5.41175	4.46919	0
Smp_148700	Chr_1	50161963	5666	Chr_1	Sjp_0097000	SJC_S003016	9756	3.162	Aut_Shared	Aut_Shared	15.1623	17.827	13.7767	13.8848	13.2627	11.5888	12.9669	8.45577	10.2212	9.11191	7.48217	8.71291	4.85859	9.1822	3.72131	3.08097	3.11283	1.26438	1.09565	3.49527	1.34023	3.54731	35.9737	30.9811	41.3597	30.2508	34.9058	27.68	35.7658	25.9157	44.7313	21.1109	35.0892	22.6832	8.88558	3.77854	3.72244	3.63139	37.628
Smp_196260	Chr_1	50168420	766	Chr_1	Sjp_0096990	SJC_S003016	6243	0.754	Aut_Shared	Aut_Shared	102.538	113.499	108.7	106.41	107.745	117.062	171.842	90.621	114.304	99.1775	120.369	150.657	78.2354	127.48	54.4285	49.2474	32.7594	39.2083	44.574	50.3329	39.654	44.8977	100.506	102.779	108.963	107.288	106.379	117.364	155.191	84.5149	154.64	100.117	112.175	131.543	20.3127	41.2647	11.4922	33.4988	0
Smp_118040	Chr_1	33552861	1478	Chr_1	Sjp_0096970	SJC_S003014	13908	1.646	Aut_Shared	Aut_Shared	11.1523	13.854	17.0536	11.0782	17.1084	11.3962	2.37901	1.06651	0.796017	5.25125	6.90248	6.82199	1.83083	2.67346	1.15419	0.808002	0.776145	0	0.420024	2.13819	0	0.906587	7.3481	7.14072	9.11837	11.3928	11.9237	7.26218	1.86853	3.71539	1.52306	4.65933	0.770246	5.19758	0	0	0	0	6.3556
Smp_165060	Chr_1	43147917	49818	Chr_1	Sjp_0096940	SJC_S003009	2830	12.25	Aut_Shared	Aut_Shared	0.669917	0.376489	0.389114	0.320611	0.314226	0.308629	0.0846162	0.0220467	0.142612	0.577306	0.654684	0.767431	0.181781	0.228401	0.0958794	0.0980023	0.250415	0.0719014	0.0373838	0.181849	0.0423415	0.197242	2.88693	1.33938	0.99954	1.36764	1.80364	1.464	0.618492	2.89479	0.329629	2.59972	0.577897	4.01432	1.27443	0.810406	0	0.691102	0
Smp_001000	Chr_1	64514614	963	Chr_1	Sjp_0096880	SJC_S003004	12829	0.521	Aut_Shared	Aut_Shared	50.5703	61.9654	77.5126	85.3451	94.4915	119.176	25.4218	24.3635	19.0012	83.9571	77.9924	99.7443	27.7248	21.3138	40.6723	27.6107	11.6144	10.3005	6.44647	14.4393	3.50467	24.3498	41.6696	73.0215	55.9056	75.4314	60.5281	117.244	33.6322	114.269	64.8696	103.124	31.4247	138.418	0	1.30448	3.43422	6.69249	0
Smp_126680	Chr_1	40374953	3356	Chr_1	Sjp_0096820	SJC_S002999	8690	2.017	Aut_Shared	Aut_Shared	5.3535	4.44609	3.6105	3.89439	4.82125	3.67675	1.19911	0.200847	0.433067	2.92183	3.44599	2.84832	0.204265	0.34886	0.213492	0.104661	0.299091	0.164206	0.739922	0.062778	0.125707	0.399266	8.4415	7.07508	6.96951	6.95344	6.00867	6.06567	2.15628	4.61004	1.02152	4.75675	1.00738	5.33156	0	0	0	3.31356	10.326
Smp_126670	Chr_1	40397973	5945	Chr_1	Sjp_0096810	SJC_S002999	1030	3.268	Aut_Shared	Aut_Shared	45.6636	48.2964	45.0135	38.8439	36.8238	43.5613	56.3173	56.9399	52.3884	38.7519	39.3468	44.9882	34.8962	34.8082	48.2702	42.3678	18.6688	13.2554	13.2617	15.5221	16.6763	17.2798	128.094	108.024	137.995	100.422	130.802	118.019	161.473	103.67	293.766	102.022	167.464	127.678	28.9154	57.0247	46.7258	51.4271	12.3499
Smp_141280	Chr_1	13790570	17036	Chr_1	Sjp_0096760	SJC_S002993	20150	10.511	Aut_Shared	Aut_Shared	0.678022	0.926309	0.642446	0.467069	0.886621	0.857724	0.810839	0.334025	0.692525	0.94693	0.864731	0.931665	0.58029	0.627103	0.354478	0.317513	0.765951	0.145564	0.109321	0.48231	0.173346	0.603008	5.2538	3.92529	6.56387	7.3482	4.84541	7.69496	9.00007	8.20876	5.60839	8.61858	7.95654	10.014	0	1.07906	1.41851	1.3832	0
Smp_035500	Chr_1	13818843	765	Chr_1	Sjp_0096750	SJC_S002993	12475	0.765	Aut_Shared	Aut_Shared	14.3973	11.7226	17.6542	9.16781	10.8579	13.4958	6.02207	8.82589	4.18669	10.614	12.5802	16.7266	8.81947	5.59562	6.11002	4.40776	13.4958	8.28413	4.05748	24.5108	3.86029	12.2608	9.30851	5.92089	9.00083	7.15841	12.1813	9.80151	4.87332	8.54434	10.9827	9.71281	3.70781	12.7037	8.50379	1.8153	2.3966	6.99357	0
Smp_141270	Chr_1	13831354	20791	Chr_1	Sjp_0096740	SJC_S002993	3342	1.132	Aut_Shared	Aut_Shared	0	0	0	0	0	0	0	0	0.257213	0.115692	0	0	0.0520605	0.0527922	0.037743	0.0067576	1.41386	0.516856	0.358306	0.881604	0.486989	0.354463	0	0	0	0	0	0	0	0.164108	0	0	0.442281	0	32.9453	5.37835	8.45737	6.19616	4.2679
Smp_030250	Chr_3	20016896	3997	Chr_3	Sjp_0096630	SJC_S002976	6509	2.961	Aut_Shared	Aut_Shared	20.203	26.3058	27.9034	20.5119	24.1524	19.9874	30.5725	33.0635	25.6159	20.3013	18.1921	16.0511	29.6165	26.8931	19.1034	23.9113	16.072	17.3029	23.142	21.2422	25.1204	18.0468	43.4288	43.8184	55.5757	50.9646	62.9874	42.2891	70.351	41.0946	140.383	37.1021	64.4517	34.681	7.99044	20.3519	14.8186	13.0268	8.97457
Smp_056060	Chr_1	62635708	2733	Chr_1	Sjp_0096600	SJC_S002973	18017	1.841	Aut_Shared	Aut_Shared	2.58073	3.61856	2.94877	3.12383	3.08126	2.21159	0.688154	0.220048	0.553546	1.70728	1.88771	1.2057	1.72939	2.20886	0.724056	0.681152	1.67895	0	0.113574	1.38759	0.154363	0.898847	1.57585	1.73168	1.97309	1.74034	1.59636	1.29872	0.409075	1.13387	0.291095	1.32294	0.573668	0.811654	0	3.03786	0.996501	0	0
Smp_179060	Chr_4	7493304	7445	Chr_4	Sjp_0096580	SJC_S002970	18687	7.232	Aut_Shared	Aut_Shared	5.94249	7.08578	6.42627	4.42215	5.32255	6.71565	8.106	7.11404	7.56901	6.71837	7.28206	7.56481	14.7808	11.2979	7.98302	9.43096	11.4984	11.288	12.2575	11.2345	12.4664	10.1688	56.3823	42.0812	71.162	53.9073	64.9127	63.5867	76.1916	60.5839	123.622	62.5119	84.5542	69.7296	28.4695	32.7275	38.2724	35.749	38.7272
Smp_160080	Chr_5	3211911	26712	Chr_5	Sjp_0096490	SJC_S002952	523	8.169	Aut_Shared	Aut_Shared	10.3367	10.7896	10.1951	8.6712	9.57288	10.1107	7.88116	3.8185	7.80575	10.5328	11.241	9.68604	4.14932	3.01739	1.53398	1.84221	2.3888	1.27907	1.6152	1.94814	1.75307	1.88945	41.1997	35.4394	41.2139	34.0837	40.3344	39.5537	37.9532	47.5881	34.3786	52.2418	40.4731	48.9889	8.92254	0	2.46747	1.37997	22.6117
Smp_039490	Chr_5	6407653	17379	Chr_5	Sjp_0096400	SJC_S002938	4237	10.259	Aut_Shared	Aut_Shared	21.956	18.0572	16.1072	21.3703	19.3529	16.6404	13.0227	3.86983	13.7934	14.0678	12.9508	11.0473	14.9392	13.8187	7.56018	12.1204	18.7048	13.2227	15.0564	16.0749	15.5117	15.6001	105.64	101.617	88.3481	88.6428	81.3484	81.3837	70.234	69.1845	37.3657	64.8058	84.3739	57.6794	23.2323	50.1509	43.2826	51.0306	14.7244
Smp_155820	Chr_4	17922253	974	Chr_4	Sjp_0096370	SJC_S002933	2763	9.117	Aut_Shared	Aut_Shared	2.81883	2.19209	2.52701	2.27702	3.08878	1.96179	0.214755	0.0148115	0.287429	1.00553	1.05559	0.701757	48.489	47.0669	17.9697	18.1752	14.8693	0.565785	0.318683	10.599	2.59881	12.8399	11.9234	9.6507	9.31034	12.6377	11.9129	9.02281	1.57119	4.98422	0.167475	6.23885	2.09199	3.75861	0	5.14832	0	1.65073	0
Smp_139290	Chr_6	8129392	15452	Chr_6	Sjp_0096020	SJC_S002863	50714	8.292	Aut_Shared	Aut_Shared	0	0.0308999	0.015968	0.067664	0.0977294	0.43841	0.111116	0.0162851	0.140456	0.742313	0.515831	0.456648	0.427296	0.59431	0.189888	0.202308	0.0185598	0	0.0803514	0.040904	0.0273022	0.0144527	0	0.152782	0.139354	0.429016	0	1.19803	0.517375	2.15246	0.137869	1.80453	0.543844	1.72698	0	0	0	0	0
Smp_074950	Chr_3	7158255	2217	Chr_3	Sjp_0095880	SJC_S002855	2171	0.659	Aut_Shared	Aut_Shared	127.151	99.9227	100.46	145.589	115.899	103.929	226.499	250.196	256.482	119.635	114.801	118.88	66.0728	88.3231	59.5872	48.9079	28.0059	28.461	21.2812	38.2023	21.5028	44.5235	93.6549	102.89	72.2972	82.3953	75.7662	74.6379	177.438	90.3739	354.424	86.3254	231.807	94.2864	2.55752	16.2836	14.9371	20.8442	0
Smp_072210	Chr_1	51361003	16402	Chr_1	Sjp_0095860	SJC_S002850	7040	14.988	Aut_Shared	Aut_Shared	3.77513	3.19679	2.93295	2.0589	2.90616	3.73523	1.2218	0.315336	1.33072	2.7699	3.3978	2.33471	2.11612	1.267	0.434743	0.653147	6.2683	2.63744	3.67133	13.4101	2.62353	9.34028	21.0212	11.222	17.4061	16.0085	17.186	19.5756	7.265	15.5352	3.24917	18.1014	8.97176	14.4145	8.87618	8.65888	10.843	40.9452	0
Smp_145040	Chr_4	22779024	17135	Chr_4	Sjp_0095840	SJC_S002846	9031	1.391	Aut_Shared	Aut_Shared	47.9739	45.6815	45.3096	37.7139	42.9654	38.888	7.03783	0.58247	2.40719	17.4178	18.6419	10.8886	1.68238	0.544477	0.913928	1.4923	1.36405	0.192964	0.163033	1.42628	0.221586	0.951418	28.7102	22.0943	27.4989	26.0407	28.2402	23.3319	5.00462	11.5817	0.666811	12.4873	2.10426	7.72618	1.93111	1.22877	0	2.62064	0
Smp_082330	Chr_6	10419225	2597	Chr_6	Sjp_0095820	SJC_S002843	19031	0.652	Aut_Shared	Aut_Shared	7.94946	9.82446	11.5754	12.2626	18.0221	16.7268	2.29637	0.621332	4.68901	22.095	19.8857	10.8141	0.430677	0.112705	0.0394124	0.216399	3.92025	0.530491	0	1.94701	0.649787	2.75176	4.3972	4.79106	4.80697	9.08104	8.0432	10.5192	1.62242	13.4997	0.86468	13.2763	3.69509	7.67208	0	0	0	7.11957	0
Smp_004990	Chr_1	32414350	10626	Chr_1	Sjp_0095780	SJC_S002838	3972	4.041	Aut_Shared	Aut_Shared	183.2	143.17	140.697	209.169	169.003	125.909	291.649	324.875	297.326	137.672	135.616	145.724	91.9443	68.2464	139.359	141.905	24.6005	79.2176	65.9879	26.2908	48.9129	50.7341	316.686	358.12	245.747	280.436	255.738	216.768	498.436	214.45	1009.19	213.456	560.582	241.967	66.4514	338.001	291.693	123.907	192.213
Smp_059480	Chr_5	5961229	2442	Chr_5	Sjp_0095720	SJC_S002826	10333	1.216	Aut_Shared	Aut_Shared	435.65	406.457	453.515	311.564	301.224	518.508	260.179	337.812	313.553	463.863	553.785	727.583	17.4784	26.7284	59.1686	31.6435	91.1325	65.5557	65.5877	242.95	49.7542	232.102	655.677	478.912	575.952	436.328	713.809	777.996	523.761	870.196	1277.15	1009.19	691.82	1388.23	205.318	221.164	307.253	1089.8	15.3324
Smp_123120	Chr_6	2211957	7869	Chr_6	Sjp_0095690	SJC_S002823	21910	1.799	Aut_Shared	Aut_Shared	4.80178	3.84546	3.53281	5.30194	4.27934	2.58654	0.3201	0	0.404621	1.23756	1.41169	1.08869	0.100871	0.00929896	0.00433575	0.0714181	0.328005	0.0700311	0	0.0267738	0.160837	0.1419	2.85581	3.15049	1.49868	2.29358	2.47743	1.58596	1.18541	2.164	1.36884	1.74923	1.03838	1.70365	0	0	0	0	0
Smp_065190	Chr_2	21349618	8943	Chr_2	Sjp_0095650	SJC_S002814	8881	5.235	Aut_Shared	Aut_Shared	12.4997	10.7187	11.4576	14.9779	13.0418	10.8885	30.0305	36.3449	31.7862	14.6598	14.4516	16.686	9.969	9.56091	6.31391	5.73034	4.77815	8.87339	9.57953	5.06506	7.45344	5.59368	86.971	103.897	68.5828	83.4676	76.4482	70.2882	185.481	83.1677	416.136	78.2425	213.374	96.9952	0	4.82074	2.81135	2.61772	0
Smp_032740	Chr_2	921807	17011	Chr_2	Sjp_0095470	SJC_S002767	6212	0.497	Aut_Shared	Aut_Shared	0.434528	0.515537	0.799236	0	0.407632	0.877738	0.231734	0.271702	0	0.790521	1.07577	0	0.00212096	0.00215077	0	0.010324	0	0	0	0	0	0.0131281	0	0	1.07568	0	1.16463	1.54128	0.499206	0.778828	0	1.8751	0	0	0	0	0	0	0
Smp_070020	Chr_4	18459037	33861	Chr_4	Sjp_0095420	SJC_S002760	1003	1.922	Aut_Shared	Aut_Shared	36.1806	33.3275	42.2985	44.5178	44.9035	51.3708	12.9434	0.983613	8.48348	59.7578	65.9282	53.7361	1.59828	0.915182	0.678108	0.862004	13.5893	0.553337	0.907514	10.7329	0.99672	10.0248	19.5545	25.1069	18.8426	24.8404	25.3997	29.3507	9.74017	42.7288	1.47658	47.7587	7.2807	41.664	11.7587	2.49411	1.08865	45.2145	0
Smp_127040	Chr_4	8414270	34896	Chr_4	Sjp_0095410	SJC_S002759	145	24.983	Aut_Shared	Aut_Shared	5.10013	4.41002	3.85301	4.82287	4.97907	5.36644	3.51283	0.902655	3.10593	6.30098	5.36627	4.41104	2.25394	1.7918	1.07548	1.49069	3.16815	3.1268	2.64179	2.9825	2.97401	2.83505	18.0821	17.3147	14.935	17.6173	14.2701	19.7791	13.8622	22.6621	6.44275	19.5961	13.7724	17.5381	1.1616	1.52999	3.80046e-05	0.567299	0
Smp_018620	Chr_3	3291409	26992	Chr_3	Sjp_0095400	SJC_S002758	28868	11.097	Aut_Shared	Aut_Shared	9.8668	9.21263	8.28065	7.52087	7.1018	7.29877	8.02271	5.58543	6.49395	6.71514	7.46797	6.14197	6.1514	8.35916	5.01304	5.60724	2.96964	2.10287	1.95493	3.31729	2.75081	3.49148	49.197	38.2834	46.7545	37.6757	44.6596	37.2395	38.1985	29.3448	47.2146	32.0818	33.3459	29.2838	13.8012	16.4059	13.8243	27.0041	23.2584
Smp_132350	Chr_3	3278914	9792	Chr_3	Sjp_0095390	SJC_S002758	19191	8.718	Aut_Shared	Aut_Shared	10.8005	9.6987	8.01913	9.95934	9.20243	8.60663	10.0799	4.69327	10.3868	7.99178	8.20263	6.85948	4.78262	4.21839	3.00693	4.13586	4.04171	5.37455	5.23035	4.51832	4.95461	4.42449	36.9035	32.4715	33.3049	32.6822	28.3962	28.7004	36.9293	26.6973	31.8908	27.4877	42.4742	24.2607	14.0943	16.947	17.6312	12.1214	19.7689
Smp_018640	Chr_3	3258615	8391	Chr_3	Sjp_0095380	SJC_S002758	1314	11.685	Aut_Shared	Aut_Shared	3.27128	3.81537	3.37674	2.76093	3.10348	2.46398	1.56717	0.912952	1.68196	1.64754	1.36124	1.50851	3.08726	3.69748	1.81345	1.79577	2.27282	1.6747	1.62764	3.86666	1.05582	3.32682	16.6316	14.8621	22.5455	17.1325	18.6162	13.2487	9.07231	8.88499	10.4467	7.74639	11.0447	8.47337	29.9766	10.6286	6.98536	17.7108	0
Smp_147860	Chr_1	48302018	61955	Chr_1	Sjp_0095370	SJC_S002756	25460	2.174	Aut_Shared	Aut_Shared	5.96026	5.06787	4.20242	3.35506	2.88886	1.87283	0.582747	0	0.267861	1.6265	2.39785	1.14113	0.0495	0.0200783	0.0154193	0.0362837	0.0740629	0.0177895	0.0250502	0.0340058	0.00680936	0.0576735	3.27565	2.09681	3.25536	1.75384	2.6434	1.21274	0.415458	1.06064	0	1.54026	0.21174	0.714405	2.49641	1.05957	0	0.67814	0
Smp_011430	Chr_2	26420384	7846	Chr_2	Sjp_0095350	SJC_S002755	20399	1.988	Aut_Shared	Aut_Shared	14.6653	10.4396	8.32538	8.74907	6.72592	6.29046	0.926938	0.135851	0.146461	3.09621	2.75666	1.83901	1.83479	0.550247	0.943615	1.32959	0.456898	0.0351182	0	0.93983	0.161308	0.740044	8.66339	4.4324	6.28885	3.94132	5.2039	3.50137	0.667096	2.12488	0.177767	1.92403	0.175306	1.39172	0	0	0	1.19347	0
Smp_166770	Chr_3	2034353	42726	Chr_3	Sjp_0095340	SJC_S002754	8903	0.633	Aut_Shared	Aut_Shared	0.682339	0.809548	1.46421	1.55114	0.960156	2.29719	0.363893	0	0.229988	1.24136	1.47812	1.23763	0.0059111	0.00256893	0	0.00164417	0.0738342	0.00644894	0.00726484	0.0887585	0.0197479	0.0522685	0.550398	0.359818	0.656387	0.505189	0.71066	1.50479	0.609236	1.90098	0	2.28838	0.426936	1.0168	0	0	0	0	0
Smp_178830	Chr_1	26418008	9255	Chr_1	Sjp_0095330	SJC_S002753	10982	0.426	Aut_Shared	Aut_Shared	1.0139	3.60876	2.1757	2.63413	2.85342	2.73074	1.08143	0.316986	0.683487	1.84455	3.45143	3.98452	0.0272888	0	0.0184322	0.0417469	0.0154935	0	0	0	0	0	0	1.42955	0.86927	2.0071	0.941144	1.99283	0.806825	1.25875	0.860006	3.89643	0.565402	2.69316	0	0	0	0	0
Smp_150370	Chr_1	27493560	30511	Chr_1	Sjp_0095300	SJC_S002748	18216	3.058	Aut_Shared	Aut_Shared	2.33051	5.27861	5.19582	2.47693	5.23376	4.51738	0.263638	0.132475	0.238036	3.42611	4.06501	2.47647	0.0815934	0.0467662	0.045847	0.0552577	0.0986938	0	0	0.145008	0.0553078	0.204944	4.34355	5.03377	12.2436	9.42329	11.0891	9.58121	0.983429	8.63742	0.698834	9.73316	0.612588	7.17321	0	0.480831	0	0	0
Smp_154840	Chr_2	10621720	3356	Chr_2	Sjp_0095220	SJC_S002739	8119	6.697	Aut_Shared	Aut_Shared	6.83643	6.88666	6.99896	5.61321	7.65358	7.86011	5.55481	4.45617	4.93464	11.7919	11.5961	13.8037	17.685	22.1853	11.925	15.2596	21.4918	5.33669	6.6593	24.8601	10.308	17.0353	27.6568	21.8249	26.7374	28.2391	28.8425	30.872	24.6356	49.7391	38.2306	49.9611	27.0384	60.6669	6.03662	7.71313	11.8438	18.136	30.8261
Smp_162660	Chr_3	6996476	8325	Chr_3	Sjp_0095200	SJC_S002736	11200	11.138	Aut_Shared	Aut_Shared	4.07179	2.92155	2.76987	3.51361	2.65564	2.08888	4.10516	2.44903	3.47683	1.10527	1.93212	2.00462	2.47899	3.3005	1.63521	2.11801	0.843993	1.3239	1.34226	1.24006	0.557431	1.44858	11.8412	10.2792	8.71981	8.13659	8.52178	6.32442	13.5368	3.35225	14.5054	5.57271	12.0962	6.4949	26.1396	3.94729	6.81496	8.37323	38.6045
Smp_202470	Chr_4	7963175	1421	Chr_4	Sjp_0095180	SJC_S002734	10385	1.835	Aut_Shared	Aut_Shared	1.64765	1.25667	1.80391	2.36964	1.76648	1.98109	1.38081	0.147178	0.555356	3.21163	2.69514	1.92119	4.08784	1.33885	2.47301	2.91673	6.66004	1.74513	2.62123	2.96528	2.96885	1.25727	1.46801	1.71375	0.875353	1.15494	1.28621	1.57676	1.10264	2.59549	0.123718	2.05527	0.488022	1.48515	3.92776	0	1.09571	2.13859	0
Smp_139860	Chr_2	852162	66499	Chr_2	Sjp_0095140	SJC_S002730	616	7.865	Aut_Shared	Aut_Shared	0.549168	0.456085	0.656563	0.713375	0.592452	0.536166	0.117149	0.0343385	0.129571	0.549495	0.526841	0.415034	0.0124789	0.0302602	0.00307836	0.00475374	0.0388136	0.00414348	0.0046677	0.0253457	0	0.0167914	2.80099	3.53145	2.14738	4.40729	4.39154	3.55546	0.775103	3.33987	0.236055	3.08965	0.310384	2.58727	0	0	0	0.438299	0
Smp_128250	Chr_2	26733358	116176	Chr_2	Sjp_0095130	SJC_S002727	24613	4.297	Aut_Shared	Aut_Shared	0.753876	0.834793	0.400579	0.554933	0.56577	0.642967	0.268029	0.0628513	0.338801	0.457167	0.715449	0.334249	0.200932	0.112428	0.0552109	0.0879801	0.281414	0.0189738	0.00801536	0.237566	0.010894	0.230673	1.98305	1.2964	1.81917	0.980089	0.689356	1.77247	0.759821	1.40494	0.179979	1.72146	0.946601	0.939356	2.04519	0.216702	1.13373	3.04878	0
Smp_125400	Chr_1	37787160	14058	Chr_1	Sjp_0095070	SJC_S002722	8908	1.007	Aut_Shared	Aut_Shared	4.07472	1.01776	1.31486	7.93967	1.81066	0.577605	0.114371	0	0	0.130053	0.132735	0.259324	0.0179654	0.0208205	0.0194156	0.00749559	0	0	0	0	0	0	2.33358	5.66636	0.596347	1.37694	0.645655	0.341787	0.0922514	0.0959495	0	0.0990029	0	0.205288	0	0	0	0	0
Smp_049270	Chr_1	49059155	36733	Chr_1	Sjp_0094770	SJC_S002681	14098	22.376	Aut_Shared	Aut_Shared	30.6336	30.4132	25.492	28.5537	29.2264	23.2064	9.46041	2.61913	5.17893	24.5526	24.5036	20.2542	34.68	18.3626	20.4914	23.843	25.9124	4.04308	3.03359	29.9796	3.89338	27.6562	456.135	431.111	446.41	413.948	393.463	346.044	156.29	367.207	79.4558	376.792	94.9997	328.395	61.7468	25.717	26.0615	182.584	7.69695
Smp_124020	Chr_1	7727342	31489	Chr_1	Sjp_0094660	SJC_S002669	9661	6.584	Aut_Shared	Aut_Shared	5.14972	6.46003	6.59621	4.87868	6.76951	8.19378	4.26822	1.86639	3.49363	7.28014	8.486	8.96378	1.8619	1.37103	0.73894	1.02287	1.07924	1.05878	0.84773	1.17087	1.40674	0.773037	12.7015	12.2477	14.5163	15.1557	17.4248	20.4739	11.8332	18.0958	10.6151	21.375	10.8376	25.2246	13.1882	14.0198	14.7316	7.18586	0
Smp_201090	Chr_1	5338970	1421	Chr_1	Sjp_0094650	SJC_S002669	289	4.638	Aut_Shared	Aut_Shared	0	0.055244	0.0285483	0.0302431	0	0.125409	0.0496645	0	0	1.12948	2.19028	5.34891	0.126952	0.0257472	0.120049	0.0988721	1.91728	0.193904	0	0.593056	0.593771	1.41443	0	0	0.127429	0	0.0689824	0.146067	0.118275	2.39881	0	4.31565	0	11.9755	39.2776	0.834707	3.28713	7.48507	0
Smp_036760	Chr_6	9021280	27594	Chr_6	Sjp_0094640	SJC_S002667	4695	18.766	Aut_Shared	Aut_Shared	2.09447	1.87053	1.56636	1.18845	1.79209	1.68147	0.454158	0.0935452	0.558561	0.942129	0.591184	0.389636	0.452401	0.255898	0.206484	0.249488	0.181878	0.289577	0.584934	1.05364	0.275195	1.01974	12.1138	7.16056	11.5918	10.919	9.64685	10.1142	2.85036	5.46995	1.1126	3.44673	4.33252	2.59078	0	2.64495	6.2384	10.834	0
Smp_175550	Chr_2	24085959	323	Chr_2	Sjp_0094530	SJC_S002645	28709	3.613	Aut_Shared	Aut_Shared	3.64616	1.98567	2.7119	2.13526	2.46723	2.29407	5.54662	9.30639	4.67412	2.13861	2.14574	2.81883	251.217	288.843	266.501	190.52	94.1153	364.255	351.72	231.556	96.6523	254.436	56.214	78.7487	44.6927	56.5105	79.4946	38.4223	197.035	78.5857	615.747	57.4026	221.15	107.125	115.572	1713.18	2015.45	798.386	340.18
Smp_097210	Chr_2	24078812	5209	Chr_2	Sjp_0094520	SJC_S002645	23298	4.702	Aut_Shared	Aut_Shared	20.4845	20.707	16.1918	17.7497	18.3549	15.1226	16.8031	7.78281	14.0257	13.0629	10.6886	9.66361	7.97229	9.76302	5.75074	7.34313	7.32242	8.19894	7.98488	6.87581	13.6872	6.98821	60.6415	52.0587	56.5231	53.7563	49.7609	45.9207	61.2065	42.0727	50.0839	36.4922	58.5509	34.4931	5.62997	17.9767	23.6483	10.7569	0
Smp_035430	Chr_1	14093547	10621	Chr_1	Sjp_0094500	SJC_S002644	366	6.943	Aut_Shared	Aut_Shared	49.9231	58.3815	51.891	47.84	51.2975	51.4167	41.8023	27.3845	30.8233	50.1556	46.3966	42.5955	38.0499	29.6524	30.0416	37.5153	29.1754	20.1575	17.9733	26.7594	23.753	25.3159	172.943	170.443	200.77	171.383	190.553	181.626	151.169	165.82	181.636	154.793	124.192	151.874	0	0	6.45853	5.02352	6.53223e-07
Smp_034700	Chr_1	20876534	10287	Chr_1	Sjp_0094450	SJC_S002636	20358	6.254	Aut_Shared	Aut_Shared	5.17973	5.08019	5.14469	5.11368	5.05349	5.04547	7.51362	8.24812	5.93597	5.33987	4.74473	5.03155	8.81035	7.52576	9.3031	8.5361	5.58963	8.22299	8.29778	6.12367	7.05379	6.68643	52.1124	62.5166	54.4592	52.2699	52.0254	53.2448	76.118	49.4809	158.467	42.4399	62.9263	50.9483	0	7.63912	18.209	17.9044	0
Smp_007510	Chr_3	14373468	3495	Chr_3	Sjp_0094420	SJC_S002634	22435	1.46	Aut_Shared	Aut_Shared	86.8278	98.2769	89.5107	88.6759	96.5786	84.2593	111.307	61.4137	102.008	88.6243	89.9032	84.1549	20.7806	22.8942	16.1072	21.7781	29.1709	28.9334	34.1038	31.5271	40.3164	33.8019	64.5888	71.0723	79.8195	74.4438	72.7322	65.8828	84.6595	63.5744	88.8581	63.1815	86.6243	65.3534	22.4341	26.4495	29.8057	22.3451	8.39472
Smp_007500	Chr_3	14401734	1593	Chr_3	Sjp_0094400	SJC_S002634	3530	0.911	Aut_Shared	Aut_Shared	155.51	169.315	158.278	137.188	157.226	172.707	195.072	243.687	161.403	225.555	221.258	232.904	124.388	124.115	113.598	103.168	125.3	106.202	99.9585	136.091	120.762	141.592	95.0633	90.3456	113.37	103.399	114.768	114.352	139.065	141.144	311.532	142.153	125.714	166.336	36.3981	84.2892	72.0459	89.1421	49.2029
Smp_144190	Chr_1	60918857	19283	Chr_1	Sjp_0094370	SJC_S002631	72	18.483	Aut_Shared	Aut_Shared	0.79453	0.568365	0.515787	0.690599	0.712468	0.865407	0.311562	0.00730596	0.354446	0.984897	1.28725	1.13736	0.125361	0.225786	0.0442333	0.00728607	0.178469	0	0.0160969	0.316849	0.021878	0.162138	3.93083	3.31018	3.01925	3.48565	2.75275	4.05287	2.02803	6.48138	0.235822	7.4395	2.42894	7.30284	0	0	0.743315	0.726033	0
Smp_161400	Chr_1	50818958	41970	Chr_1	Sjp_0094360	SJC_S002630	382	44.608	Aut_Shared	Aut_Shared	7.07312	6.37568	5.27751	5.46505	6.22203	5.36885	1.56461	0.224011	2.27799	4.09259	3.73055	2.2831	1.49752	0.713951	0.592614	1.24864	1.28121	0.505513	0.510303	2.40953	0.552849	2.35188	24.6568	19.4355	22.2263	21.2684	19.4758	18.9878	5.97174	14.7714	1.69506	13.436	10.0311	8.84273	1.8587	2.75693	2.06028	7.55559	1.55752
Smp_172650	Chr_4	1447280	48969	Chr_4	Sjp_0094350	SJC_S002629	84	57.662	Aut_Shared	Aut_Shared	0.838942	0.937581	0.831245	0.92438	0.811609	0.98098	1.18843	0.166272	0.984656	0.974353	0.85305	0.656676	0.372077	0.178567	0.0773366	0.139152	1.37041	1.31104	1.08391	1.64781	2.13655	1.2815	12.4185	13.4898	13.5384	11.9166	13.686	14.2325	22.32	16.7522	5.77204	14.4168	20.2874	12.5138	15.2286	16.6983	7.76443	22.0644	42.7443
Smp_131350	Chr_6	17290033	19216	Chr_6	Sjp_0094250	SJC_S002619	27812	2.513	Aut_Shared	Aut_Shared	7.99216	10.6037	11.855	10.1586	13.1407	12.4986	2.42902	0.10747	2.02761	10.475	12.2867	9.40435	0.644011	0.344619	0.324916	0.376541	0.425343	0.0430168	0.0161531	0.405666	0.0439086	0.418381	9.02068	11.5676	10.7578	13.7995	14.0364	13.7541	3.0083	11.517	0.272901	13.6008	2.60153	11.1099	0	0	0	0	0
Smp_133700	Chr_1	46292801	41109	Chr_1	Sjp_0094210	SJC_S002616	8785	27.582	Aut_Shared	Aut_Shared	2.32544	2.23876	2.47225	2.33423	2.67362	2.23532	1.99595	0.817599	1.85264	2.13191	2.50542	1.65686	3.69143	3.82964	1.53788	2.25994	2.41377	2.04429	1.91785	2.02437	2.02168	1.81987	11.2929	10.352	10.4361	11.7422	11.4873	10.2251	11.5775	12.9292	7.2274	14.8999	12.7032	10.7776	13.1056	8.33107	5.96652	2.02951	12.5511
Smp_152910	Chr_7	5416625	48457	Chr_7	Sjp_0094200	SJC_S002614	2016	19.894	Aut_Shared	Aut_Shared	0.0651333	0.0515174	0.0599006	0.0846089	0.0509181	0.043856	0.0231571	0	0.0512254	0.164576	0.0537507	0.118139	0.0759462	0.0354867	0.0246431	0.0434913	0.171632	0.102352	0.435583	0.1	0.156711	0.235042	0.220219	0.311927	0.175084	0.134754	0.118476	0.125434	0.0609401	0.507065	0	0.218	0.199291	0.429434	2.40438	1.01882	4.66267	0.86861	0
Smp_046910	Chr_2	19817387	278	Chr_2	Sjp_0094180	SJC_S002612	13873	0.363	Aut_Shared	Aut_Shared	120.771	117.17	107.239	128.675	141.759	96.9413	218.605	251.472	164.833	102.461	100.156	121.218	115.507	106.075	53.6315	61.4044	17.0214	36.6722	31.2631	12.8835	42.4909	20.083	97.7902	90.8472	95.7524	103.93	84.3976	82.3185	197.118	86.5113	426.294	82.539	167.678	108.394	0	64.1638	33.0254	62.2214	0
Smp_046900	Chr_2	19807187	8591	Chr_2	Sjp_0094170	SJC_S002612	5213	7.106	Aut_Shared	Aut_Shared	7.47625	8.58159	8.1613	6.41527	6.58584	8.0216	8.28214	9.46355	7.76468	9.47298	9.8753	9.26079	4.94725	5.23824	2.21999	3.4139	5.12415	5.38823	6.5035	7.01378	4.46869	6.47274	53.1936	47.1787	62.6289	40.7388	59.4954	59.0527	66.5682	67.0914	137.115	74.0562	67.28	73.4416	9.07174	8.24821	9.97021	9.09354	4.10589
Smp_147250	Chr_2	20322896	30850	Chr_2	Sjp_0094160	SJC_S002611	16684	22.863	Aut_Shared	Aut_Shared	3.48551	4.05687	3.96705	3.92648	3.04824	4.16589	2.80084	1.14582	3.48945	4.53098	4.56014	4.54022	2.51797	2.94236	1.4167	2.26458	3.65338	4.0817	4.23589	4.04293	2.98115	3.53262	17.5272	20.4474	21.3951	16.0334	22.0973	21.4589	18.617	26.8029	13.7864	27.761	24.6736	29.3635	0	0	0	0	0
Smp_046750	Chr_2	20357214	1383	Chr_2	Sjp_0094150	SJC_S002611	8972	1.29	Aut_Shared	Aut_Shared	44.1965	44.2926	42.596	47.7344	45.7012	37.8747	65.9784	74.6362	58.3459	51.4715	53.6731	57.6936	55.9587	68.3323	35.4502	36.5466	30.4826	32.2755	36.8078	39.6078	37.2152	31.0036	58.1761	63.3136	59.3531	59.5707	62.9581	52.6349	86.9148	66.0087	182.113	67.3104	87.6444	78.0691	32.6436	25.4743	39.5949	17.815	0
Smp_036720	Chr_6	9226116	13712	Chr_6	Sjp_0094140	SJC_S002610	5393	3.873	Aut_Shared	Aut_Shared	1.61705	1.58774	1.91448	1.0865	1.67389	1.80216	1.93292	1.35977	2.18017	1.82597	1.86364	2.32619	0.181556	0.0747104	0.181638	0.14601	0.0732022	0.0401892	0.0905477	0.153649	0.0615336	0.0977199	6.1726	4.9665	6.22875	8.28047	9.50257	6.81528	12.0882	10.1129	13.4452	9.0246	12.5225	14.6195	0	0	0	3.45114	0
Smp_181340	Chr_3	11579953	37068	Chr_3	Sjp_0094120	SJC_S002606	2106	8.413	Aut_Shared	Aut_Shared	0.949784	0.913664	0.723965	0.450163	0.963238	1.01977	0.246416	0	0.259567	1.69677	1.47757	1.2416	1.85907	2.52775	0.911212	0.907767	2.19337	1.16703	0.870868	1.90404	1.6275	1.4158	1.49278	0.975891	2.29948	1.94106	1.72666	2.08315	0.791753	3.97425	0	3.58351	0.675457	3.10247	4.44325	4.39603	6.16395	4.0171	22.3769
Smp_138960	Chr_6	5949790	49063	Chr_6	Sjp_0094110	SJC_S002605	7379	4.755	Aut_Shared	Aut_Shared	0.272505	0.323308	0.278458	0.117996	0.426063	0.152904	0.0242212	0	0.0306167	0.110169	0.224883	0.109838	1.84946	1.58165	1.90051	1.88569	0.47931	1.11197	0.955303	0.631237	1.08343	0.732832	2.437	0.531057	3.39068	2.98244	2.62216	1.11046	0.224793	0.935219	0	1.68872	0.315058	0.750353	0	16.2179	12.147	3.70753	0
Smp_073610	Chr_1	10012354	22301	Chr_1	Sjp_0094090	SJC_S002604	13838	10.413	Aut_Shared	Aut_Shared	16.0731	16.1415	13.275	13.2684	13.9498	13.1126	12.5757	7.21022	11.7579	11.0802	10.6028	10.2194	8.63769	7.33014	6.10425	7.18835	5.29179	4.60855	3.25694	4.86533	4.93741	5.24734	68.9595	58.6839	69.9503	59.2029	60.7024	59.7978	63.2255	48.5929	67.4514	49.2565	65.7877	49.2377	0	1.44863	0	0	0.00218658
Smp_025950	Chr_1	28521922	974	Chr_1	Sjp_0094070	SJC_S002602	2580	3.633	Aut_Shared	Aut_Shared	36.142	44.22	42.8236	52.2383	49.4075	41.5063	69.0779	86.5673	63.3142	41.167	43.6351	47.1532	95.1628	71.4456	107.889	115.615	52.7049	63.3679	67.5608	49.318	79.2638	42.1882	54.7271	78.1378	66.7016	70.1236	66.2105	62.5429	114.31	61.9977	263.576	68.0664	115.382	76.9729	6.0439	41.1866	47.433	41.2683	0
Smp_071570	Chr_1	22870617	15782	Chr_1	Sjp_0094040	SJC_S002600	31142	17.756	Aut_Shared	Aut_Shared	2.34739	1.73162	1.57343	1.87223	2.03095	1.6297	1.27133	0.365045	1.13147	1.68904	1.37007	0.955963	4.1859	6.18511	1.38789	1.47557	3.45262	4.25998	3.95323	4.48546	3.47508	4.88191	17.5029	14.0876	13.5789	15.547	12.9399	13.121	9.27033	11.4295	4.9962	9.55755	9.41613	6.72193	4.1074	13.9406	13.1221	14.4951	0
Smp_071560	Chr_1	22892814	5832	Chr_1	Sjp_0094030	SJC_S002600	4993	4.171	Aut_Shared	Aut_Shared	18.9502	23.9575	22.5387	20.7492	20.643	23.6717	36.5038	45.6163	33.4027	29.2634	29.1941	33.6207	23.9665	25.0373	25.0971	26.9395	19.0059	27.9222	27.6228	21.4585	33.8541	17.1551	77.5721	80.8849	87.8679	73.242	91.5432	90.4582	148.493	111.553	338.869	112.461	152.262	136.972	105.662	40.6735	41.6783	26.6987	107.569
Smp_153030	Chr_7	4831787	31607	Chr_7	Sjp_0094000	SJC_S002598	3375	9.233	Aut_Shared	Aut_Shared	0.374241	0.41626	0.874777	0.440567	0.833806	0.645715	0.311849	0.0877522	0.110373	0.609922	0.506689	0.268691	0.144972	0.106495	0.048575	0.0533416	0.140639	0.0261528	0	0.13998	0.05339	0.0777216	2.70468	3.28373	2.99512	5.497	7.10914	3.69731	3.10073	5.22678	1.82351	4.93412	1.3487	3.09314	0	0.808023	0	1.03504	0
Smp_142600	Chr_1	33975904	41416	Chr_1	Sjp_0093980	SJC_S002596	4516	14.755	Aut_Shared	Aut_Shared	4.96174	4.25445	4.19969	2.88996	3.76215	2.72986	0.515171	0.0183038	0.286133	1.04735	1.25919	0.734483	2.29287	1.95496	0.571709	0.857415	3.14026	0.465704	0.427194	1.97375	1.24272	1.60148	27.3226	15.4437	22.6585	20.3713	23.9892	15.5147	3.07087	5.9524	0.297571	7.09056	2.02156	4.6593	5.83227	2.67773	1.61635	6.32258	1.62929
Smp_147120	Chr_6	6174698	12004	Chr_6	Sjp_0093970	SJC_S002594	35296	11.029	Aut_Shared	Aut_Shared	4.58198	5.69175	5.10227	4.42588	4.79434	4.60139	7.77978	6.94219	6.79799	4.5954	4.73868	4.20276	6.05335	5.88545	4.10701	4.06136	8.44541	13.7723	13.3426	10.6535	13.5306	11.6647	41.673	39.7085	49.2291	41.1368	46.3198	39.7695	72.1291	39.6037	117.123	38.9959	67.6999	37.646	89.5667	78.6172	74.9526	49.825	164.633
Smp_147110	Chr_6	6160956	10195	Chr_6	Sjp_0093960	SJC_S002594	16516	10.9	Aut_Shared	Aut_Shared	0.69345	0.658185	0.728845	0.63056	0.631941	0.97386	0.380385	0.198218	0.28048	1.0453	0.748031	0.730712	0.43883	0.344515	0.214179	0.241168	0.520405	0.189187	0.030446	0.640625	0.0413805	0.481912	6.97487	5.75399	6.33753	4.87768	7.93366	8.96714	3.21687	7.45641	2.54719	6.1155	2.57634	5.5223	0	1.22897	0	1.57597	0
Smp_083740	Chr_1	37165831	23653	Chr_1	Sjp_0093910	SJC_S002590	7680	10.824	Aut_Shared	Aut_Shared	6.0654	5.75221	5.88393	5.5853	6.10175	5.42742	8.24633	7.0113	7.12849	7.62257	7.21176	7.16541	7.03197	7.39067	3.90468	2.99818	5.86835	2.76085	2.63772	5.54921	2.80025	5.42893	103.512	103.117	98.6723	108.259	111.604	103.479	150.237	126.67	250.491	124.636	141.469	139.193	50.4639	28.9874	32.4597	75.6902	25.6914
Smp_210560	Chr_1	36729110	22585	Chr_1	Sjp_0093900	SJC_S002589	9569	11.918	Aut_Shared	Aut_Shared	3.20733	3.59029	3.88844	2.84819	1.90388	3.01366	2.8218	2.61733	3.62796	2.97793	3.12908	4.45896	2.68381	2.61785	1.53482	1.54587	3.11102	2.2326	2.37763	3.22764	2.70851	2.66978	33.5928	28.5026	35.5157	18.3689	40.2979	28.9859	29.9317	31.6801	50.0353	29.7166	44.5379	44.0136	0	19.2343	20.1912	21.6795	12.2379
Smp_156310	Chr_3	16273402	3550	Chr_3	Sjp_0093810	SJC_S002582	165	26.441	Aut_Shared	Aut_Shared	0.326705	0.397303	0.220336	0.450918	0.383104	0.241977	0.0609814	0.0102141	0.099107	0.277369	0.485299	0.306166	0	0	0	0	0	0	0	0	0	0	3.09864	3.59331	2.69505	3.04008	2.10047	2.06361	1.15263	4.29119	0.43124	7.86717	2.2424	5.29793	0	0	0	0	0
Smp_131340	Chr_6	17223362	9802	Chr_6	Sjp_0093780	SJC_S002580	22223	0.902	Aut_Shared	Aut_Shared	1.43654	0.28406	0.293585	0	0	0.161211	0	0	0	0.145192	0	0.289512	0	0	0	0	0	0	0	0	0	0	0	0	0	0	1.9563	0	0	0	0	0	0	1.86604	0	0	0	0	0
Smp_148100	Chr_1	47030493	11430	Chr_1	Sjp_0093760	SJC_S002578	23238	5.367	Aut_Shared	Aut_Shared	1.73026	2.86441	2.41771	1.90787	1.96289	2.30297	1.28756	0.327086	0.569636	4.24586	4.5825	3.28432	1.59407	2.17344	1.09548	1.08784	2.83524	1.44639	1.43929	3.96298	1.1811	3.80996	21.0886	25.6035	32.3352	33.1824	40.8436	35.0057	16.6735	81.5072	21.3271	93.0479	14.0213	81.6285	6.94942	1.85727	2.42023	5.46096	0
Smp_009250	Chr_6	18463786	11442	Chr_6	Sjp_0093650	SJC_S002569	11550	6.215	Aut_Shared	Aut_Shared	11.4322	12.203	10.8652	12.2551	11.3439	11.6049	9.85865	4.36722	9.06524	10.4518	10.0652	10.0002	13.8744	11.5337	8.78146	10.1456	16.8683	8.64515	8.59954	16.3693	13.8634	14.0333	48.5006	53.5378	52.9096	47.4359	50.2008	51.3014	55.8855	61.1466	49.9067	58.2755	57.6037	59.8312	17.745	21.6476	22.1916	39.7513	18.6597
Smp_135490	Chr_4	10778722	36096	Chr_4	Sjp_0093640	SJC_S002568	3307	18.422	Aut_Shared	Aut_Shared	0.785438	0.890142	0.78343	0.708114	0.549867	0.789339	0.837751	0.395828	1.01154	2.01897	2.11867	1.94912	0.509769	0.753101	0.264656	0.198508	0.997107	0.335872	0.352568	1.68682	0.245439	1.44155	15.4014	12.7535	15.306	8.79593	14.6934	12.6322	11.5546	25.4147	9.08572	25.7153	14.6014	24.0265	20.2576	5.16668	3.39165	22.064	6.85466
Smp_128140	Chr_2	27212857	1241	Chr_2	Sjp_0093630	SJC_S002567	30476	9.055	Aut_Shared	Aut_Shared	1.26404	0.509331	0.380185	0.681587	0.447472	0.289057	0.635958	0.0894772	0.482328	0.838857	0.560934	0.418169	0	0	0	0	0	0	0.250119	0	0	0	5.27544	2.5412	1.65561	1.35919	1.25475	1.20192	2.61235	2.71708	0.764384	2.08891	1.93835	1.93777	0	17.0182	0	0	0
Smp_128150	Chr_2	27151861	46918	Chr_2	Sjp_0093620	SJC_S002567	286	7.282	Aut_Shared	Aut_Shared	5.36787	4.89081	5.10935	4.68072	4.97997	5.33164	2.32495	0.723209	2.25911	5.30542	5.83704	4.07022	0.81744	0.74627	0.317779	0.470141	0.816016	0.757583	0.740963	1.00586	0.755306	0.837733	23.0064	19.212	21.6289	21.2708	22.3331	22.8413	13.7552	28.3233	6.93467	32.0174	14.98	21.7163	7.66248	7.71968	7.98008	10.3982	6.44004
Smp_170560	Chr_1	58437954	29250	Chr_1	Sjp_0093600	SJC_S002565	1481	0.666	Aut_Shared	Aut_Shared	2.91838	2.30831	3.37975	1.89551	1.21677	3.27504	14.8721	14.5985	10.0553	1.37649	3.01046	2.35261	0.201059	0.190126	0.0769842	0.0480333	0.122558	0.819547	0.615489	0.266505	1.21154	0.0687146	3.58002	3.90068	7.1157	1.09532	4.62243	4.8939	32.3623	3.43465	50.6871	5.67033	21.2901	5.14401	0	7.92356	5.77998	1.12796	0
Smp_151670	Chr_1	2819012	31740	Chr_1	Sjp_0093560	SJC_S002562	23029	13.735	Aut_Shared	Aut_Shared	5.11009	4.45847	4.11632	4.39134	4.26279	4.35124	2.84261	1.11096	2.52266	3.70911	4.97289	4.16378	1.13672	1.03743	0.526711	0.65291	0.402078	0.572951	0.63566	0.53766	0.438622	0.415124	29.9161	25.6599	27.4955	24.9814	24.759	26.2131	20.105	24.4717	14.4637	31.7301	19.4543	27.6335	3.78543	8.84785	10.5567	13.3942	6.39928
Smp_022640	Chr_1	2627149	1804	Chr_1	Sjp_0093550	SJC_S002562	7033	1.526	Aut_Shared	Aut_Shared	456.262	415.731	377.438	495.9	455.901	332.18	939.867	1961.21	1091.68	313.247	324.351	360.136	514.315	423.871	859.891	737.241	206.584	368.401	339.992	135.589	595.862	163.654	761.111	831.967	707.044	754.231	673.218	560.766	1813.22	560.902	6826.43	571.435	2344.69	684.473	493.554	412.07	377.719	123.858	1349.48
Smp_094420	Chr_2	14787318	7645	Chr_2	Sjp_0093470	SJC_S002556	31854	15.706	Aut_Shared	Aut_Shared	31.4466	33.7692	33.0385	34.7677	35.0855	34.4782	38.9235	35.0186	34.3703	40.1077	39.0032	39.0396	45.4901	30.9348	33.7119	44.5613	40.7389	50.9987	44.6209	50.8726	49.9406	57.6637	256.435	281.494	275.884	277.317	283.103	281.927	304.75	288.889	503.145	285.214	297.635	301.171	50.8603	100.771	92.784	98.2966	38.1017
Smp_024520	Chr_2	14818725	4168	Chr_2	Sjp_0093460	SJC_S002556	14667	3.366	Aut_Shared	Aut_Shared	48.7611	59.5263	51.8849	57.9239	64.0401	75.514	48.0739	24.2712	32.5247	97.1523	85.7741	77.504	49.0295	36.0952	25.8586	29.1748	41.3871	29.3519	25.6927	50.295	32.592	48.6509	88.7319	105.721	109.694	114.48	103.031	135.647	90.6781	172.008	87.1444	148.978	69.022	145.684	13.4604	39.4278	42.6893	47.5483	4.53586
Smp_069770	Chr_5	3192254	13951	Chr_5	Sjp_0093390	SJC_S002552	23085	4.019	Aut_Shared	Aut_Shared	27.4048	31.8763	35.5479	26.804	26.515	28.4746	35.8784	50.4999	27.4213	23.0383	24.8771	27.8423	11.7516	11.741	13.9739	11.9893	7.41066	6.67562	6.252	6.58432	7.01561	8.50006	249.376	256.617	291.89	229.74	370.882	275.243	375.713	218.515	927.363	241.377	338.157	284.38	39.6049	80.1673	59.2782	68.5665	0
Smp_069760	Chr_5	3185856	4919	Chr_5	Sjp_0093380	SJC_S002552	2921	18.124	Aut_Shared	Aut_Shared	7.56647	6.74343	6.45816	7.70062	6.78514	6.08959	8.11491	6.83972	7.47834	5.55675	5.73775	5.58329	26.3684	25.7572	23.617	24.1136	16.82	23.1341	16.722	18.5028	19.0397	18.841	41.5234	43.5141	35.7823	36.2134	37.8058	31.8229	47.3747	29.1037	72.918	30.6034	46.8691	31.0919	40.1766	56.2072	45.0135	42.3054	39.0429
Smp_055760	Chr_4	29303276	10286	Chr_4	Sjp_0093270	SJC_S002545	102591	12.186	Aut_Shared	Aut_Shared	28.5324	27.4809	26.088	27.326	25.8353	24.8916	31.6992	25.0547	22.4001	25.7068	24.9319	24.076	13.9534	8.86035	6.50119	10.6916	12.2119	15.51	13.8209	13.8667	16.4058	14.2426	119.082	112.797	115.29	106.95	118.83	107.539	136.994	100.657	191.205	98.5362	103.172	101.273	36.1691	46.0777	44.4733	31.9572	40.6671
Smp_055770	Chr_4	29326516	10273	Chr_4	Sjp_0093260	SJC_S002545	83250	10.668	Aut_Shared	Aut_Shared	4.97996	6.00445	4.70399	5.20678	6.58978	8.20566	5.39801	3.07591	4.89915	11.8589	12.4668	10.3668	5.32432	4.19895	2.69344	3.56953	5.22037	6.57127	6.52641	6.70625	5.37969	6.32599	23.9983	25.7403	29.2391	31.1812	23.273	40.1196	27.6561	56.3934	28.5598	59.6072	28.1242	53.6107	13.0057	8.35132	0	15.3526	7.34103
Smp_055780	Chr_4	29354154	51765	Chr_4	Sjp_0093230	SJC_S002545	5048	45.902	Aut_Shared	Aut_Shared	4.399	3.8627	3.43839	3.0283	2.69229	3.2249	1.48538	0.24123	2.00128	3.1755	3.29633	2.90427	0.448861	0.349152	0.105455	0.196775	2.69251	1.62879	1.96678	2.91004	1.9315	2.73086	45.0193	32.766	41.3954	27.4189	38.7066	33.6825	17.9884	36.5107	5.52262	37.329	28.6384	34.4593	1.82965	11.2529	16.257	21.3501	3.07471
Smp_201440	Chr_2	9753879	6299	Chr_2	Sjp_0093200	SJC_S002543	30294	1.568	Aut_Shared	Aut_Shared	34.4324	40.5249	41.6305	37.84	35.7897	45.4412	79.0339	101.622	50.4154	51.1157	59.5012	60.5384	13.764	13.7193	13.2919	11.1802	8.67322	11.1982	11.383	9.76654	10.3141	9.50158	61.7622	77.3884	92.0696	65.1925	83.0685	97.7972	268.901	139.248	654.622	199.316	189.237	198.406	80.5186	251.814	340.505	158.805	97.3459
Smp_123340	Chr_2	9736432	10491	Chr_2	Sjp_0093190	SJC_S002543	23376	5.212	Aut_Shared	Aut_Shared	9.98588	9.53704	7.84991	10.0652	9.4844	8.45354	10.0102	4.55993	8.51932	6.08078	5.94977	6.13768	4.92136	4.26514	4.19849	5.72181	4.34648	4.59623	4.7931	4.87999	5.34832	4.74701	49.6297	50.1711	49.0817	46.2198	41.1053	41.6992	53.0593	28.8474	42.5603	30.772	51.6424	30.8601	9.63695	30.7467	20.203	23.6443	32.6854
Smp_123350	Chr_2	9694990	34077	Chr_2	Sjp_0093180	SJC_S002543	19448	0.725	Aut_Shared	Aut_Shared	29.4897	21.9114	19.7241	21.282	14.5308	6.61875	11.5966	2.60759	7.02813	11.1996	8.66515	9.00481	0.213871	0.133132	0.0921107	0.0731821	0.134653	0.0161714	0.00910871	0.173112	0.0371401	0.235925	17.6556	13.215	13.7318	9.3944	12.8849	4.19743	6.23108	6.92275	3.3209	5.62325	5.35898	5.35736	0	0	0	1.92611	0
Smp_130210	Chr_2	12782290	18425	Chr_2	Sjp_0093110	SJC_S002536	87814	37.705	Aut_Shared	Aut_Shared	1.23144	1.41345	1.67506	0.937472	1.23044	1.1724	0.956076	0.20772	0.903497	0.767612	0.854347	0.772233	0.503255	0.204528	0.135176	0.276419	0.575906	0.568272	0.252698	0.480254	0.43504	0.77572	9.6487	7.01202	10.3896	8.81317	13.5467	9.092	7.88049	5.74287	3.09471	6.62113	8.31999	6.25893	0	1.35302	0	1.15437	0
Smp_012440	Chr_2	15264495	10202	Chr_2	Sjp_0093040	SJC_S002531	95663	5.92	Aut_Shared	Aut_Shared	93.6436	106.341	107.648	104.205	118.065	136.717	57.2358	37.7964	38.363	218.456	219.553	211.36	39.7293	27.0438	30.3156	32.3115	76.4752	15.8808	15.1517	84.5045	14.3905	87.0349	233.492	257.889	261.398	286.295	276.069	342.514	152.648	530.983	185.87	545.068	114.47	559.04	54.4326	23.8574	33.25	84.1952	21.3429
Smp_128840	Chr_2	15347742	7010	Chr_2	Sjp_0093030	SJC_S002531	23903	5.445	Aut_Shared	Aut_Shared	6.10797	6.682	5.42272	4.71422	5.58107	5.10077	9.47605	16.9136	8.95687	5.98894	7.16806	6.49851	4.92042	3.48122	5.34402	4.60474	4.33656	4.75606	5.88914	4.02732	4.57381	5.28838	39.2635	35.1359	47.9758	39.5832	39.8919	36.7354	65.013	37.7927	209.224	44.9211	68.9008	42.8077	34.1977	65.9221	51.7569	40.8193	19.7301
Smp_012410	Chr_2	15371680	5887	Chr_2	Sjp_0093020	SJC_S002531	6867	5.033	Aut_Shared	Aut_Shared	17.6355	16.5961	14.5745	15.161	15.8999	13.0013	17.0023	9.84666	14.4628	14.3375	13.571	13.5421	27.285	20.1485	22.1735	28.794	11.9352	11.9351	9.70157	12.5615	13.7591	11.039	86.8781	74.392	79.7718	77.2959	78.9696	64.6637	100.295	77.0095	108.478	75.3447	95.5038	79.7569	13.1977	7.02633	8.88221	8.499	11.4689
Smp_162290	Chr_6	901313	14203	Chr_6	Sjp_0092990	SJC_S002530	6088	22.247	Aut_Shared	Aut_Shared	0.359173	0.56434	0.452327	0.55484	0.582818	0.594799	0.139778	0.042489	0.189774	0.741733	0.606829	0.774721	0.210843	0.236991	0.0912824	0.118705	1.11055	0.0193999	0.0655631	0.934523	0.445548	1.02204	3.1306	4.62783	4.86691	4.25528	3.75219	4.80169	2.20121	8.58188	1.70937	7.85212	3.33205	9.39572	29.3879	1.38696	4.54785	10.6567	22.0452
Smp_002100	Chr_6	3115303	2921	Chr_6	Sjp_0092870	SJC_S002526	15117	5.23	Aut_Shared	Aut_Shared	11.9749	12.7866	10.785	12.0957	12.512	13.6793	18.1456	17.4798	17.8986	35.9084	36.2658	47.2348	25.8523	33.0796	28.126	21.5844	61.0683	21.1299	22.2092	98.5976	20.3643	85.4757	97.8964	101.018	85.272	93.8195	83.3381	116.113	157.496	292.813	258.185	305.552	177.931	403.079	16.0262	21.6	20.9296	122.428	36.2952
Smp_140640	Chr_2	6562495	24281	Chr_2	Sjp_0092830	SJC_S002523	34056	23.851	Aut_Shared	Aut_Shared	1.92862	1.60065	1.14914	1.59963	1.39303	1.13398	1.18789	0.407639	1.47102	1.12014	1.09281	1.16057	0.906412	1.17079	0.393437	0.465798	0.330711	0.442566	0.651961	0.468551	0.347493	0.432279	18.5936	14.4714	13.8257	11.9964	11.4171	10.26	11.0883	10.2103	6.51317	9.96707	15.9585	11.4692	3.15638	2.6811	2.63704	0	5.32567
Smp_133110	Chr_1	16689837	3845	Chr_1	Sjp_0092800	SJC_S002521	76871	3.846	Aut_Shared	Aut_Shared	22.2923	27.5808	22.9973	19.9132	23.1776	18.9043	24.0466	24.7882	18.1694	20.6694	19.1496	19.4531	37.9657	39.841	34.3665	38.148	29.6482	61.342	56.0249	55.3968	40.4868	53.4929	58.6818	51.7634	71.6597	59.3954	65.6486	51.9221	68.7365	54.0239	127.565	48.4619	57.8336	54.0806	118.257	147.791	177.716	177.34	75.2292
Smp_133120	Chr_1	16674387	3439	Chr_1	Sjp_0092760	SJC_S002521	15408	1.667	Aut_Shared	Aut_Shared	265.578	298.797	270.215	151.122	224.226	216.591	216.319	223.899	221.824	187.606	206.871	211.402	202.734	161.475	189.043	246.115	85.4769	103.997	109.754	101.145	118.871	101.953	183.065	105.998	206.263	153.276	195.973	149.031	165.879	130.284	316.89	144.696	191.556	158.92	0.429403	20.4202	33.4354	91.0009	0.64751
Smp_020170	Chr_1	16502899	167913	Chr_1	Sjp_0092750	SJC_S002521	1190	11.736	Aut_Shared	Aut_Shared	3.27547	2.13955	2.20001	2.06768	2.03698	1.6479	0.284593	0.0575307	0.508596	1.00432	1.18449	0.967925	0.0352389	0.0631884	0.0160519	0.0192447	0.0794192	0.0656381	0.0831853	0.129236	0.0854235	0.0970892	13.0446	8.63243	9.25759	8.4473	9.86805	6.94683	1.28446	4.19211	0.47211	5.03851	2.54515	4.23819	0.833013	2.29442	0.923158	2.25713	1.39566
Smp_175610	Chr_7	440399	14519	Chr_7	Sjp_0092710	SJC_S002520	138244	2.275	Aut_Shared	Aut_Shared	21.4536	18.2453	20.7777	22.7511	17.9885	17.1298	29.1094	26.2949	24.2531	19.8603	18.8012	18.825	6.02114	3.60601	3.74337	4.61341	3.99987	4.9342	4.78883	5.55766	6.97361	5.26044	56.1465	69.0185	57.2295	54.6179	62.2712	50.1843	100.659	60.7726	168.16	64.4167	91.1987	63.2397	6.54054	54.3473	44.0468	25.0284	55.7517
Smp_175620	Chr_7	511018	85197	Chr_7	Sjp_0092690	SJC_S002520	82655	17.277	Aut_Shared	Aut_Shared	4.07496	4.77533	4.28404	4.18115	4.08071	4.75533	2.84647	2.32915	2.22457	4.26007	4.18548	4.39843	0.957499	0.541091	0.929068	1.13127	3.11537	1.10607	0.888963	3.03671	1.53999	3.06686	32.0236	34.4646	38.3202	30.7928	35.0192	37.5226	35.9894	48.6556	50.6348	48.9747	30.3321	52.7211	22.4149	8.87077	10.78	49.0424	12.5433
Smp_169070	Chr_2	17206970	21549	Chr_2	Sjp_0092630	SJC_S002515	557	8.275	Aut_Shared	Aut_Shared	7.12473	5.44955	5.8243	4.72926	5.0434	4.93786	4.43986	0.979113	4.5742	4.24146	4.91046	3.89737	0.795296	0.881179	0.343571	0.549301	0.279479	0.191798	0.0288085	0.351969	0.411126	0.321268	31.3686	20.9972	22.9523	19.2711	26.3023	20.928	22.0643	18.7044	8.10988	21.0069	23.7506	19.0089	0	0	0	0	0
Smp_040510	Chr_1	61156867	43270	Chr_1	Sjp_0092620	SJC_S002514	9629	8.815	Aut_Shared	Aut_Shared	0.514483	0.435999	0.465639	0.461458	0.597552	0.280431	0.86232	0.245102	1.12304	0.534846	0.424573	0.696175	2.8817	2.93742	1.92076	2.03586	3.16147	2.23512	1.82924	3.53979	2.84694	2.9883	3.32273	3.1678	2.80683	3.55811	3.12829	2.08184	6.20651	5.1005	5.22714	4.44049	10.7392	5.2006	12.2703	11.5235	17.519	24.7327	20.6153
Smp_148490	Chr_2	14493589	31069	Chr_2	Sjp_0092610	SJC_S002511	238	10.063	Aut_Shared	Aut_Shared	5.47251	3.02995	2.99998	2.98293	2.25484	2.73108	0.766822	0.120772	0.708889	1.6398	2.3909	1.3105	0.427349	0.276735	0.14166	0.282632	1.59689	0.399085	0.529501	2.63786	0.611038	2.55172	27.6143	14.662	15.0451	11.3221	15.8366	14.6588	5.58571	11.6193	1.65386	16.4017	5.43656	9.58143	3.26745	4.1636	3.64067	21.3273	0
Smp_034840	Chr_1	15565019	1743	Chr_1	Sjp_0092590	SJC_S002509	12932	0.901	Aut_Shared	Aut_Shared	571.42	687.619	753.587	586.445	666.466	704.788	487.787	313.685	350.788	762.376	753.773	759.073	1598.16	1303.44	1374.17	1131.64	1449.06	688.448	707.521	1863.27	659.799	1979.02	445.941	449.165	539.033	511.084	585.165	541.263	444.84	627.396	524.72	645.78	351.168	672.065	0	45.6468	35.8023	93.5896	0
Smp_010100	Chr_3	12066221	21222	Chr_3	Sjp_0092570	SJC_S002508	30684	13.21	Aut_Shared	Aut_Shared	2.95903	3.99559	3.52818	2.80322	3.17462	3.12619	3.76641	2.73957	2.67802	2.74616	3.17719	3.19258	3.04149	3.30663	2.2845	2.00762	3.79732	3.53153	3.39328	4.7156	3.10114	4.95641	31.1657	28.7637	42.5115	34.7756	37.6102	35.0853	37.9921	27.4378	51.6718	30.4887	30.179	34.4951	6.85141	5.49819	9.34939	9.18281	3.94954
Smp_010110	Chr_3	12048477	14861	Chr_3	Sjp_0092560	SJC_S002508	26315	2.563	Aut_Shared	Aut_Shared	20.8124	20.4938	20.7677	19.1547	20.3146	21.9565	30.9163	48.5245	28.8552	24.8845	22.4773	26.8985	6.94838	8.63891	7.20195	7.10239	3.90782	3.63403	3.21655	3.26069	3.20784	4.02735	81.2471	72.6637	75.361	83.3773	86.6916	82.1418	129.902	101.008	360.807	93.8332	128.233	113.614	7.87769e-06	6.02666	6.31908	6.13726	27.3302
Smp_010140	Chr_3	12005432	2634	Chr_3	Sjp_0092550	SJC_S002508	19668	0.986	Aut_Shared	Aut_Shared	130.978	126.552	128.915	130.309	125.953	115.769	165.516	143.253	147.945	122.595	120.922	117.063	44.2708	50.5464	29.7658	28.7502	35.0588	30.0225	28.1644	31.5145	37.7989	29.929	112.866	112.06	116.2	107.281	115.711	104.881	142.712	98.3065	230.422	94.6558	144.767	100.61	0.0209617	0.00446376	0.00396798	0.00350326	0.0354324
Smp_210480	Chr_3	12010848	4233	Chr_3	Sjp_0092540	SJC_S002508	9028	5.627	Aut_Shared	Aut_Shared	24.7546	23.5413	22.4482	21.7867	25.7787	21.1128	25.7689	32.7091	24.4751	16.6177	19.3834	19.886	10.8503	12.913	9.27707	9.12751	8.46874	13.9298	7.18614	8.26208	11.2619	8.59947	83.4638	73.8109	80.4903	84.0013	78.0902	69.4824	84.0083	49.8035	196.787	60.1319	92.3189	63.9683	0	32.8663	22.7805	12.8674	29.0839
Smp_079270	Chr_1	10877529	20504	Chr_1	Sjp_0092480	SJC_S002500	29356	7.269	Aut_Shared	Aut_Shared	12.9237	14.9101	24.5906	10.8447	10.3401	14.0031	7.73201	6.79917	5.72797	13.8188	16.053	17.2081	11.3761	8.77732	15.2985	10.8864	9.18933	1.16912	1.39273	4.49027	3.58009	3.77941	99.1782	100.668	147.327	102.211	233.085	125.468	154.078	266.924	267.906	318.307	119.446	349.835	164.056	28.3204	17.7324	43.1405	36.4927
Smp_090150	Chr_4	32097528	2617	Chr_4	Sjp_0092470	SJC_S002500	3831	3.087	Aut_Shared	Aut_Shared	21.4771	26.0621	22.6468	20.8107	24.6104	22.516	27.6085	30.2705	17.7321	18.7938	21.13	18.8643	66.7963	54.5236	63.4905	68.0341	40.985	30.1122	31.0753	42.4264	43.0418	43.777	130.518	115.249	151.225	132.288	125.392	124.723	150.632	104.328	323.311	124.549	118.514	108.941	19.8657	13.4964	26.0445	17.301	11.3696
Smp_160580	Chr_3	10292904	15817	Chr_3	Sjp_0092430	SJC_S002498	29006	15.121	Aut_Shared	Aut_Shared	5.58432	6.60846	6.28716	5.49159	6.81964	8.99148	4.04446	3.08991	3.40826	9.10271	9.95346	7.60743	7.29257	6.38192	6.53369	6.17346	9.72753	3.72795	3.70899	11.9481	4.82767	11.5777	60.0055	59.0577	69.7913	72.0234	67.0479	95.8868	41.0564	85.0249	56.794	93.3117	37.8501	76.3391	34.3977	40.2762	35.3268	106.424	9.74938
Smp_070710	Chr_3	10261071	11643	Chr_3	Sjp_0092410	SJC_S002498	3166	3.723	Aut_Shared	Aut_Shared	12.4715	16.6548	15.1149	20.1189	20.243	18.3962	19.2727	12.2232	23.032	17.905	20.8593	19.745	5.61817	4.22336	3.12082	3.23398	2.70947	1.94057	1.99947	2.04476	2.13781	2.43597	30.004	51.3776	40.2546	48.9765	40.0611	47.6573	53.0251	45.73	61.3475	51.6405	68.6309	53.6447	0	3.15169	5.89695	4.03344	0
Smp_136640	Chr_6	16112876	8694	Chr_6	Sjp_0092340	SJC_S002490	18519	4.605	Aut_Shared	Aut_Shared	28.8885	27.0966	32.1457	34.4805	27.4083	32.2717	45.9688	69.644	42.6473	40.6398	35.6439	39.894	14.6991	13.4875	11.4747	8.28213	18.0767	33.119	36.845	39.8393	19.701	40.7395	194.412	254.731	186.96	204.64	232.327	231.27	392.845	300.968	1042.45	270.991	383.103	319.165	319.451	390.084	516.23	615.862	260.499
Smp_146730	Chr_5	3895524	40028	Chr_5	Sjp_0092270	SJC_S002486	114	21.856	Aut_Shared	Aut_Shared	0.889295	0.973024	1.05412	0.943417	0.760094	1.13104	0.922177	0.216246	0.552862	1.80961	2.06099	1.95353	0.280323	0.200172	0.141491	0.214986	0.777361	0.110138	0.139581	0.93162	0.115934	0.937299	14.0101	15.9138	16.708	13.0201	21.7074	19.511	14.8293	26.3112	6.81862	29.957	9.91656	30.8431	5.73189	0.608425	0	3.89481	0
Smp_130920	Chr_1	1767584	32943	Chr_1	Sjp_0092260	SJC_S002485	28615	16.779	Aut_Shared	Aut_Shared	1.36431	0.79406	0.694428	0.944646	0.845194	1.13529	0.260834	0.0241438	0.303677	1.69372	2.7324	2.14776	0.405229	0.503105	0.184349	0.279348	2.76835	0.434931	0.367468	2.9099	0.589085	2.83365	9.18975	6.76659	5.53739	5.77126	5.30828	7.93416	2.19504	12.1947	0.456531	19.7073	3.00142	16.441	4.67838	4.96343	3.90151	12.7056	7.87414
Smp_141530	Chr_6	12857979	60067	Chr_6	Sjp_0092230	SJC_S002484	1990	25.257	Aut_Shared	Aut_Shared	1.41938	1.25793	1.32632	1.27733	1.2433	1.41054	0.747841	0.155048	0.749327	1.59705	1.60353	1.15283	0.235457	0.122429	0.108488	0.184782	0.694679	0.27523	0.351391	0.659404	0.210702	0.769603	16.4475	15.737	15.8477	16.2962	18.0722	18.3146	9.70569	18.1831	4.11247	19.8616	10.7303	14.4212	10.688	7.94001	5.94652	10.8905	0
Smp_154120	Chr_6	10529227	562	Chr_6	Sjp_0092100	SJC_S002474	2735	5.842	Aut_Shared	Aut_Shared	63.6939	52.0601	47.4144	55.2474	55.2085	44.7287	44.9293	16.7582	45.803	45.1937	40.5661	37.146	9.95079	3.71075	10.1383	13.6247	0	0	0	0	0	0	292.807	254.469	235.005	242.12	224.034	204.529	204.178	187.256	142.699	174.12	234.675	168.86	0	2.87799	0	0	0
Smp_048980	Chr_2	13835737	34465	Chr_2	Sjp_0092040	SJC_S002469	7630	12.202	Aut_Shared	Aut_Shared	9.11486	7.53841	7.67183	7.55251	7.60429	8.42536	3.7	1.10667	4.35483	7.94235	7.31748	5.91748	2.38367	1.37578	0.765217	1.47672	4.67228	1.67889	1.43198	3.49661	1.60353	3.8619	46.8671	37.478	39.2992	38.2164	40.7251	44.1179	21.0751	40.8892	12.2196	37.0952	26.941	33.6279	13.7587	5.38046	3.20819	6.88105	7.97624
Smp_151880	Chr_4	29266377	34744	Chr_4	Sjp_0091890	SJC_S002463	11374	20.437	Aut_Shared	Aut_Shared	0.54949	0.35104	0.440557	0.356897	0.307304	0.241915	0.163429	0.0198223	0.16384	0.10253	0.0981049	0.108611	0.22015	0.13163	0.0913244	0.0919961	0.119687	0.095166	0.125074	0.0424471	0.157851	0.0128553	4.44137	2.71818	2.70467	2.60206	3.9654	2.3252	2.03968	1.14232	0.445974	0.954161	1.90581	1.28021	2.16638	1.37879	0.601982	0	0
Smp_009150	Chr_4	8337452	13234	Chr_4	Sjp_0091870	SJC_S002462	1367	25.435	Aut_Shared	Aut_Shared	1.20568	1.29949	1.23375	0.981624	1.06733	1.16055	1.50333	1.07774	1.2077	1.17396	1.17715	1.17043	8.53599	10.9036	7.87081	6.81307	2.69796	3.95588	3.40091	2.70637	3.15593	4.13435	13.9197	10.4812	15.4145	13.3468	15.5657	13.3368	23.6619	16.7408	32.4068	17.4212	20.0522	18.2915	7.02846	9.61753	14.2001	7.95565	5.9297
Smp_181330	Chr_3	11624611	68024	Chr_3	Sjp_0091860	SJC_S002461	110451	11.974	Aut_Shared	Aut_Shared	0.0180358	0	0	0	0	0	0	0	0	0.0109373	0	0	0.00212158	0.00161355	0	0.00154906	0.00210797	0	0	0	0	0.00656599	0.18447	0	0	0	0	0	0	0	0	0	0	0	3.61967	0	0	0	0
Smp_180890	Chr_2	4028800	20032	Chr_2	Sjp_0091810	SJC_S002460	261	9.641	Aut_Shared	Aut_Shared	14.1569	8.26522	6.70206	14.68	9.09893	5.49009	2.53257	0.4342	1.66104	3.6405	2.68965	1.82833	1.84433	1.27484	0.907792	0.799555	0.837507	0.0137549	0.0929705	0.967594	0.3159	0.802677	48.7056	54.1294	30.4091	33.1342	26.0798	18.9298	10.6767	13.1388	3.83105	10.6073	9.63025	7.88047	4.26881	0	0	6.97651	0
Smp_210630	Chr_6	12981217	1599	Chr_6	Sjp_0091770	SJC_S002458	79884	5.039	Aut_Shared	Aut_Shared	49.9293	43.3223	39.9664	54.6706	50.9799	32.0316	68.2027	136.001	68.9921	33.0851	34.4573	42.91	201.856	135.433	217.084	243.696	79.3637	150.951	149.278	135.976	91.815	148.602	456.911	539.203	417.65	471.653	389.638	293.508	689.434	304.087	2453.71	314.541	761.646	408.746	285.543	460.577	346.528	382.104	606.872
Smp_141540	Chr_6	12924600	52978	Chr_6	Sjp_0091760	SJC_S002458	31988	40.66	Aut_Shared	Aut_Shared	4.3925	2.88612	2.79403	2.70462	2.95967	2.43188	1.39929	0.255725	1.19946	1.62979	1.5352	1.35836	1.0808	1.16297	0.875844	0.889081	0.327504	0.32246	0.392552	0.405634	0.517608	0.286646	32.6192	20.7689	22.1531	22.102	21.6856	18.4226	11.0648	11.9743	4.01095	11.2977	10.3595	10.5419	1.86226	6.71435	2.0685	3.03233	0
Smp_162300	Chr_6	941334	2796	Chr_6	Sjp_0091740	SJC_S002457	13850	9.02	Aut_Shared	Aut_Shared	1.19712	1.64755	1.37985	1.52397	0.988258	1.19296	0.421361	0.0598829	0.20982	1.08894	0.577929	0.607975	1.58719	0.523415	1.65953	1.11805	5.48749	0.591282	1.66522	6.10348	0	3.4345	4.82612	6.86685	7.27899	3.77828	6.13973	5.43309	2.59246	5.88302	0.837374	3.7939	1.21115	4.19566	0	0.40108	0.525155	3.07935	3.1785
Smp_171270	Chr_2	23090162	12452	Chr_2	Sjp_0091650	SJC_S002446	9945	4.492	Aut_Shared	Aut_Shared	1.10576	1.71119	1.82752	0.499617	0.496109	0.712169	0.692263	0.240492	0.875051	1.2245	1.19025	0.668545	0.226005	0.305575	0.0575392	0.0987272	0.138188	0.75235	1.39594	0.101518	0.44044	0.161412	3.66434	3.11419	7.86595	1.34534	9.93572	2.50458	5.88128	8.85917	3.45872	7.39993	7.39017	5.86689	0	7.66671	6.72684	1.63877	0
Smp_073690	Chr_1	9816641	20772	Chr_1	Sjp_0091590	SJC_S002430	7471	19.608	Aut_Shared	Aut_Shared	5.35275	4.54739	4.17992	5.02181	5.2694	4.01945	6.35537	6.50801	4.82603	4.21449	4.06284	4.0287	7.72068	6.26512	9.15529	9.21565	3.23759	5.02737	5.39445	4.09763	4.81341	4.49397	49.0467	46.9305	43.3922	47.9515	41.7424	38.8167	64.4946	37.7856	119.942	38.988	54.9218	39.665	15.6178	5.98269	6.37461	6.12959	8.51836
Smp_128920	Chr_1	21658742	3068	Chr_1	Sjp_0091570	SJC_S002426	31825	19.597	Aut_Shared	Aut_Shared	2.88726	2.17037	1.67561	2.34769	2.50179	1.86987	0.141049	0	0.193149	1.12271	0.71617	0.539682	1.12896	0.524712	0.233533	0.767057	1.02824	0.62867	1.01173	1.85412	0.962555	1.67419	10.8721	8.20948	8.29202	9.05077	6.36596	6.62461	0.60638	4.24502	0	2.70315	0.817183	2.15382	0	0.380521	0	0.973786	0
Smp_006700	Chr_1	24140075	31466	Chr_1	Sjp_0091530	SJC_S002423	27507	13.662	Aut_Shared	Aut_Shared	8.66244	7.46423	7.02642	6.67353	7.54793	6.748	6.89582	2.31287	7.38463	7.82212	7.41603	5.73429	2.87917	2.31501	2.02435	3.06079	2.00511	1.87393	1.20347	1.61363	2.73509	1.66076	36.6164	28.9727	32.1474	31.9313	32.3194	28.9532	28.2487	29.2684	17.2501	28.1063	32.2	22.7895	2.07868	1.12774	0.615011	0	5.22729
Smp_006690	Chr_1	24172195	11502	Chr_1	Sjp_0091520	SJC_S002423	12910	7.825	Aut_Shared	Aut_Shared	2.73228	2.68501	2.75812	2.25862	2.89973	2.19279	3.72377	1.39782	2.73491	2.24269	1.75942	1.65194	3.61361	3.2986	2.4442	2.29032	6.49518	5.5577	6.44975	7.30851	7.77581	7.4169	26.4134	23.6293	25.1999	27.3062	26.5655	23.5647	30.9297	16.9651	25.5874	13.8718	29.1153	15.2381	50.3868	42.9019	31.3528	45.8416	47.5844
Smp_165090	Chr_1	43020982	37191	Chr_1	Sjp_0091500	SJC_S002420	1699	4.735	Aut_Shared	Aut_Shared	0	0.108225	0.0279634	0.0296235	0.128359	0.03071	0	0.0285187	0.0307461	0	0.0564581	0.0551509	0.00582071	0.00688627	0	0.00661102	0.00385558	0	0.0166921	0.00566489	0.0453738	0	0	0.249732	0.455566	1.05188	0.246617	0.261101	0	0	0.450711	0.453787	0.296316	0.705714	0	0	0	0.627352	0
Smp_004170	Chr_2	18929324	818	Chr_2	Sjp_0091460	SJC_S002407	12165	0.818	Aut_Shared	Aut_Shared	118.277	134.376	117.03	135.466	126.806	122.658	178.108	221.703	166.762	92.2184	100.984	106.467	59.4123	62.8415	36.6205	29.9287	40.3182	38.0632	31.8746	38.3762	56.2155	31.6692	78.2986	88.7242	88.1888	83.845	76.9461	81.3164	125.188	59.0938	279.453	67.5626	125.182	73.7976	14.8869	12.6984	8.37113	2.03721	25.4498
Smp_145430	Chr_4	12726965	8603	Chr_4	Sjp_0091340	SJC_S002395	407	13.321	Aut_Shared	Aut_Shared	5.20406	4.50086	3.45902	4.1698	4.69944	3.41671	1.9972	0.233153	2.05462	2.16289	2.25768	1.53888	2.77632	1.98605	1.20561	2.11081	2.90019	5.50882	4.87082	5.09381	5.24707	3.32271	12.8915	10.7023	11.597	10.7271	8.98492	8.75037	5.50539	5.41796	1.31576	5.66986	6.47042	4.25771	1.52989	7.46037	8.06581	3.31981	0
Smp_025860	Chr_1	28700673	1417	Chr_1	Sjp_0091280	SJC_S002383	7182	1.446	Aut_Shared	Aut_Shared	453.128	434.301	409.674	487.056	568.549	542.027	518.911	581.141	415.706	1024.43	1141.05	1223.89	889.464	1041.57	669.792	464.598	929.472	142.727	129.46	709.661	205.727	553.342	2669.07	2951.96	2502.84	3406.28	2700.34	3233.79	4457.9	8187.2	8882.27	8992.82	3752.18	10127.4	436.802	493.963	390.986	1651.98	70.5325
Smp_040970	Chr_1	41547115	25117	Chr_1	Sjp_0091260	SJC_S002379	2895	20.778	Aut_Shared	Aut_Shared	24.7266	23.8613	21.6472	20.3873	18.6232	20.7291	17.1112	11.1068	14.8609	22.9743	21.8143	22.6225	20.336	22.5286	12.3733	16.8525	24.0177	20.0095	21.4042	32.2018	13.1348	33.9203	214.181	177.303	206.649	160.18	201.742	185.829	170.428	210.965	206.35	204.433	163.045	223.989	103.731	85.8958	118.751	156.316	50.9318
Smp_090010	Chr_2	23105224	6746	Chr_2	Sjp_0091230	SJC_S002372	22654	9.867	Aut_Shared	Aut_Shared	0.941146	1.11661	1.50295	0.568633	0.882892	0.987393	1.43571	1.30013	1.50496	1.63256	1.95071	1.75999	2.29977	2.25616	2.63497	1.67655	0.89275	4.08445	6.11961	1.24923	5.31564	0.960029	7.50379	3.7513	9.47518	7.09001	13.1082	9.20177	11.726	14.9911	20.3108	17.8277	15.065	18.891	27.0209	10.053	12.8644	7.00524	12.7781
Smp_123730	Chr_4	17192000	49975	Chr_4	Sjp_0091210	SJC_S002370	382	19.25	Aut_Shared	Aut_Shared	0.796529	0.59896	0.791002	0.378904	0.168389	0.271939	0.149574	0.0140297	0.16638	0.272131	0.388842	0.250965	0.222362	0.149349	0.0580296	0.0541185	0.332838	0.0716755	0.0310553	0.278241	0.202601	0.151935	4.6378	2.11316	3.68726	0.902969	4.53652	1.44088	0.894487	1.57754	0.165817	2.17033	1.30817	1.77415	0	0.589307	0	0.376938	0
Smp_140520	Chr_1	23487421	47195	Chr_1	Sjp_0091200	SJC_S002368	140	20.9	Aut_Shared	Aut_Shared	2.08727	2.25573	2.25535	1.36241	2.14225	1.8994	0.677807	0.0452274	0.278627	1.44122	1.33665	0.868383	2.76742	1.9055	1.11474	1.38652	2.06301	0.50793	0.466961	2.09366	0.500582	1.79813	14.9916	9.24495	15.206	13.4056	16.8624	12.518	5.30332	11.5211	0.638228	10.1895	2.87723	7.04285	1.74843	0.145409	1.58461	0	0
Smp_125450	Chr_2	28003944	46484	Chr_2	Sjp_0091120	SJC_S002364	1169	5.792	Aut_Shared	Aut_Shared	0	0	0	0	0	0.0251057	0	0	0	0	0.0461549	0.0450863	0.00310469	0.000787082	0.00146795	0	0.0123391	0	0	0.036259	0	0.0144129	0	0	0	0	0	0.238779	0	0	0	0.414991	0.270983	0.430254	1.74252	0	0	0.46827	0
Smp_192110	Chr_4	29505378	28233	Chr_4	Sjp_0090950	SJC_S002344	24883	1.402	Aut_Shared	Aut_Shared	39.7416	45.5059	42.5931	22.2107	23.9875	21.7807	27.684	29.4729	32.8132	39.8867	24.4067	30.4539	4.14814	4.16886	5.21081	5.25129	0.452023	0.546527	0.329824	0.440275	0.448278	0.553699	23.1472	12.4163	27.0384	12.7476	25.9022	13.2249	21.7456	27.6054	42.7164	17.9082	28.6359	23.6106	0	15.029	6.965	9.06132	0
Smp_135560	Chr_4	11420036	27084	Chr_4	Sjp_0090920	SJC_S002341	2019	24.571	Aut_Shared	Aut_Shared	88.0417	117.594	137.381	73.8529	89.8975	129.581	57.2462	38.157	23.7829	101.627	95.6231	74.4223	27.0704	10.4341	34.2175	46.2475	94.4569	14.8227	13.787	86.1277	23.4894	98.0066	353.836	299.942	477.626	354.201	581.513	527.702	249.332	408.386	302.283	386.267	112.362	318.78	519.951	126.26	106.148	802.716	95.7891
Smp_072140	Chr_1	50758772	5193	Chr_1	Sjp_0090900	SJC_S002340	5594	4.754	Aut_Shared	Aut_Shared	95.624	111.996	112.855	96.0097	107.135	105.19	40.991	29.3989	20.0582	98.6492	107.488	93.2994	138.781	98.1424	161.471	153.991	120.833	65.3161	64.7932	185.854	42.488	206.766	502.839	497.15	581.896	533.194	618.554	552.526	235.482	531.719	298.943	580.045	132.951	528.172	277.402	178.712	191.225	534.474	113.965
Smp_140850	Chr_1	20270377	9366	Chr_1	Sjp_0090890	SJC_S002337	25492	2.125	Aut_Shared	Aut_Shared	17.785	22.6681	23.4905	11.0234	15.8261	15.6703	4.98627	1.27093	2.32932	12.141	14.0898	12.3504	2.20345	0.851581	0.9799	1.38007	1.68409	0.294189	0.231986	1.6196	0.405388	1.59755	35.9777	22.0837	42.2508	28.7371	51.0633	31.9117	12.1599	28.4566	6.15666	32.2983	5.96493	30.9494	0	3.50474	2.31266	13.5001	0
Smp_050540	Chr_4	24963701	15923	Chr_4	Sjp_0090850	SJC_S002332	17489	21.792	Aut_Shared	Aut_Shared	1.82345	1.63431	1.87746	2.22064	2.10105	1.80164	3.55156	2.63975	3.6409	2.10339	2.37372	2.52248	3.16997	2.85148	2.62265	2.40662	0.990592	1.34974	0.955189	0.701262	1.16576	1.44459	12.8711	15.9482	12.0477	14.7674	13.8652	12.6335	29.4053	15.5936	39.5546	17.4232	31.345	20.322	0	4.40198	6.93597	2.25592	0
Smp_154850	Chr_2	10766723	65216	Chr_2	Sjp_0090830	SJC_S002331	21816	2.799	Aut_Shared	Aut_Shared	1.15734	1.09849	1.32454	1.10249	0.723805	1.61049	0.246885	0.0482444	0	1.02936	0.811825	0.419839	0.293213	0.209256	0.0732415	0.130337	0.430952	0.00422499	0.00475953	0.361821	0.109971	0.243129	9.06538	5.92642	8.10831	4.16038	9.5103	10.8434	1.88146	10.4367	0	7.40359	0	4.18684	1.51601	0.321418	0.420653	2.05602	0
Smp_136650	Chr_6	16091593	10911	Chr_6	Sjp_0090800	SJC_S002327	521	19.244	Aut_Shared	Aut_Shared	0.179555	0.186401	0.130728	0.240533	0.189497	0.272024	0.0658331	0.00701705	0.0907811	0.204162	0.0902951	0.196764	0.37366	0.24143	0.146966	0.183492	4.11346	0.353544	0.45517	3.93908	0.347985	3.29529	11.1728	0	0	0	3.60651	3.81832	15.459	64.3148	0	13.2723	34.6664	30.961	78.6547	4.77106	4.64516	23.1029	9.60685
Smp_171130	Chr_2	22587689	7225	Chr_2	Sjp_0090760	SJC_S002322	43204	8.674	Aut_Shared	Aut_Shared	2.58933	0.827094	0.519003	2.19926	1.93858	0.553216	0.0663892	0	0.318892	0.120787	0.0154098	0	0.848933	0.460816	0.160555	0.374335	0	0	0	0	0	0	4.39774	3.65026	1.17856	3.17478	0.765606	1.08076	0.136738	0.227551	0	0.029349	0.804905	0	0	0	0	0	0
Smp_160960	Chr_1	23129829	2264	Chr_1	Sjp_0090570	SJC_S002305	33136	10.198	Aut_Shared	Aut_Shared	2.52003	2.73859	2.50584	2.66835	2.42365	2.0105	0.372688	0.119173	0.613851	2.2602	1.99226	0.998671	3.95219	2.63412	0.934327	1.72208	8.42369	1.82556	1.64522	5.21124	4.6585	5.62252	6.50809	7.0201	7.29566	5.91378	6.72246	5.11553	1.18863	6.29377	0.691076	6.10751	2.12026	3.00576	0	0	0.691083	4.05062	0
Smp_194730	Chr_3	80066	37792	Chr_3	Sjp_0090560	SJC_S002304	7424	21.076	Aut_Shared	Aut_Shared	3.36093	2.88122	2.67	3.14796	3.31631	2.06982	2.12573	0.480533	2.09297	1.81444	1.52209	1.20187	2.98818	2.67585	1.70987	2.95739	1.93128	2.02687	1.64266	1.33238	2.03168	1.63095	10.5188	10.2992	9.43524	10.7273	9.49052	7.08258	7.68012	5.82039	3.42111	4.84994	8.35037	4.14579	2.47723	6.9981	5.26175	4.02733	2.7669
Smp_156920	Chr_5	5126863	89003	Chr_5	Sjp_0090490	SJC_S002298	845	33.236	Aut_Shared	Aut_Shared	0.64328	0.9251	0.661317	0.776544	0.871669	0.756898	0.474743	0.0528183	0.442407	0.811721	0.723903	0.483213	1.05398	1.03796	0.373369	0.515402	0.646051	0.563439	0.575437	0.648598	0.78684	0.544487	3.97869	4.78254	5.71424	5.69379	4.50193	4.97102	3.43323	5.46711	0.706667	5.08207	3.61717	3.82001	1.93717	3.00931	3.04004	2.44881	1.08126
Smp_052230	Chr_4	2239784	18507	Chr_4	Sjp_0090430	SJC_S002290	55339	4.831	Aut_Shared	Aut_Shared	18.9541	18.7221	18.0343	12.2817	12.5389	9.87272	2.21714	0.614944	1.32594	5.88263	5.53362	5.75685	9.11787	3.10375	5.91585	7.18732	3.9205	0.789078	1.00631	3.40381	1.16256	4.34409	75.2034	50.5507	72.8165	54.0958	82.7943	41.4114	11.0903	29.0408	7.23187	24.3641	7.86324	28.3088	6.13106	1.70722	1.48798	3.27467	6.74785
Smp_150150	Chr_4	2229170	7338	Chr_4	Sjp_0090420	SJC_S002290	50162	1.484	Aut_Shared	Aut_Shared	5.96656	7.42422	6.78094	6.61639	4.23206	4.89933	7.29526	2.27487	3.72786	6.1775	4.14324	4.39925	1.20954	0.498593	0.497496	0.636622	1.36788	0.262846	0.2538	0.717781	1.14983	0.486939	3.35546	4.45576	4.37677	2.59862	4.1294	3.15351	5.04893	3.86305	2.96923	2.49124	3.25348	2.77658	0	0.728207	0.955311	1.86522	5.78923
Smp_150160	Chr_4	2222734	4661	Chr_4	Sjp_0090410	SJC_S002290	38207	4.034	Aut_Shared	Aut_Shared	19.0049	24.4535	25.2407	19.6458	22.2481	21.7721	29.521	28.219	20.7872	23.3747	23.9894	25.2141	17.2387	17.4966	14.164	16.4883	7.72186	11.4093	9.58962	9.40186	10.8614	10.3971	46.2379	47.515	54.773	49.6788	63.2952	52.4261	70.6944	53.4995	122.61	53.1813	56.4981	60.6604	37.6755	32.072	24.1014	20.5593	18.2862
Smp_194900	Chr_4	28143955	52713	Chr_4	Sjp_0090390	SJC_S002289	207	25.951	Aut_Shared	Aut_Shared	0.357839	0.227086	0.265314	0.281065	0.366917	0.30258	0.0710089	0.020814	0.056099	0.222048	0.139068	0.176099	0.63928	0.453231	0.164399	0.279193	0.525009	0.172495	0.135434	0.42366	0.192077	0.406711	3.69799	2.97974	2.05121	4.02572	2.72049	2.93905	0.999527	2.87127	0.507338	1.88996	1.26747	2.27722	2.88796	1.53062	2.00301	1.95812	2.42377
Smp_025800	Chr_1	28864112	1473	Chr_1	Sjp_0090370	SJC_S002287	51313	0.713	Aut_Shared	Aut_Shared	182.34	199.084	179.204	202.434	197.478	187.424	361.669	539.576	367.938	196.536	159.535	191.368	144.294	153.798	221.084	173.714	81.0904	168.166	141.186	137.309	103.679	139.937	154.541	178.275	173.553	175.24	164.415	172.93	324.757	156.591	881.357	135.604	371.535	168.545	118.819	123.587	139.787	128.296	186.776
Smp_136140	Chr_1	28848498	12396	Chr_1	Sjp_0090360	SJC_S002287	42294	1.574	Aut_Shared	Aut_Shared	53.0982	44.2772	40.967	38.4978	40.673	39.1707	48.5859	25.3085	46.2461	31.2847	29.1277	28.2874	8.2486	9.00796	6.67993	5.24768	6.69768	8.0465	6.56051	6.79842	6.29612	8.73761	53.8062	44.8377	49.512	45.8807	48.8885	41.2034	55.1463	31.3552	52.7071	30.8734	55.5201	33.2361	26.4847	27.4219	35.9686	23.4111	5.58848
Smp_132570	Chr_3	24528238	12877	Chr_3	Sjp_0090310	SJC_S002284	30573	22.06	Aut_Shared	Aut_Shared	2.94669	2.97338	2.43686	3.89773	3.499	3.83634	2.33894	1.2365	2.2042	5.35488	4.95032	4.48649	2.98679	2.57133	1.89971	2.08395	3.79723	5.96994	4.62812	3.40313	9.82855	3.90212	37.9355	53.1142	40.6616	45.5332	34.3067	50.9131	34.3406	74.352	32.6175	68.1432	35.9784	64.8802	46.6974	49.7529	37.4491	23.7092	147.906
Smp_153350	Chr_5	2349827	7566	Chr_5	Sjp_0090300	SJC_S002283	14291	9.811	Aut_Shared	Aut_Shared	13.7355	15.121	15.5606	11.6806	13.5255	12.939	18.0782	20.6456	14.809	13.709	14.9046	16.5026	11.8549	17.7711	7.96357	6.7686	9.2487	8.26684	8.32814	6.07043	10.2597	5.90332	121.297	110.016	135.272	120.361	147.727	124.584	157.488	107.943	337.026	122.671	141.726	139.565	11.7887	10.7226	5.89116	9.2116	7.93571
Smp_019010	Chr_3	24497703	6951	Chr_3	Sjp_0090260	SJC_S002278	13706	8.008	Aut_Shared	Aut_Shared	34.8967	33.0196	30.3074	36.4156	33.2932	30.6513	45.7783	39.6609	43.8675	29.0284	28.6591	29.6423	84.5388	54.2616	98.4911	118.622	35.4201	43.9607	43.0475	34.7956	45.8836	35.0518	80.5406	81.2954	73.3784	68.6089	71.4834	67.345	112.079	65.4639	175.904	64.5523	118.289	71.6678	24.8166	63.1835	73.3618	42.8837	53.1465
Smp_167200	Chr_1	39807735	8556	Chr_1	Sjp_0090250	SJC_S002277	75101	4.438	Aut_Shared	Aut_Shared	15.2797	12.8169	12.0234	16.846	15.4752	10.3866	21.5656	11.2581	24.7996	11.8333	12.9508	11.533	11.3139	10.1088	15.2606	16.7288	5.19539	15.1681	16.035	5.5404	11.7845	6.68193	39.8527	45.3886	33.1793	38.5347	32.2818	26.3828	54.0314	27.7019	50.7172	28.5835	68.2423	27.7054	0	40.8801	37.2776	12.136	9.40779
Smp_167190	Chr_1	39681388	85747	Chr_1	Sjp_0090230	SJC_S002277	11669	50.26	Aut_Shared	Aut_Shared	0.58867	0.611751	0.566404	0.714454	0.814241	0.792735	0.148949	0.0241807	0.353384	0.614948	0.654228	0.55335	0.249516	0.0793629	0.122551	0.173272	0.287632	0.0128535	0.0108598	0.226047	0.00491999	0.231795	7.38891	8.22684	7.57262	9.69612	7.26707	9.58774	2.87535	8.97186	0.681084	9.60023	6.44791	8.31812	4.51527	0	0.417613	1.22471	0
Smp_081250	Chr_1	18032172	2447	Chr_1	Sjp_0090200	SJC_S002275	39588	2.345	Aut_Shared	Aut_Shared	11.9722	9.61515	10.3893	5.14414	6.65231	4.6507	1.81721	0.345508	0.86915	2.84824	3.36299	2.17152	1.97575	1.40546	1.05965	0.588515	2.10958	0.225204	0.126848	0.688788	0	1.09517	6.97163	2.95631	6.14198	3.97774	6.32543	2.83331	1.11234	1.62694	0.37052	2.01446	0.633345	1.43104	0	0	0	1.18254	0
Smp_145990	Chr_3	9210359	20734	Chr_3	Sjp_0090160	SJC_S002272	9612	16.708	Aut_Shared	Aut_Shared	2.81777	3.66513	2.96386	3.02228	3.05563	3.23757	5.59041	4.12996	5.62882	3.67618	3.39201	3.63388	3.18964	3.03331	1.70804	2.33439	2.03325	2.31231	2.44018	1.74773	2.62476	1.99261	21.9666	25.2167	25.1939	22.2846	24.2915	24.7842	41.4166	24.624	52.207	23.4724	44.9215	26.6657	14.2692	12.1254	19.8871	14.5595	0
Smp_044250	Chr_3	9205728	2291	Chr_3	Sjp_0090150	SJC_S002272	6717	1.088	Aut_Shared	Aut_Shared	84.3595	103.619	107.215	101.72	108.372	107.322	104.375	77.0748	61.2839	107.25	118.062	108.608	38.2372	48.7876	19.1067	20.9121	56.0803	36.6822	43.6264	43.5896	49.9031	37.0417	53.0299	64.8784	62.6997	64.5279	66.7102	64.7251	70.2709	63.9301	89.0251	71.5441	44.1903	71.3762	16.3515	33.7041	31.1682	36.7947	19.6576
Smp_164540	Chr_1	54364792	25855	Chr_1	Sjp_0090140	SJC_S002271	114	15.077	Aut_Shared	Aut_Shared	3.02233	3.14393	3.05615	2.96779	2.7815	2.74872	3.20071	1.83607	3.6596	2.44953	2.86354	2.16505	3.21514	2.44808	1.66928	2.7768	2.0243	4.89157	3.36149	1.76011	3.13285	2.05572	26.1702	24.1037	26.4438	22.009	26.3831	23.4387	26.3992	18.3298	27.8351	21.9759	31.1998	16.7507	0	22.4627	14.9632	8.06819	3.12283
Smp_105860	Chr_3	11569232	2055	Chr_3	Sjp_0090120	SJC_S002269	9669	1.793	Aut_Shared	Aut_Shared	180.91	165.48	145.995	133.774	144.064	123.11	137.59	103.555	116.758	95.611	94.1541	91.2459	58.377	57.0255	62.1927	76.0942	65.1024	65.4317	62.6837	60.5906	92.5865	60.9654	126.041	91.746	111.577	97.3482	106.741	85.0488	102.304	65.5218	142.565	64.0072	93.4343	66.5945	20.7494	62.3052	61.8854	39.4837	34.9894
Smp_129500	Chr_3	7992879	31309	Chr_3	Sjp_0090100	SJC_S002267	13668	15.648	Aut_Shared	Aut_Shared	3.6297	3.73329	3.4354	4.54471	3.7287	3.85647	4.40875	1.42388	6.15898	3.49	2.95552	2.85371	2.26326	2.1899	1.19215	1.99018	1.3236	2.20014	1.70521	1.21798	1.73821	1.40517	17.0037	21.6311	17.9292	18.3186	16.7839	18.1734	21.5828	15.5322	12.7033	13.4139	33.5085	13.5029	1.87749	7.55882	5.20288	3.81604	1.57331
Smp_169800	Chr_3	16784734	28003	Chr_3	Sjp_0089970	SJC_S002257	16845	36.371	Aut_Shared	Aut_Shared	0.896593	0.887629	0.669843	0.875442	0.919079	0.759624	0.462322	0.0631166	0.444301	0.619329	0.60638	0.423613	1.9468	2.63004	0.56045	0.741295	1.79222	1.18075	0.587475	1.27149	1.88317	1.65879	17.944	18.2964	17.407	16.4701	13.7457	16.9327	12.4509	14.9542	3.94988	14.5552	12.4647	10.5551	7.20036	5.72629	3.49855	5.37317	3.02477
Smp_002880	Chr_6	2789807	4330	Chr_6	Sjp_0089940	SJC_S002254	24007	5.069	Aut_Shared	Aut_Shared	311.053	338.411	348.035	318.694	300.512	288.07	317.501	366.747	268.534	220.692	218.52	223.635	307.943	215.414	428.209	491.497	114.085	230.039	218.927	143.002	172.355	160.039	630.483	647.973	677.334	590.64	741.131	592.392	674.97	431.487	1437.7	432.616	634.838	467.864	238.973	459.819	523.89	263.919	292.178
Smp_002870	Chr_6	2800351	3942	Chr_6	Sjp_0089930	SJC_S002254	9360	5.572	Aut_Shared	Aut_Shared	5.34862	5.01224	4.91892	5.63889	5.74474	5.0628	6.07692	6.95537	4.28492	5.49988	4.98963	5.88173	14.8089	12.901	16.6436	16.3771	13.6045	14.1194	14.1734	12.4529	16.6952	11.8969	21.4824	20.3045	22.2239	23.5189	22.3906	19.9905	37.5305	32.9265	82.757	29.5162	32.9257	39.5272	12.5605	14.2399	24.5419	7.98196	28.3461
Smp_165410	Chr_1	12116156	10163	Chr_1	Sjp_0089860	SJC_S002251	46615	18.938	Aut_Shared	Aut_Shared	0.136842	0.230002	0.188773	0.08888	0.299535	0.245706	0.0364892	0.00713043	0	0.0484075	0.0635221	0.034473	0.276908	0.27	0.107427	0.145156	0.0705465	0	0	0.0207304	0	0.0659222	0.888617	0.871388	2.51687	2.54883	1.64933	1.74619	0.307378	0.70334	0.131055	0.593773	0.430805	0.342006	0	0	0	0	0
Smp_165400	Chr_1	12063292	33919	Chr_1	Sjp_0089840	SJC_S002251	2157	11.671	Aut_Shared	Aut_Shared	9.49255	6.80565	6.86369	6.48997	7.32536	6.49127	4.60846	1.79338	4.75255	5.11688	4.30622	4.28483	1.86573	2.1271	1.00989	1.44768	1.09492	2.16082	1.94004	1.02487	2.16416	1.40239	32.8985	24.0596	26.0408	26.8116	26.6069	24.4135	16.9271	17.1479	11.9432	14.988	19.4056	15.3166	6.96531	0.282789	0.638096	1.49426	4.62637
Smp_158930	Chr_4	791269	11715	Chr_4	Sjp_0089830	SJC_S002250	31216	6.501	Aut_Shared	Aut_Shared	36.4751	29.323	20.1635	37.7801	35.5885	19.1243	18.4601	7.93474	16.6387	9.50846	10.0541	11.1269	28.4017	10.1531	13.5482	31.7153	14.8472	12.4421	8.74359	10.3588	16.5653	10.3131	35.0173	37.4951	28.8131	34.7452	20.6248	19.2836	20.3417	9.91519	15.4528	10.1632	19.7099	12.3508	6.18356	21.4947	18.8619	16.0946	2.07456
Smp_202630	Chr_4	764267	11109	Chr_4	Sjp_0089820	SJC_S002250	18517	5.747	Aut_Shared	Aut_Shared	2.36741	1.56043	2.00442	2.39189	1.30432	1.56874	1.60323	1.90324	1.31726	1.39007	1.06987	1.11326	0.695026	0.447907	0.50982	0.553313	0.503404	0.372046	0.139705	0.474127	0.417735	0.743805	24.4323	23.6515	25.2149	14.6628	23.9631	16.3784	18.2028	13.7937	38.8052	10.8838	17.1295	11.284	107.261	14.3899	0	11.116	116.717
Smp_143630	Chr_5	6395083	4986	Chr_5	Sjp_0089800	SJC_S002249	41239	7.928	Aut_Shared	Aut_Shared	4.22223	5.07402	4.47591	4.5824	5.2897	3.90675	5.47677	3.88348	4.2786	4.09672	4.67017	4.28206	6.02775	8.43124	2.04599	2.90942	4.68773	2.54206	3.29945	4.60579	5.92282	3.44882	37.1889	33.9972	39.3023	38.5744	36.501	30.5851	45.1804	31.3277	58.8603	37.5325	38.6971	34.0721	8.32036	12.4308	18.7515	13.6816	0
Smp_086760	Chr_5	8809151	10925	Chr_5	Sjp_0089790	SJC_S002249	15441	6.481	Aut_Shared	Aut_Shared	40.4863	44.0017	42.4127	45.7747	44.451	47.0945	55.1248	55.9438	48.0259	50.316	48.4047	51.2125	10.2641	12.4378	8.59742	8.91852	10.5133	8.09588	8.97809	11.1079	6.87356	11.2019	226.247	260.198	248.337	245.683	256.371	263.734	315.968	264.359	580.361	255.657	303.495	293.34	6.79896	10.3771	16.9729	13.2748	0
Smp_123710	Chr_4	16939578	90302	Chr_4	Sjp_0089770	SJC_S002248	89191	43.84	Aut_Shared	Aut_Shared	0.384236	0.374047	0.317124	0.307155	0.378938	0.328371	0.0814401	0.0184812	0.162718	0.516802	0.551854	0.324637	0.558163	0.833414	0.152262	0.23299	0.770143	0.561437	0.474351	1.42552	0.560618	1.24148	3.63716	2.73442	3.79536	3.46359	2.78837	3.01428	1.05682	4.94632	0.32185	5.29275	1.79857	3.47163	1.93418	2.73152	3.03534	6.11256	3.23875
Smp_055200	Chr_4	24445262	10314	Chr_4	Sjp_0089680	SJC_S002241	97328	5.432	Aut_Shared	Aut_Shared	25.7228	29.5278	26.2522	30.8062	27.1889	30.3834	61.6569	75.4979	65.0995	36.309	37.5255	38.3873	25.5888	24.0187	27.2044	30.4111	17.295	30.268	32.9538	18.8336	37.3854	16.694	158.107	191.517	179.073	162.956	167.079	185.746	379.186	201.685	850.739	215.797	439.865	228.811	210.073	42.3255	35.8714	43.76	97.3523
Smp_151520	Chr_4	24506343	3709	Chr_4	Sjp_0089670	SJC_S002241	76534	12.203	Aut_Shared	Aut_Shared	4.17656	4.09434	4.73075	4.54033	3.91805	4.70685	6.54998	7.25917	7.74262	4.6577	4.23897	4.19433	6.07975	7.35878	2.93439	3.93006	10.3997	11.4405	11.5489	10.2246	15.4691	8.00806	20.8284	23.0917	21.1262	18.2306	25.7147	23.2623	39.3954	24.968	78.6639	24.4871	53.1325	24.7927	27.0855	13.8347	28.8082	19.2155	27.61
Smp_151510	Chr_4	24513399	30558	Chr_4	Sjp_0089660	SJC_S002241	50562	22.986	Aut_Shared	Aut_Shared	1.53143	1.75006	1.71658	1.64762	1.44546	1.46766	1.20754	0.440603	1.20971	0.928694	0.930407	0.585082	0.756825	0.658509	0.414221	0.365519	0.112619	0.234438	0.294572	0.0896289	0.248502	0.0657734	11.207	12.8451	13.7122	9.4849	13.7654	11.4402	9.30375	6.57681	6.52546	7.04545	10.3301	4.57096	5.27651	1.67989	0.733874	0.716829	0
Smp_151500	Chr_4	24550401	1048	Chr_4	Sjp_0089650	SJC_S002241	46939	1.151	Aut_Shared	Aut_Shared	18.2	19.8121	20.3614	14.1364	15.1373	16.0446	18.4115	10.0896	15.431	16.6122	14.9807	10.8903	27.7483	14.4182	9.18061	11.2612	22.5761	9.2021	4.73889	24.5261	10.0638	22.3749	10.1879	8.14027	11.981	9.09128	12.0581	9.76812	13.6263	10.5887	12.5211	9.41286	11.3051	6.79648	0	0	7.3121	8.90351	0
Smp_055140	Chr_4	24551527	3768	Chr_4	Sjp_0089640	SJC_S002241	39824	7.057	Aut_Shared	Aut_Shared	1.3159	1.08922	1.29461	1.03357	0.918659	1.13329	1.01186	0.325296	0.825181	0.909336	0.890213	0.832597	0.68942	0.223327	0.298804	0.363548	0.152222	0.0731256	0.576641	0.111828	0.223925	0	14.1118	17.4259	11.2195	8.63512	6.0736	13.9323	18.2238	17.1491	0	11.1757	14.5951	15.449	517.016	15.3796	10.2719	59.5283	31.4695
Smp_055130	Chr_4	24571164	18563	Chr_4	Sjp_0089630	SJC_S002241	29682	7.243	Aut_Shared	Aut_Shared	9.18345	8.6669	8.62847	6.75871	7.1046	7.66911	9.12726	6.65579	9.28609	8.55246	8.78425	8.25638	2.97764	3.55954	1.29025	1.14855	2.47189	1.08356	1.20393	2.47422	1.22724	2.4061	44.5296	34.6656	44.6604	34.9506	48.3531	38.6097	44.1518	38.2228	58.2938	38.5981	51.7504	41.2773	0	0.633777	0	0.810148	0
Smp_151490	Chr_4	24606805	23329	Chr_4	Sjp_0089620	SJC_S002241	10580	11.926	Aut_Shared	Aut_Shared	11.6075	13.4707	14.2332	9.79731	10.5492	10.6566	2.58814	0.668047	1.45265	13.7925	13.3485	10.8826	5.76711	8.15356	5.44917	4.84956	4.81889	0.7559	0.625345	5.20183	0.524427	6.24143	221.98	205.809	255.448	200.89	300.008	221.559	51.0938	246.901	23.2532	247.981	32.1844	212.388	40.6418	16.0696	21.1442	74.5031	0
Smp_210380	Chr_1	53023250	4675	Chr_1	Sjp_0089600	SJC_S002240	35790	8.376	Aut_Shared	Aut_Shared	21.2969	23.7684	19.3805	17.299	21.3574	20.4681	16.624	14.3	15.2083	16.0733	16.1655	14.2168	10.0946	15.1982	13.5669	10.0827	3.28193	5.3634	5.31161	5.40791	4.51202	4.77695	71.206	56.7703	77.4606	66.2829	66.8057	66.1104	61.0113	53.9937	99.8398	55.1129	62.5093	52.7301	0	29.7673	22.0239	21.3162	0
Smp_154740	Chr_1	53044342	1507	Chr_1	Sjp_0089590	SJC_S002240	16680	2.861	Aut_Shared	Aut_Shared	13.0588	14.6873	11.6625	8.48174	13.171	12.7572	7.12529	2.45434	3.00223	7.64447	9.01687	5.56781	3.08844	5.75385	1.13198	0.862376	2.47393	0.914191	1.23582	3.63488	0.559886	2.51923	29.1053	19.5749	32.4626	28.8287	25.9545	28.0513	17.7307	16.6335	10.8703	21.0183	8.44591	14.6995	0	0	0	2.23888	0
Smp_060660	Chr_1	53063735	827	Chr_1	Sjp_0089580	SJC_S002240	2455	1.367	Aut_Shared	Aut_Shared	3.94953	7.30992	8.71735	2.05219	1.92663	4.57404	0.50551	0.0987828	0.106498	1.82026	1.95559	0.668609	1.22156	0.530884	0.247531	1.14674	3.29439	0	1.50132	1.27378	0	0.810118	4.19611	1.99503	6.14145	1.92572	8.37312	4.9539	0.527803	1.86647	0.225037	1.92587	0.147948	0.939621	0	1.56622	0	0	0
Smp_162520	Chr_3	7713756	3683	Chr_3	Sjp_0089500	SJC_S002236	135784	3.626	Aut_Shared	Aut_Shared	67.897	54.622	49.5887	54.5055	50.4527	43.2707	5.97141	0.335169	1.20449	23.8377	24.5506	11.3069	24.3731	5.81136	5.78978	15.2399	22.1143	2.99253	2.02268	17.9621	3.09275	15.5228	34.6944	28.7037	28.3228	26.5307	27.2271	22.5872	4.93488	17.9767	0.398875	18.4734	1.18006	9.31619	0	1.50203	0.786214	8.07038	2.37837
Smp_179900	Chr_3	7718480	4514	Chr_3	Sjp_0089490	SJC_S002236	122029	0.663	Aut_Shared	Aut_Shared	106.189	95.8417	92.0657	93.5116	94.4211	79.6147	15.8079	2.44409	5.9287	51.7531	52.0143	34.2672	18.911	15.7727	8.93387	7.0342	3.68488	0.366244	0.20629	3.92055	0.560754	2.81998	70.5713	59.9977	62.0343	57.7802	66.094	52.9912	12.8359	36.4276	5.08185	36.7997	5.39702	25.5034	0	0	0	2.0013	0
Smp_179910	Chr_3	7777781	7118	Chr_3	Sjp_0089480	SJC_S002236	104138	2.118	Aut_Shared	Aut_Shared	39.868	34.3565	32.6954	32.2522	28.122	31.4441	29.9077	19.892	22.6141	37.9657	37.108	37.3585	16.3874	17.4812	13.1573	11.9318	20.5883	11.0323	9.63723	25.958	12.4464	17.7579	118.939	100.537	92.6041	79.9646	99.0382	90.874	78.6145	92.014	94.2987	91.5674	64.6401	92.6025	59.7126	26.2947	26.1962	59.2496	64.9876
Smp_197580	Chr_3	7808849	8280	Chr_3	Sjp_0089470	SJC_S002236	61213	25.39	Aut_Shared	Aut_Shared	0.391263	0.232103	0.219027	0.17126	0.223419	0.229085	0.0272167	0.0106369	0.0573386	0.190848	0.289545	0.190275	0.518536	0.552336	0.0741696	0.318155	0.588811	0.0998323	0.14995	0.712455	0.050951	0.512455	4.37411	2.20593	2.98081	2.5236	2.50114	2.56261	0.622504	3.38118	0.442357	3.63723	0.872469	2.53966	0	1.92875	1.26689	2.47163	0
Smp_103610	Chr_1	1069708	2749	Chr_1	Sjp_0089450	SJC_S002235	50515	5.589	Aut_Shared	Aut_Shared	1627.37	1628.15	2220.24	1463.13	857.169	1283.89	1333.27	907.32	2334.9	1011.88	785.51	1273.27	869.731	557.053	64.3265	488.585	2077.39	2484.45	3406.81	2809.31	2275.11	3070.46	3845.71	3523.54	3904.48	1970.11	5615.44	3097.73	3306.8	2264.11	4065.38	1775.33	6458.14	3123.11	4259.14	6172.44	7607.14	6470.86	3434.97
Smp_067090	Chr_1	883905	2209	Chr_1	Sjp_0089430	SJC_S002235	13948	4.757	Aut_Shared	Aut_Shared	28.9642	27.9544	28.9475	24.6507	23.2107	20.8474	37.1882	53.6227	37.7958	21.8593	19.5285	22.3152	37.6966	35.3114	41.9332	30.1793	15.644	8.1077	13.4894	13.2571	8.97605	11.8283	272.611	233.016	280.774	209.408	289.402	204.764	357.424	206.436	1035.45	170.577	407.655	217.248	17.3366	14.9483	4.98903	24.1038	30.5627
Smp_126970	Chr_4	8101260	47669	Chr_4	Sjp_0089410	SJC_S002234	106300	41.04	Aut_Shared	Aut_Shared	0.368353	0.312161	0.290366	0.252919	0.241887	0.276368	0.0280634	0	0.021284	0.299964	0.335464	0.391328	0.0832566	0.106685	0.031492	0.0442103	0.412109	0.0751428	0.0455806	0.353577	0.123901	0.341995	2.36261	1.56794	2.00645	1.54427	1.91814	1.71272	0.257554	1.91637	0.084471	2.23249	0.30544	2.6673	0.978877	0.622285	0.271289	3.18354	3.28154
Smp_009070	Chr_4	8149482	6320	Chr_4	Sjp_0089400	SJC_S002234	98993	6.669	Aut_Shared	Aut_Shared	16.2561	15.56	16.2208	12.6197	14.612	15.5464	10.8799	7.2894	7.02918	17.7131	17.3169	16.9159	14.1921	9.48824	10.7321	12.5603	24.0274	8.10916	6.58121	23.2018	13.6175	22.5089	33.5814	27.6979	34.1343	31.941	37.4621	35.143	27.3969	40.5143	32.8467	40.6151	19.5702	41.4124	17.8844	11.9291	12.0795	28.4579	4.30296
Smp_052280	Chr_4	2073613	9295	Chr_4	Sjp_0089380	SJC_S002233	75685	7.416	Aut_Shared	Aut_Shared	15.2011	17.8968	15.6046	14.9044	13.9324	13.9608	13.3094	10.2333	13.2705	13.7391	13.2835	14.9127	20.0136	18.3623	9.59856	9.85144	13.5756	16.6301	18.1997	15.7531	20.1519	17.0345	70.7397	71.536	82.4788	65.6538	75.3328	65.6188	61.5228	59.2627	87.3752	55.8965	68.2223	67.1897	0	65.7846	55.6587	47.0276	25.7857
Smp_052290	Chr_4	2044260	19614	Chr_4	Sjp_0089370	SJC_S002233	50890	14.444	Aut_Shared	Aut_Shared	0.687771	0.35478	0.330009	0.903134	0.504939	0.332221	0.135553	0.0186979	0.231819	0.172272	0.296128	0.153675	0.888471	0.574524	0.615773	0.616028	0.146215	0.014048	0.0158253	0.182605	0	0.091087	2.88841	3.88445	1.77152	2.57541	1.59833	1.6922	0.867806	1.04511	0.194738	1.7646	1.47233	0.762292	0	0.423649	0	0.542136	0
Smp_170590	Chr_1	58598380	79672	Chr_1	Sjp_0089360	SJC_S002232	42765	33.735	Aut_Shared	Aut_Shared	1.28674	1.29877	1.2285	1.10601	1.35723	1.01726	2.31129	0.584416	2.67128	0.885121	0.943002	0.967614	0.754452	0.849552	0.220111	0.328442	0.415751	0.408091	0.350635	0.399301	0.413021	0.445681	6.09811	5.27041	6.53285	6.5459	5.98314	4.99227	14.053	5.1167	7.35751	4.99305	18.4666	5.74951	0.790094	2.17612	1.53214	2.14069	0
Smp_122910	Chr_2	18088182	70749	Chr_2	Sjp_0089220	SJC_S002229	51926	41.685	Aut_Shared	Aut_Shared	3.45039	3.84778	3.47494	3.08565	3.1299	2.9058	1.90641	0.589578	2.11293	3.48104	3.32839	2.67498	1.45749	1.82083	0.79859	0.972076	1.34376	1.18395	1.00031	1.58126	1.47285	1.74873	14.0449	12.6283	15.8162	12.4187	14.917	12.0067	8.05809	13.4548	4.59226	12.8189	9.76027	11.1852	6.41017	4.20948	5.32563	5.73008	5.36681
Smp_122920	Chr_2	18159269	7722	Chr_2	Sjp_0089210	SJC_S002229	47743	3.38	Aut_Shared	Aut_Shared	12.7148	11.9772	11.6737	15.1057	18.4611	16.0039	10.0179	4.15496	12.62	15.4598	15.3042	14.5249	9.56424	10.8879	5.23125	5.48107	5.99791	5.1739	4.5824	5.21114	7.59395	4.74293	47.4759	63.6388	51.8604	74.7022	48.6791	59.446	49.0182	68.6667	35.3035	66.8235	69.0108	65.8416	2.66001	13.6371	6.569	6.91797	7.61784
Smp_122900	Chr_2	17949615	47745	Chr_2	Sjp_0089200	SJC_S002229	1161	24.748	Aut_Shared	Aut_Shared	3.19385	2.53654	2.88911	2.11977	2.36582	3.99548	2.40601	1.02581	2.70011	6.1756	6.96732	6.82711	0.683885	0.454413	0.331569	0.392845	1.35149	0.450139	0.33806	1.5312	0.530159	1.2208	69.8635	49.4424	58.7186	52.3178	68.7283	94.2908	51.1863	120.52	40.5603	137.792	64.8585	138.353	21.4699	13.7313	18.0984	50.9077	0
Smp_072440	Chr_1	56162130	38218	Chr_1	Sjp_0089180	SJC_S002228	11926	53.949	Aut_Shared	Aut_Shared	2.13362	1.84274	1.59038	1.9682	2.04287	2.06734	1.57764	0.365443	1.37085	1.76967	1.7046	1.26821	1.63981	1.59489	0.489211	0.785789	1.89099	2.33592	2.26597	2.12789	1.87657	2.7873	16.159	14.8517	14.6131	15.2149	12.7802	15.3852	12.0288	12.3222	4.99499	12.006	11.3549	9.6019	11.6836	11.3226	14.9737	19.3519	10.4452
Smp_147790	Chr_2	30787251	51864	Chr_2	Sjp_0089140	SJC_S002224	5048	1.871	Aut_Shared	Aut_Shared	30.9339	26.0193	24.5565	24.44	24.5797	20.8287	2.83159	0.433039	2.10087	13.7893	14.1452	7.18797	1.4428	0.749173	0.4072	0.84384	0.956615	0.0425015	0.0598483	0.617458	0.170819	0.688948	29.854	23.0996	22.8753	22.7686	25.1391	20.0109	3.6717	17.102	1.19113	17.3036	2.90865	9.7693	5.42951	0.383823	1.00502	5.40234	0
Smp_147760	Chr_2	30538348	79669	Chr_2	Sjp_0089090	SJC_S002215	312	7.977	Aut_Shared	Aut_Shared	3.1946	4.07925	3.18693	3.0772	4.49529	3.68224	0.909595	0.0169282	0.711762	3.23426	3.43503	2.40614	0.462832	0.219514	0.124192	0.294507	0.588553	0.44615	0.276622	0.655831	0.38656	0.700782	7.15671	7.63357	8.80439	9.40385	7.24655	8.34151	2.62669	8.23933	0.0888833	9.12796	2.27898	6.91219	1.29545	2.4698	1.61443	2.28095	1.08461
Smp_012920	Chr_1	22700345	5476	Chr_1	Sjp_0089000	SJC_S002203	8249	2.933	Aut_Shared	Aut_Shared	1.25173	1.65981	1.39946	1.62601	1.79591	1.7848	0.863888	0.276241	0.297817	1.65211	3.0078	2.76008	0.0922416	0.146988	0.0560741	0.0256569	0.471342	0.0503172	0	0.423213	0.154081	0.122346	1.86072	2.07509	2.4801	2.51159	1.97854	2.09474	1.21155	2.52023	0.774843	4.03067	0.42451	4.31372	6.89108	0	0	0	0
Smp_127140	Chr_6	17984469	27059	Chr_6	Sjp_0088870	SJC_S002164	16502	11.207	Aut_Shared	Aut_Shared	7.88148	7.81903	6.42717	6.48332	7.68288	6.37078	3.8949	1.6387	3.65028	4.58084	4.30561	2.90103	3.89611	1.96867	1.54709	2.93622	2.8351	2.90211	2.56953	3.84631	2.19832	3.75519	28.7634	23.028	27.9718	27.0213	24.7384	23.9126	15.4629	16.7346	11.6045	15.5785	15.5662	11.3567	11.0082	12.444	12.8884	15.2544	8.20683
Smp_008190	Chr_1	40923822	24140	Chr_1	Sjp_0088780	SJC_S002152	16768	1.118	Aut_Shared	Aut_Shared	7.5335	7.10454	8.40866	5.26944	4.34904	5.20257	3.09048	0.241567	1.95326	5.62274	5.85829	5.95622	0.0119568	0.0151561	0.00989337	0.0101852	0.0475204	0.0456565	0.0128582	0.130913	0	0.231279	5.25021	3.97422	3.29539	3.29719	5.70858	4.34401	4.74093	7.79413	0.978081	7.54978	3.85817	9.01858	0	0	0	24.4785	0
Smp_136160	Chr_1	28669113	17858	Chr_1	Sjp_0088710	SJC_S002143	865	10.866	Aut_Shared	Aut_Shared	13.8528	13.5586	8.76132	17.0138	17.0599	7.06585	6.73056	2.57247	4.07299	3.0734	2.75546	2.0548	2.99014	4.84327	1.72329	1.64037	1.69425	1.58922	2.17268	1.67527	3.54357	1.05046	90.7362	111.488	87.3766	107.622	59.714	46.5567	41.1064	17.2898	30.2485	16.571	28.0751	12.4597	0	0	0	0	0
Smp_038730	Chr_4	5009937	21710	Chr_4	Sjp_0088690	SJC_S002141	64	9.691	Aut_Shared	Aut_Shared	29.0591	32.8374	31.5202	18.0925	22.6822	31.075	6.79789	1.88111	9.61437	35.6766	34.1368	30.5305	3.80573	1.4055	1.33109	2.33785	30.944	6.35855	8.97879	39.1282	8.76395	49.3244	47.2938	30.163	51.2928	35.008	52.7772	52.0635	13.1133	59.5698	6.19343	61.482	20.0725	57.1998	8.13654	1.03683	1.0502	1.46432	9.02855
Smp_042210	Chr_4	22839803	5512	Chr_4	Sjp_0088650	SJC_S002137	17397	3.521	Aut_Shared	Aut_Shared	4.66145	3.20186	2.40671	4.14309	3.62492	2.31272	5.98594	4.44879	7.19437	1.56218	1.63237	1.63166	6.44092	7.81252	2.55018	2.70187	1.87305	2.44944	1.97096	2.48447	2.06651	1.49908	8.61477	7.93054	7.12869	7.74579	5.22108	4.32603	16.5415	3.54213	21.3656	4.49024	20.5926	4.00579	0	8.06182	7.40662	0	0
Smp_120670	Chr_6	12171879	3372	Chr_6	Sjp_0088640	SJC_S002135	10000	9.452	Aut_Shared	Aut_Shared	0.0913924	0.189754	0.238142	0.01484	0.0428677	0.061537	0.779836	0.685752	1.09356	0.0831335	0.0282828	0.0690699	0	0	0	0	0	0	0	0	0	0	0.636621	0.115133	1.33745	0.291363	1.54877	0.326595	5.12006	0.815502	8.14006	0.745213	9.48902	1.55327	0	0	0	0	0
Smp_052660	Chr_1	27453022	1649	Chr_1	Sjp_0088520	SJC_S002111	9006	1.46	Aut_Shared	Aut_Shared	9.76259	14.2151	12.6965	9.41521	14.2925	11.8521	0.709965	0.0924904	0.398857	9.32887	11.3523	6.61792	0.897068	0.133123	0.558633	0.55381	1.13045	0.334187	0.188234	4.59951	1.02335	0.677145	5.87687	5.5883	8.028	8.23834	7.51908	7.81461	0.473099	6.21231	0.126071	7.67932	0.331535	4.27697	0	0	0	0.906443	0
Smp_016410	Chr_4	28002917	21301	Chr_4	Sjp_0088510	SJC_S002110	2994	11.009	Aut_Shared	Aut_Shared	23.9912	21.2258	18.7022	21.265	20.5188	17.1446	19.8352	7.38411	19.9021	18.1652	18.3335	16.6637	18.4353	11.2984	12.0288	19.3406	11.895	13.22	12.7796	8.64452	14.3391	11.4277	54.3004	50.2621	49.9143	48.5504	45.3584	39.5498	50.7449	42.1193	33.6913	42.8933	55.7448	41.195	7.5917	25.1999	25.2403	14.171	7.06657
Smp_137070	Chr_4	6562851	18084	Chr_4	Sjp_0088490	SJC_S002105	288	3.345	Aut_Shared	Aut_Shared	24.921	28.2648	26.1251	20.0023	24.0447	23.0833	37.9086	42.9935	44.654	20.359	18.4613	18.5803	16.4457	12.3109	12.1009	15.513	9.98294	18.7104	19.962	7.66586	27.1311	6.86614	100.714	93.1142	110.058	99.7906	112.356	99.0812	183.78	93.8755	387.809	82.0957	241.886	92.6404	35.7398	54.6279	32.8364	17.9636	74.144
Smp_105200	Chr_2	4209360	11188	Chr_2	Sjp_0088430	SJC_S002092	3516	7.912	Aut_Shared	Aut_Shared	4.85856	4.40422	4.15026	3.22658	3.68723	3.76763	2.50374	0.750959	1.98723	3.50912	2.95643	2.57443	8.84899	8.23758	3.94913	5.43441	2.93501	2.90609	2.88535	3.61558	2.97891	4.15187	30.1319	23.2091	29.1744	22.1802	26.1938	24.4695	25.0973	34.0031	13.0238	24.6305	21.753	27.7409	0	0	2.94365	0	1.51828e-07
Smp_167610	Chr_1	37202580	34866	Chr_1	Sjp_0088380	SJC_S002086	1013	33.086	Aut_Shared	Aut_Shared	0.221926	0.154882	0.212101	0.135663	0.0734787	0.162614	0.156645	0.0816273	0.228807	0.138539	0.092918	0.126284	0.941676	2.21099	0.434475	0.355615	0.0287888	0.165958	0.195857	0.0422985	0.278297	0.076862	1.45624	0.913923	1.042	0.427719	1.72983	1.51292	1.48296	1.03945	1.37452	0.899537	2.62063	1.21958	0	0.336283	3.96132	0.430239	0
Smp_136860	Chr_4	26763109	5766	Chr_4	Sjp_0088370	SJC_S002085	10881	1.627	Aut_Shared	Aut_Shared	8.09685	5.35436	7.48705	11.8111	15.1914	20.3773	12.1047	12.8645	14.943	23.9871	20.5385	26.1621	0.0625731	0.0190358	0.0295855	0.0791912	0.198949	0	0.107665	0.109617	0.0731658	0.348578	14.8608	23.3882	13.1277	31.3217	17.7665	38.7484	38.9911	74.138	74.6801	68.9784	58.0633	85.0726	0	6.74057	0	0	0
Smp_143710	Chr_5	6864058	32163	Chr_5	Sjp_0088260	SJC_S002072	8583	3.609	Aut_Shared	Aut_Shared	0.598394	0.993934	1.35745	0.660722	1.45952	1.73253	0.319124	0.224499	0.64542	1.16121	1.29628	1.59187	0.261374	0.142193	0.0763765	0.109207	0.231832	0.0171338	0.0772061	0.170312	0.104934	0.270795	3.05085	3.59004	2.91068	8.96081	8.66619	8.34104	3.71468	7.37596	1.43983	10.1476	5.6796	12.3995	0	0	1.98503	0	0
Smp_129470	Chr_3	8229484	33513	Chr_3	Sjp_0088170	SJC_S002059	2809	0.428	Aut_Shared	Aut_Shared	7.5687	11.3743	10.5183	3.605	6.62687	6.4552	0.538187	0	0	6.42575	4.68451	3.66083	0.0204551	0.00545859	0.00712637	0.0115289	0.0513446	0.0082218	0.037048	0.0188598	0.0125884	0.0466463	5.77918	3.14841	4.59471	1.76816	9.32741	3.29173	0	7.20787	0	6.29305	0	5.33822	0	0	0	0	0
Smp_172600	Chr_4	1756468	42642	Chr_4	Sjp_0088070	SJC_S002046	1993	3.266	Aut_Shared	Aut_Shared	8.39772	6.74681	7.90549	5.36847	6.51325	8.10318	1.48109	0.082692	0.624053	5.01236	6.54817	4.47759	0.250447	0.0866578	0.069609	0.10461	0.309369	0.0129233	0.0145583	0.247037	0	0.21996	12.3817	7.8436	10.2202	9.12417	12.0874	11.9894	3.48047	10.4367	0.327451	13.0224	1.33542	10.4304	19.394	2.7545	1.81368	7.06717	0
Smp_132370	Chr_3	3171668	79587	Chr_3	Sjp_0088060	SJC_S002044	1347	2.413	Aut_Shared	Aut_Shared	2.14797	1.91131	1.5913	1.80203	1.51126	1.62707	0.715947	0	0.844657	1.35685	1.82799	1.13633	0.468749	0.429826	0.175762	0.252883	0.636004	0.221574	0.308108	0.500322	0.328649	0.667832	5.42101	5.31591	4.04058	2.48786	3.06226	2.77895	3.00026	6.43609	0	8.45206	3.15375	4.5901	6.3521	6.06077	3.96635	4.30785	8.00014
Smp_150940	Chr_4	31887834	6126	Chr_4	Sjp_0088000	SJC_S002035	26608	2.783	Aut_Shared	Aut_Shared	27.0047	29.1852	22.1233	32.8618	33.9232	21.8928	11.6289	0.727826	21.8662	20.988	17.6266	11.8231	5.43609	2.26353	1.54272	2.34506	4.02604	4.67775	4.50953	3.19842	5.37156	2.66121	15.2413	19.2917	17.2095	19.4958	13.6777	12.7078	8.49511	14.1557	1.14782	11.6208	17.2725	8.45367	1.92002	4.07234	4.7991	1.56333	3.22746
Smp_053780	Chr_4	31901256	837	Chr_4	Sjp_0087990	SJC_S002035	15611	0.567	Aut_Shared	Aut_Shared	98.6485	92.1857	97.3786	104.891	103.976	88.9911	107.453	156.947	103.474	75.067	69.0718	78.7564	157.121	248.021	258.677	155.353	50.0247	77.0319	79.7317	56.6352	64.516	65.3692	93.807	98.7695	83.3656	91.4831	97.2463	89.3942	109.077	67.2388	270.312	58.9316	106.349	73.5965	8.0145	97.4716	81.224	43.9083	0
Smp_053800	Chr_4	31914898	7263	Chr_4	Sjp_0087980	SJC_S002035	5197	9.762	Aut_Shared	Aut_Shared	2.01315	2.30972	2.46856	2.19841	1.88854	2.30884	2.31241	2.07492	1.77467	1.93184	1.84847	1.84579	6.20453	4.60923	4.5331	5.15524	5.46878	3.86958	3.41894	5.30841	5.51811	4.45846	20.3301	22.5436	23.6312	18.424	25.419	22.6903	27.4883	21.9241	45.2406	19.7176	23.1556	20.7598	0	9.9399	5.93331	8.10454	14.3921
Smp_137890	Chr_3	5227866	20560	Chr_3	Sjp_0087910	SJC_S002022	14189	6.907	Aut_Shared	Aut_Shared	1.46954	0.853207	0.747628	1.03571	0.557299	0.568427	0.433542	0.0586518	0.885257	0.796358	0.638618	0.623831	0.222865	0.215321	0.0846312	0.141796	0.613743	1.05873	0.800149	1.48585	0.328307	0.944993	10.9916	7.36089	4.47596	2.70673	6.05756	4.21447	2.37396	5.55554	0.948913	4.14001	6.65443	3.9621	3.88214	2.47493	4.3315	6.34083	0
Smp_040960	Chr_1	41503540	16139	Chr_1	Sjp_0087880	SJC_S002018	194	19.811	Aut_Shared	Aut_Shared	1.67876	1.7072	1.12951	1.13284	1.0124	1.06429	1.09295	0.661173	0.698115	1.11058	1.31566	1.30497	3.29745	3.09896	2.17109	1.92608	1.92801	1.51948	1.01934	1.684	2.14348	1.59131	40.2332	23.1227	37.4356	22.3194	26.5449	24.1754	41.8425	38.9388	44.3397	47.0056	27.4359	47.1008	0	14.1262	3.09678	12.0748	0
Smp_140710	Chr_2	6984616	22238	Chr_2	Sjp_0087870	SJC_S002017	6746	8.861	Aut_Shared	Aut_Shared	0.219348	0.289157	0.254025	0.284936	0.434405	0.377438	0.428922	0.0914362	0.295733	0.192136	0.36203	0.250501	0.149264	0.0690999	0.0230133	0.0505431	0.0902733	0.0743423	0.0977058	0.208428	0.0189709	0.21089	1.69265	2.95081	5.38293	5.17871	3.6425	5.78464	7.1821	3.8974	3.99417	6.36725	6.56481	2.08466	0	9.31362	4.12969	3.99993	0
Smp_158880	Chr_4	1030371	929	Chr_4	Sjp_0087790	SJC_S002010	21276	1.064	Aut_Shared	Aut_Shared	6.69801	7.94673	7.21767	5.80053	4.76017	4.09996	0.541222	0	0.410477	4.30799	7.1606	14.9713	2.7186	2.20544	0.881412	0.60494	4.4762	0.296595	0.33412	4.76248	0.908233	1.68273	5.01536	4.08426	6.04014	2.82211	5.38499	2.32427	1.20829	5.13569	0	8.11591	1.10229	16.2574	0	1.36135	0	1.74633	0
Smp_138900	Chr_6	5744716	3023	Chr_6	Sjp_0087780	SJC_S002009	1630	22.04	Aut_Shared	Aut_Shared	4.29177	4.05723	3.77876	4.75407	3.64005	3.52974	1.48407	0.165425	1.08328	3.51176	3.11722	2.50594	2.23185	1.08925	0.372443	1.18514	7.87403	0.820322	0	5.78455	0.697774	5.02346	44.2068	47.5355	39.5729	36.3853	40.8321	34.3254	16.5779	35.3823	3.41588	31.3495	13.0425	26.4683	13.0926	8.42831	3.72999	18.0822	0
Smp_132270	Chr_3	3869846	48662	Chr_3	Sjp_0087760	SJC_S002006	21473	0.704	Aut_Shared	Aut_Shared	56.4442	63.6915	78.2404	48.8147	34.8207	38.4185	17.014	1.15088	10.1329	35.5311	38.9222	28.5621	0.745882	0.326305	0.248197	0.319758	2.60489	0.402021	0.586835	2.2297	0.580855	1.95044	27.0843	27.9617	37.0408	18.1553	45.5473	21.6137	14.9234	29.2773	2.00939	31.7655	10.1723	27.9929	12.3121	4.35287	11.4012	15.5973	3.45073
Smp_034120	Chr_1	23886875	10244	Chr_1	Sjp_0087750	SJC_S002004	25612	6.326	Aut_Shared	Aut_Shared	21.678	19.6439	17.0166	16.652	19.4394	20.6188	8.48406	2.90308	5.8454	18.6114	17.2416	12.5699	11.834	15.8112	8.3763	7.63244	17.3852	8.06923	10.7263	18.6127	7.86587	18.7265	177.933	141.694	152.578	156.073	143.111	170.399	62.9816	130.445	41.9096	122.094	44.1358	94.381	75.098	35.2796	36.3885	72.0973	46.796
Smp_140580	Chr_1	23870020	8668	Chr_1	Sjp_0087740	SJC_S002004	25	14.401	Aut_Shared	Aut_Shared	7.24316	8.93156	9.58963	5.74667	8.94723	11.8947	9.9249	6.29187	9.18927	7.55713	8.49268	8.58618	13.7109	13.376	9.3797	7.99496	6.36897	6.70724	4.72686	9.84387	6.2298	10.486	46.7816	38.5038	57.9308	57.7668	66.1248	79.6698	70.6576	48.9504	79.4182	55.0392	68.8337	60.1031	23.5113	29.9787	25.1417	36.2703	0
Smp_145660	Chr_5	4384967	18604	Chr_5	Sjp_0087720	SJC_S002000	836	0.89	Aut_Shared	Aut_Shared	16.743	17.8492	17.5551	13.7115	16.1619	14.868	13.0701	9.25528	12.4318	25.1625	30.7879	32.129	1.47972	2.37763	1.45245	1.05162	2.15814	0.266592	0.834222	1.76664	0.884385	1.52451	0	16.6053	20.1945	31.0854	49.1946	52.0838	98.4052	229.069	169.824	231.33	111.649	255.479	60.645	3.89176	5.6635	10.3912	28.0048
Smp_210070	Chr_3	12230700	58470	Chr_3	Sjp_0087710	SJC_S001999	327	39.576	Aut_Shared	Aut_Shared	2.73388	2.47961	2.25496	2.53414	2.52371	2.48012	1.11459	0.259317	1.14403	2.15095	1.97579	1.55723	2.30411	2.9785	1.22013	1.45555	1.7731	1.98394	1.44926	1.85929	1.609	2.02048	15.2558	14.3608	14.4141	14.2594	13.4194	13.5917	6.53454	11.5362	2.7861	10.7406	7.64009	9.03097	21.3262	8.06817	5.27463	5.77792	14.0341
Smp_060570	Chr_1	35693297	7580	Chr_1	Sjp_0087700	SJC_S001996	28192	0.74	Aut_Shared	Aut_Shared	156.717	123.264	119.524	118.09	94.1783	125.565	122.643	45.6203	122.762	136.272	133.123	144.156	7.5872	7.1291	5.17621	5.14817	6.56428	7.52456	5.85578	8.28279	6.01087	9.13324	98.4507	75.2832	70.8013	56.6829	74.3441	74.836	106.829	114.374	76.3826	100.471	120.567	128.417	20.4472	10.5426	9.75653	11.1161	14.7751
Smp_154670	Chr_1	35677530	3969	Chr_1	Sjp_0087690	SJC_S001996	18186	3.06	Aut_Shared	Aut_Shared	16.0206	13.9834	15.534	8.43438	6.22344	7.65076	8.09215	5.33966	11.3231	7.7893	7.51317	9.94208	10.5448	5.89038	9.17206	9.2656	7.62304	3.67938	2.42437	10.4041	2.33843	10.1843	25.9559	14.0567	22.3456	10.0088	24.5898	11.2324	15.2153	13.2614	19.0269	13.957	23.8267	19.7667	5.41709	5.76446	7.5811	16.2593	0
Smp_165020	Chr_6	7739390	93621	Chr_6	Sjp_0087680	SJC_S001995	424	21.423	Aut_Shared	Aut_Shared	4.87909	4.53289	3.88141	3.91541	4.07588	3.95042	4.24711	2.71043	3.47936	3.63735	3.45033	2.90724	1.75194	1.56514	1.48613	1.60725	1.69398	1.97777	1.95613	2.07485	1.73038	2.12777	66.2758	53.7338	58.4118	52.9645	56.2256	55.7614	63.8729	48.7237	72.2366	47.456	56.2771	40.6241	29.9007	38.0418	43.0499	26.6395	25.1111
Smp_165380	Chr_4	20561120	45679	Chr_4	Sjp_0087650	SJC_S001993	7533	9.522	Aut_Shared	Aut_Shared	0.0226801	0	0.0834322	0.0736544	0.0851052	0.106898	0.0120954	0	0.0305782	0.0962761	0.154412	0.0137124	0.00552896	0	0	0.00768938	0.0345305	0.00603203	0.0135904	0	0.00923563	0.0244448	0.135935	0.444332	0	0.374308	0.351032	0.650383	0.0752332	0.547744	0	0.807393	0.210886	0.0837087	0	0	0	0	0
Smp_099420	Chr_6	4932708	752	Chr_6	Sjp_0087520	SJC_S001981	5361	0.365	Aut_Shared	Aut_Shared	352.045	381.876	473.4	302.824	334.695	338.232	499.499	764.341	414.412	343.733	357.782	375.969	135.203	141.725	157.251	135.359	79.1329	76.5788	101.54	59.6748	109.396	64.4428	308.223	270.393	313.521	276.665	448.447	293.545	486.045	302.013	1415.87	345.949	449.162	392.168	9.36012	49.9994	47.5791	15.4173	16.0966
Smp_144310	Chr_1	61884346	46258	Chr_1	Sjp_0087490	SJC_S001977	16117	3.64	Aut_Shared	Aut_Shared	10.5014	7.17984	6.51122	7.09044	8.73821	8.10951	2.025	0.482272	1.47982	10.7937	11.9343	9.50577	0.187972	0.190614	0.0309775	0.0250573	0.347183	0.0297827	0.0268405	0.268717	0.0456001	0.188283	17.9512	11.7354	11.0863	13.4363	11.1752	13.2921	3.54824	17.4683	1.63892	19.8012	2.81805	16.1209	0	1.82418	1.19463	2.9182	0
Smp_078230	Chr_6	7074079	30913	Chr_6	Sjp_0087480	SJC_S001976	2061	9.295	Aut_Shared	Aut_Shared	1.1617	0.661573	0.811962	1.52415	1.46033	1.32975	0.879743	0.0871669	0.924086	3.12789	4.3716	3.18874	0.373483	0.158594	0.140167	0.192023	0.482413	0.124786	0.080328	0.531598	0.0409414	0.534593	14.8116	21.9884	9.56793	18.1267	12.3512	17.7166	10.5884	38.9004	2.91261	54.6174	13.1647	43.3247	0	1.61236	1.05809	4.13071	0
Smp_128280	Chr_2	26571570	15120	Chr_2	Sjp_0087430	SJC_S001970	743	8.95	Aut_Shared	Aut_Shared	17.5664	14.3427	13.9212	18.1016	17.6561	16.0359	18.2988	7.96637	18.2507	18.9055	16.3235	16.8647	11.3847	12.5585	6.38584	8.73927	12.0916	7.58092	6.61032	14.9094	9.7377	12.9681	60.7764	63.2665	47.6679	60.4593	49.6029	54.0502	69.1367	65.9449	56.1234	56.8653	76.675	62.5185	0	33.2537	30.3824	20.107	0
Smp_080860	Chr_6	7110494	8347	Chr_6	Sjp_0087410	SJC_S001967	76	15.58	Aut_Shared	Aut_Shared	1.2198	1.00318	1.07081	1.43148	1.48239	1.37199	0.768799	0.225349	1.02786	3.53045	4.61563	3.77127	2.58484	2.28804	1.12405	0.929972	1.33996	0.264083	0.22312	2.47358	0.555962	1.15046	21.7965	24.8887	16.2894	24.8076	18.9496	24.8299	14.4759	56.5445	5.82914	74.3971	19.1615	64.6058	9.41972	2.00336	2.63237	3.85125	0
Smp_181440	Chr_3	11018633	25468	Chr_3	Sjp_0087300	SJC_S001949	32163	2.345	Aut_Shared	Aut_Shared	1.38141	1.52968	1.58098	0.957049	1.64148	1.55023	4.22379	2.13063	5.40115	1.22865	1.82399	1.50336	0.451916	0.669445	0.0964542	0.129641	0.1858	0.0432758	0.10969	0.124087	0.198778	0.245525	4.61456	3.35192	4.28024	6.58858	6.95122	5.25676	20.1476	7.08348	19.3583	8.83159	27.0447	6.63049	0	0.451366	0.185326	0.18127	0
Smp_106060	Chr_3	11050473	7357	Chr_3	Sjp_0087290	SJC_S001949	24363	5.158	Aut_Shared	Aut_Shared	12.77	15.0017	14.6063	9.92586	11.1548	12.1224	7.61413	2.93215	6.09652	10.1053	11.8945	9.16368	4.62949	5.81847	2.87524	2.69269	6.31497	1.6479	1.51887	4.8683	1.54827	3.46048	30.1009	23.6427	35.3714	25.6044	36.2317	28.261	18.9172	23.2298	12.879	28.8153	16.8488	22.61	7.71981	2.73068	4.29416	6.99102	0
Smp_106040	Chr_3	11083160	1892	Chr_3	Sjp_0087280	SJC_S001949	2534	6.098	Aut_Shared	Aut_Shared	19.4782	16.7229	15.9157	12.1912	17.4088	12.6383	24.7607	35.9402	19.9108	11.2107	11.9899	12.3761	16.6477	16.2436	16.4639	17.655	1.51578	3.93208	6.07014	1.33626	4.23658	2.0066	89.8308	55.5446	68.1952	78.7297	74.4884	59.0433	124.011	50.8928	328.49	53.1145	112.307	58.5644	0	3.90632	1.02523	1.00069	12.4284
Smp_129480	Chr_3	8085718	23625	Chr_3	Sjp_0087270	SJC_S001948	18853	19.422	Aut_Shared	Aut_Shared	0.0333581	0.0131924	0.0136347	0.0361104	0.0104311	0.00748697	0.00592998	0	0.0149915	0.00674302	0.0137642	0.060505	0.0687231	0.0665917	0.0028883	0.0148674	0.00606953	0.011663	0.0656926	0.0089178	0.0178571	0.0189056	0.27187	0.177733	0.324224	0.124769	0.175516	0.0929118	0.0752332	0.0782492	0	0.0807393	0.210886	0.502252	0	0	1.33648	1.30348	0
Smp_196300	Chr_1	45458858	88148	Chr_1	Sjp_0087260	SJC_S001947	1470	28.738	Aut_Shared	Aut_Shared	1.11219	0.918326	0.94912	1.0982	1.19844	0.880426	0.216413	0.0187955	0.157042	0.774713	0.869764	0.572475	0.451466	0.432908	0.218298	0.238683	0.245636	0.29383	0.309876	0.0956042	0.454668	0.106407	8.41694	7.92668	6.87903	8.96815	7.67581	6.83922	1.98713	6.23425	0.347231	6.88712	1.59798	5.1469	1.13151	3.83691	3.13696	0.613463	1.89748
Smp_043860	Chr_2	9134050	3249	Chr_2	Sjp_0087220	SJC_S001941	11142	1.28	Aut_Shared	Aut_Shared	3.88054	5.80503	6.5169	4.60252	4.27344	3.86251	0.809803	0.105497	0.341209	4.60417	5.84783	3.46826	0.0222097	0.0337828	0	0.0216216	0.441344	0.0848068	0.0955363	0.453918	0.389542	0.48115	2.17496	3.02146	3.40435	2.37062	4.03686	2.22988	0.601866	3.44296	0	3.55253	0.210886	2.26013	5.57985	0	0	1.52291	0
Smp_153820	Chr_4	15087364	28535	Chr_4	Sjp_0087210	SJC_S001940	550	14.655	Aut_Shared	Aut_Shared	3.38935	3.58413	2.98153	2.87139	3.46986	2.66911	0.864478	0.082929	1.16228	1.87664	2.22546	1.44335	3.6225	2.8118	0.779567	1.55835	2.85931	2.9934	2.89349	3.38156	2.63163	2.97398	9.8837	8.57165	10.6798	10.6222	9.08924	8.10787	3.02326	5.53999	0.523683	6.50551	4.28683	4.63442	3.22195	6.08986	8.40089	6.92579	1.33688
Smp_007180	Chr_1	30184280	19178	Chr_1	Sjp_0087090	SJC_S001931	2786	14.583	Aut_Shared	Aut_Shared	7.99688	9.59317	8.58924	8.74327	9.22456	8.15655	7.41593	5.48182	6.44904	6.53782	6.26939	6.08842	9.07917	5.85678	7.25839	11.2417	6.57971	7.02564	6.11796	6.02014	7.39127	6.83545	28.9594	30.6691	33.8069	31.9887	33.1214	29.4438	28.9789	23.1654	39.5457	22.4499	27.8529	23.0702	25.7566	20.2371	22.2811	23.0135	22.8931
Smp_181140	Chr_2	14855361	32030	Chr_2	Sjp_0087070	SJC_S001929	8745	9.937	Aut_Shared	Aut_Shared	2.1081	2.21748	1.77218	1.94796	2.12032	1.99014	2.21373	0.312552	3.00337	2.7413	2.56918	2.22062	0.985629	1.44382	0.494248	0.568042	5.00509	0.76562	0.755885	5.47263	0.97467	5.06886	9.82695	8.35157	9.37544	8.91955	8.38837	9.03028	9.85013	12.0049	2.83419	11.2844	14.8218	10.8253	6.58296	2.23267	1.46063	11.7812	0
Smp_072980	Chr_1	24952046	16539	Chr_1	Sjp_0087030	SJC_S001927	503	18.15	Aut_Shared	Aut_Shared	30.3296	28.5585	26.6929	28.6254	26.1306	30.4844	24.9444	14.0914	21.304	37.1675	38.0005	41.0917	22.1857	15.1864	18.0048	23.3589	8.60062	18.609	17.0598	14.0506	14.514	15.2716	154.784	146.126	150.501	129.795	143.589	157.704	135.228	181.244	137.476	190.019	127.483	218.807	10.6253	64.4665	96.8335	43.8475	25.0205
Smp_211020	Chr_4	11219801	49550	Chr_4	Sjp_0087020	SJC_S001926	42936	7.259	Aut_Shared	Aut_Shared	8.09219	11.7186	13.662	10.2413	14.457	18.6898	2.22125	0.539474	1.46405	15.5337	18.5794	10.7024	3.13176	1.60081	1.89422	2.31799	2.19358	0.161263	0.169137	2.35982	0.127712	2.81688	41.6768	55.8237	62.0728	73.4467	75.5759	100.271	13.2245	88.3923	5.02655	102.537	9.77027	62.1652	3.48024	1.47605	1.93231	13.6925	0
Smp_211010	Chr_4	11199021	8298	Chr_4	Sjp_0087000	SJC_S001926	961	27.483	Aut_Shared	Aut_Shared	1.22584	0.801771	0.809386	0.71453	0.847731	0.555553	0.104767	0.00982688	0.0741606	0.471758	0.515535	0.294558	0.300011	0.114637	0.0863435	0.152383	0.311047	0.431668	0.112219	0.812468	0.101681	1.18416	8.63372	5.31938	5.25926	6.1002	5.81441	3.90581	0.996918	3.57546	0.146569	3.8737	0.770884	2.6392	0	4.78261	3.13835	3.06307	0
Smp_014780	Chr_2	12740482	33064	Chr_2	Sjp_0086910	SJC_S001914	90	17.819	Aut_Shared	Aut_Shared	22.0699	19.4837	19.0745	17.2392	15.4966	16.9004	12.5068	2.38713	9.98384	17.7787	20.2909	14.8237	11.7403	8.13641	5.70938	8.77258	14.7105	7.40844	7.97961	25.5006	6.91555	22.5052	137.365	109.727	120.084	95.6074	124.347	105.561	69.5856	87.9625	22.7173	100.905	59.7937	79.7292	6.3867	6.90572	1.24888	17.4739	3.79168
Smp_092950	Chr_1	684937	52214	Chr_1	Sjp_0086900	SJC_S001912	269	15.669	Aut_Shared	Aut_Shared	2.34305	1.84779	1.79145	2.04999	2.23681	1.6426	0.70563	0.0689443	1.10564	1.10327	1.09191	0.783302	1.47735	1.50792	0.644932	0.838856	1.63402	1.11346	1.07599	1.39611	0.961486	1.07354	13.1241	10.9376	10.1555	11.5863	10.4777	8.76491	5.37834	8.41975	0.82742	8.27116	10.3356	5.86085	7.3896	3.52306	5.63126	4.75608	3.09605
Smp_130850	Chr_4	21234035	625	Chr_4	Sjp_0086770	SJC_S001905	12599	0.361	Aut_Shared	Aut_Shared	1132.45	1160.45	1128.21	1380.14	1290.76	955.046	3196.74	5597.45	3585.12	1082.17	1113.75	1132.45	1275.14	1470.61	1749.9	1170.06	434.308	985.321	1134.81	485.414	1011.15	530.257	1074.66	1294.74	1091.33	1208.42	1141.03	937.868	2907.77	895.925	9532.71	945.224	3748.01	1030.7	305.112	523.868	691.893	296.888	415.59
Smp_136240	Chr_5	39778	10992	Chr_5	Sjp_0086680	SJC_S001897	1500	8.78	Aut_Shared	Aut_Shared	26.786	26.0307	24.2344	22.6696	22.5206	24.1139	26.3925	24.8386	23.7774	25.7004	25.3323	27.958	26.8365	25.6127	27.8202	30.0563	35.3786	22.7609	24.2004	37.5097	31.5868	34.8637	160.752	142.682	150.956	130.01	157.744	152.945	202.948	178.935	346.598	175.791	199.793	204.656	50.5974	5.27777	8.52883	11.07	10.5088
Smp_176750	Chr_6	4526839	32142	Chr_6	Sjp_0086670	SJC_S001896	22377	19.24	Aut_Shared	Aut_Shared	2.88471	2.98304	3.05554	3.01823	3.30635	3.01556	2.13104	0.75098	2.2019	3.01542	3.02204	2.67383	0.75657	0.492877	0.350288	0.4393	1.37852	0.24003	0.299369	1.1733	0.551264	0.875448	27.6672	27.9958	29.1217	30.1423	31.7626	30.0103	23.0352	30.5369	15.3282	29.8653	25.5667	27.4081	3.98393	2.54007	0	7.59277	0
Smp_043070	Chr_4	12934416	5306	Chr_4	Sjp_0086600	SJC_S001889	1216	4.572	Aut_Shared	Aut_Shared	17.5716	13.3379	12.8584	16.2295	13.7809	12.3085	16.0969	14.9449	13.6285	11.0282	11.0802	12.4801	7.37096	6.34372	5.69062	4.89861	5.7022	6.80275	6.02543	6.19422	8.905	5.26109	59.6368	53.5141	43.2615	46.7193	48.5551	42.7091	65.6966	38.9209	109.13	37.3393	60.1078	49.2386	5.67456	15.7039	41.3192	18.5878	9.64836
Smp_156660	Chr_4	9982650	2336	Chr_4	Sjp_0086540	SJC_S001881	22596	19.296	Aut_Shared	Aut_Shared	0.0223839	0	0.0411713	0.058154	0.0524961	0.0226076	0	0	0.00754471	0.0135741	0	0.0135334	0.339791	0.0939728	0.0730265	0.120289	0	0	0	0	0	0.0956004	0.156982	0.35919	0	0.288175	0.304037	0.107297	0	0.0903646	0	0.0466201	0.0608844	0.0966694	0	0	0	0	0
Smp_156670	Chr_4	9997749	17469	Chr_4	Sjp_0086530	SJC_S001881	5955	7.628	Aut_Shared	Aut_Shared	35.7008	36.4784	32.5636	27.6379	31.9772	27.4697	18.677	11.7546	17.1386	19.6238	20.0462	16.0217	18.3651	9.38702	13.4156	21.3211	14.1349	10.6152	9.96811	15.1117	15.0212	15.7115	39.9275	31.3227	41.134	34.4921	38.3617	31.2809	24.0477	23.003	26.4839	24.3728	23.5277	20.1657	13.5339	19.3091	26.2514	30.3182	12.096
Smp_162180	Chr_6	370456	1007	Chr_6	Sjp_0086460	SJC_S001877	27803	0.298	Aut_Shared	Aut_Shared	7.97169	15.4765	13.7739	8.94323	14.2767	14.6388	4.6378	4.07827	3.90826	10.1079	9.86786	13.5828	2.72299	1.48963	0.880902	1.11617	0.569584	0.547244	0.30824	1.25531	0.837883	1.77416	8.2927	8.13192	19.7792	13.3202	17.3994	8.50211	8.03179	14.3207	9.78422	14.7765	4.8244	14.0433	0	0	0	9.54258	0
Smp_034220	Chr_2	6688023	4637	Chr_2	Sjp_0086320	SJC_S001867	3530	6.671	Aut_Shared	Aut_Shared	9.58241	7.41281	7.74077	5.02532	6.16495	7.41119	6.64686	2.7327	4.64834	5.53614	5.77056	4.11028	6.4503	4.94714	2.44278	3.27989	3.4016	3.74355	2.94533	5.63396	3.82116	4.28633	28.5974	14.4529	19.8067	18.4748	23.7877	22.4783	22.5233	17.538	16.2216	18.2268	17.6607	14.6978	0	5.35205	7.01875	10.2799	0
Smp_040460	Chr_1	60966904	5887	Chr_1	Sjp_0086280	SJC_S001863	26847	5.519	Aut_Shared	Aut_Shared	32.3999	34.4012	31.8362	29.2023	34.4691	30.8529	22.8299	10.0561	18.0165	22.6854	22.5963	19.66	26.3779	12.8771	13.2369	22.1235	20.9962	19.7982	20.5631	22.9042	21.5703	23.7093	45.3404	41.4327	47.8835	46.5489	47.5756	44.2477	34.8029	31.5044	28.0595	31.8099	30.1867	28.6433	14.5789	30.9266	31.8242	28.8355	14.0106
Smp_172850	Chr_1	1726103	3715	Chr_1	Sjp_0086260	SJC_S001860	9465	2.444	Aut_Shared	Aut_Shared	15.6403	15.9352	15.982	19.2265	18.734	17.1948	27.7091	37.8477	23.6482	18.1119	19.7434	20.5685	48.5983	43.1458	34.1639	28.8842	24.9731	15.798	19.6348	20.246	18.7373	18.2145	56.9011	82.6172	67.2054	82.797	65.3877	73.1149	112.859	71.3163	275.444	74.5578	96.7819	80.1536	59.9665	42.737	28.2619	49.4347	68.8852
Smp_005180	Chr_1	32777648	8425	Chr_1	Sjp_0086240	SJC_S001858	29864	3.699	Aut_Shared	Aut_Shared	46.4148	45.0241	42.4532	58.5111	49.6213	43.7926	65.1676	47.1294	60.9645	45.46	43.9767	44.3351	48.9099	40.7383	49.3648	54.7147	20.492	35.1249	33.0477	19.6304	33.3994	20.9141	112.972	146.477	115.828	116.932	107.356	109.426	166.518	104.826	217.702	101.481	167.268	110.353	28.8432	86.4346	128.533	43.5757	81.1223
Smp_150870	Chr_4	14071917	14423	Chr_4	Sjp_0086220	SJC_S001855	43182	9.469	Aut_Shared	Aut_Shared	2.16667	2.16472	1.95765	1.83685	1.49768	1.90422	0.644642	0.213913	0.568862	2.03311	2.14563	1.73744	0.685421	0.403334	0.383215	0.316589	0.874891	0.019104	0.021521	0.423616	0.263251	0.371611	8.23708	7.38158	8.94029	5.86151	7.58826	7.97065	2.81724	7.40537	1.74716	7.91588	2.79985	6.89617	0	0	0	2.76789	0
Smp_128940	Chr_1	21720010	32888	Chr_1	Sjp_0086150	SJC_S001850	21524	8.517	Aut_Shared	Aut_Shared	4.25987	2.94819	3.37352	3.26088	1.52236	1.70731	1.63624	0.285388	2.73491	0.830339	0.580673	1.02714	1.0773	0.725327	0.124488	0.371663	2.45034	1.36562	1.76491	2.2101	1.20579	2.67542	12.2665	8.94647	7.66259	4.74865	9.58907	4.84797	5.40338	2.16154	1.87062	1.83382	9.83856	2.87759	12.513	4.12629	5.78509	10.1802	4.66667
Smp_128930	Chr_1	21664727	52098	Chr_1	Sjp_0086140	SJC_S001850	1825	17.047	Aut_Shared	Aut_Shared	6.46094	5.56122	4.36515	6.14652	6.44133	5.51895	0.547248	0.102978	1.16999	2.77337	2.26603	1.94549	0.766635	0.785135	0.309104	0.315524	0.677082	0.111065	0.0714954	0.505497	0.372494	0.295774	22.6026	20.5801	18.8285	22.0234	15.8311	18.7617	2.07162	9.66837	0.679435	8.43688	5.06246	7.24006	1.95928	0.830363	0.543004	2.12402	0
Smp_080280	Chr_1	12045502	8729	Chr_1	Sjp_0086070	SJC_S001845	8735	13.284	Aut_Shared	Aut_Shared	9.5267	11.3413	9.91756	9.57713	11.7584	9.44674	8.99077	6.59729	8.61397	9.02071	9.10618	8.82653	29.5159	31.293	15.2786	20.9362	43.7291	45.5178	40.0754	46.2687	42.6756	52.1913	51.5622	51.7504	59.7346	61.8406	56.9382	53.7034	54.0303	49.7512	70.1065	48.7094	55.8422	52.9805	145.225	81.1693	88.6681	76.285	103.162
Smp_129610	Chr_1	5207575	30481	Chr_1	Sjp_0086050	SJC_S001842	37465	0.562	Aut_Shared	Aut_Shared	14.9866	13.6773	13.4292	15.4743	13.338	18.1118	5.12331	4.56528	4.66279	12.5836	12.6054	13.2428	0.268695	0.334887	0.42758	0.449411	0.206991	0.858766	0.906315	0.290302	0.48442	0.227125	13.4848	11.5514	10.5361	9.38954	9.60616	13.6664	2.83084	8.83298	7.68074	11.0474	3.96756	11.4537	0	11.6216	9.72075	2.70842	0
Smp_150140	Chr_4	2384160	54962	Chr_4	Sjp_0086010	SJC_S001840	23005	14.559	Aut_Shared	Aut_Shared	7.90623	7.65551	6.18426	6.51286	6.54019	6.43213	0.791071	0.0278253	0.639968	6.44965	6.06857	3.69495	0.959726	0.39075	0.284927	0.515087	1.5158	0.200529	0.254137	1.52947	0.2533	1.17833	27.4493	23.0875	27.2793	22.327	22.5113	22.2699	2.99514	22.3845	0.197478	20.8104	2.81297	13.4676	2.40233	0.763761	1.33224	5.53603	0
Smp_026910	Chr_3	22984680	16236	Chr_3	Sjp_0085940	SJC_S001836	24365	14.74	Aut_Shared	Aut_Shared	12.439	11.125	12.2526	15.5493	13.2221	14.5708	27.7538	30.9007	28.7412	23.0474	24.1848	23.7311	26.6686	25.5562	23.7015	29.0756	23.89	20.8401	16.7664	29.0928	16.6037	36.6702	73.8103	93.2253	69.3093	76.8755	77.5727	89.9859	198.798	149.994	403.566	157.857	224.556	169.112	193.139	74.2076	64.399	105.458	148
Smp_126540	Chr_1	41265328	78781	Chr_1	Sjp_0085870	SJC_S001833	2601	9.153	Aut_Shared	Aut_Shared	8.16369	9.99358	8.93996	11.1258	11.0006	14.8859	3.61132	0.545868	3.51511	20.4893	18.1812	16.348	1.49803	0.870306	0.799888	1.02233	5.14191	0.493149	0.539781	5.60263	0.797899	5.88773	14.6999	20.2017	18.0734	19.4241	16.7472	27.0938	7.4052	39.663	2.20153	35.4108	8.33124	33.6864	32.1861	5.94068	6.61907	57.4086	12.1844
Smp_131390	Chr_6	17515881	45667	Chr_6	Sjp_0085840	SJC_S001831	353	23.77	Aut_Shared	Aut_Shared	4.24289	3.17987	2.79074	3.22196	2.92341	2.42863	1.73461	0.267004	1.65978	2.33056	2.13683	1.59848	2.03914	2.86897	0.839745	0.956041	2.08494	1.82819	1.49533	1.89152	1.84761	2.06368	16.3463	12.667	12.6689	11.639	12.1226	9.86881	7.72191	9.45259	2.42734	8.88692	8.35634	7.04853	2.33641	5.61	6.2566	4.22014	2.60925
Smp_129590	Chr_1	5261164	37494	Chr_1	Sjp_0085820	SJC_S001829	2796	36.346	Aut_Shared	Aut_Shared	1.36067	1.30416	1.17667	1.38932	1.68892	1.33226	1.1059	0.230348	1.36987	1.49534	1.5078	1.44774	0.990184	1.32904	0.21475	0.378467	0.990524	1.00679	1.06794	1.2362	0.933898	1.74517	7.31285	8.10065	6.98493	9.10494	6.99419	7.52066	6.78297	7.81494	2.43665	8.16417	9.13899	8.3185	2.11774	3.36596	1.17404	2.58309	1.77528
Smp_135510	Chr_4	10962430	14948	Chr_4	Sjp_0085790	SJC_S001827	1479	16.504	Aut_Shared	Aut_Shared	10.9393	10.3085	9.56307	8.95794	8.42091	8.48471	5.96656	6.29197	3.97829	6.34025	6.28476	4.7864	5.15561	6.46411	1.78944	2.11244	2.59964	4.44236	4.19456	3.55179	2.2296	3.13739	65.2679	55.1593	61.5029	48.8877	59.8202	52.1807	40.5208	39.0306	77.9047	38.7662	29.9699	31.4455	8.97976	17.1468	16.8459	7.31516	7.55471
Smp_132420	Chr_3	2912130	22506	Chr_3	Sjp_0085780	SJC_S001826	394	42.018	Aut_Shared	Aut_Shared	0.555088	0.341483	0.267851	0.474034	0.443585	0.276857	0.137051	0.0224964	0.117802	0.258697	0.152694	0.149159	0.100996	0.104041	0.0106117	0.0530626	0.0318566	0.0856998	0.0689588	0.0561672	0.0374899	0.049614	2.94662	2.9827	1.85149	2.73367	1.61593	1.71084	0.859243	1.55027	0.261679	0.903309	0.909346	0.975553	0	0.586897	0.769293	0	0
Smp_171120	Chr_2	22528031	3980	Chr_2	Sjp_0085770	SJC_S001825	12083	4.987	Aut_Shared	Aut_Shared	8.14127	6.78189	6.66415	9.00052	8.40921	6.18154	21.0852	26.4007	18.7123	7.64191	7.96037	7.40951	23.4155	24.8385	19.5964	18.8595	3.74695	20.3538	24.4886	5.13474	19.2917	6.84557	32.1458	33.9474	22.805	27.841	25.6485	23.2111	73.5365	24.7673	169.41	25.9471	71.7362	25.6832	4.97628	47.6378	43.1354	10.8554	33.7721
Smp_198010	Chr_4	30794103	21426	Chr_4	Sjp_0085760	SJC_S001824	13391	37.831	Aut_Shared	Aut_Shared	3.89323	3.7115	3.53846	3.08113	3.52908	3.13264	2.16151	0.820975	2.23583	2.46826	2.23298	1.69809	1.2983	0.611316	0.710195	1.38032	1.11095	1.00308	1.3328	1.54379	0.925422	1.26118	26.8063	20.9919	24.5723	23.2563	25.1553	20.9436	15.4231	16.0648	10.3981	15.0735	17.6917	12.3365	0	9.26739	6.07348	8.15656	0
Smp_144820	Chr_7	6307208	40702	Chr_7	Sjp_0085710	SJC_S001822	1595	30.3	Aut_Shared	Aut_Shared	1.85312	1.43755	1.15801	1.60636	1.56458	0.950217	0.475132	0.0401097	0.49969	0.540276	0.432315	0.318883	0.378507	0.279556	0.10478	0.184674	0.285362	0.17601	0.0686349	0.289869	0.228029	0.301772	8.49865	6.87769	6.57972	6.54242	5.376	4.45032	2.54145	2.60388	0.363891	2.15753	2.47211	1.6038	4.27652	1.51101	0	0.773206	0
Smp_046890	Chr_2	19742216	12212	Chr_2	Sjp_0085700	SJC_S001821	7429	11.777	Aut_Shared	Aut_Shared	8.39856	9.05055	9.46646	7.97989	6.98418	6.65509	11.3637	8.24411	6.86069	4.39249	4.13127	3.73627	4.86597	3.60115	1.46954	2.00472	6.01188	4.46744	3.30426	4.84785	4.66369	5.41299	52.0847	51.6988	60.6511	42.0497	62.057	42.6827	75.0841	26.5284	97.8094	24.8621	49.7085	24.5171	19.6688	16.0128	10.0448	14.2649	0
Smp_126850	Chr_4	8649045	14211	Chr_4	Sjp_0085680	SJC_S001820	2855	15.81	Aut_Shared	Aut_Shared	22.88	19.3017	17.8971	14.7454	15.454	15.4609	11.3059	5.85925	11.3538	13.9909	13.9836	11.5787	10.1706	12.9267	7.38251	9.37489	13.3292	14.2315	14.2192	14.0989	13.8339	15.8562	88.4012	57.4807	74.9881	58.9756	72.0462	60.3863	41.7023	46.4462	38.8401	46.8885	46.3975	42.0076	3.39055	1.18602	0	5.33403	0
Smp_153440	Chr_5	2776052	54442	Chr_5	Sjp_0085660	SJC_S001817	34435	13.007	Aut_Shared	Aut_Shared	6.44211	6.12632	6.28085	6.37334	7.58536	6.32761	0.929735	0.103818	0.873026	6.76614	6.90571	5.2501	0.1902	0.0530905	0.0846025	0.106453	0.850737	0.0253056	0.0285072	0.506952	0.0929887	0.66863	16.2672	15.5867	15.2881	19.2989	17.3673	16.5618	2.82186	19.259	0.45834	19.9873	2.82497	15.3399	4.90384	1.38642	0.453682	4.43455	0
Smp_153430	Chr_5	2747401	22944	Chr_5	Sjp_0085650	SJC_S001817	11781	18.775	Aut_Shared	Aut_Shared	2.94465	2.45645	2.48241	1.87521	2.27681	2.29251	1.57652	0.546617	1.24841	2.01589	2.1785	1.62039	2.09144	2.56094	1.00671	1.21398	1.0062	0.996757	0.568196	1.17536	0.661936	0.80787	25.0525	16.9475	22.4725	19.6954	22.432	20.6225	16.8192	18.7474	10.4097	20.5733	15.6308	16.1651	6.84254	6.5404	6.67339	8.3762	0
Smp_208090	Chr_1	18627540	23989	Chr_1	Sjp_0085630	SJC_S001815	50072	1.23	Aut_Shared	Aut_Shared	57.765	56.0355	58.5604	50.6331	64.4015	52.0173	34.2707	16.6874	32.7857	39.7148	32.7098	30.5724	3.65173	3.60087	1.78775	2.5755	5.53511	5.90379	5.47326	5.62957	5.52205	5.48322	37.2761	31.068	34.8905	41.0299	39.4052	33.3959	26.6306	27.0142	23.4797	22.846	29.145	23.1375	102.967	18.2602	19.4143	28.0794	75.7189
Smp_024500	Chr_1	18652484	12325	Chr_1	Sjp_0085620	SJC_S001815	45124	3.864	Aut_Shared	Aut_Shared	24.3123	23.9379	24.2951	20.5464	21.5491	20.171	25.6633	20.5839	19.1774	23.3524	21.5164	21.6603	7.57892	7.98823	8.37656	9.10525	11.2038	10.6861	11.4589	13.3333	9.44724	12.2125	68.5072	58.1891	65.5982	61.5031	74.0351	60.0406	66.5132	56.4183	99.9053	53.0656	55.8553	57.686	42.0176	17.5932	20.4601	30.8977	39.7159
Smp_167850	Chr_1	18627540	6663	Chr_1	Sjp_0085610	SJC_S001815	5635	5.156	Aut_Shared	Aut_Shared	14.3666	13.7155	13.9443	13.1671	11.8271	10.5477	13.6035	9.63795	12.6778	9.27104	8.73642	9.36983	18.7573	14.9356	11.7311	15.8832	9.55521	11.5376	8.5251	9.0749	11.4602	10.6583	41.5028	39.3177	39.2486	35.1532	43.6219	30.0593	41.1037	25.0641	54.4655	23.3534	40.3261	26.9025	15.9425	23.699	13.3203	20.8094	16.1411
Smp_152940	Chr_7	5339149	16232	Chr_7	Sjp_0085550	SJC_S001810	22911	21.612	Aut_Shared	Aut_Shared	1.64878	1.89689	1.91761	1.53819	1.39674	1.36584	1.18306	0.206191	1.27314	0.896841	0.841125	0.827691	0.693497	0.320066	0.502354	0.714085	3.93994	0.780847	0.344206	3.53042	0.727728	3.06807	9.89288	10.1488	12.4332	9.56922	13.0191	9.31048	9.93962	7.05267	3.2323	6.68951	12.6912	6.9824	38.2296	2.53505	1.32854	7.78744	4.0221
Smp_173000	Chr_1	54540029	11426	Chr_1	Sjp_0085530	SJC_S001808	27674	9.739	Aut_Shared	Aut_Shared	0.953516	0.973427	1.16922	0.964978	1.06091	1.19447	1.01702	1.44201	0.732472	1.19681	1.19405	1.04574	0.432602	0.525138	0.444914	0.384259	0.175696	0.0482299	0.135829	0.0737557	0.184611	0.293177	12.0653	11.3674	10.1567	10.0971	13.9747	13.5827	16.1047	15.9332	34.751	13.2786	11.2857	11.5818	16.5924	7.14786	4.76716	0	0
Smp_172990	Chr_1	54560791	28022	Chr_1	Sjp_0085520	SJC_S001808	107	22.725	Aut_Shared	Aut_Shared	4.81812	5.97569	5.61673	4.64781	5.56295	6.16201	2.83812	0.588276	2.22938	7.05961	7.48757	6.43512	1.59527	1.28214	0.527196	0.678119	2.54322	0.786631	0.753231	3.06002	1.3399	2.17569	27.2358	26.9452	34.0685	31.165	34.2284	36.4455	17.9209	39.9613	6.4983	42.3474	15.211	38.277	9.87226	5.44442	7.12941	8.03891	0
Smp_125990	Chr_1	30601995	98658	Chr_1	Sjp_0085480	SJC_S001806	49911	20.655	Aut_Shared	Aut_Shared	0.867814	0.483789	0.557705	0.35313	0.313869	0.380162	0.150552	0.0196131	0.133918	0.348727	0.342979	0.265501	0.0281592	0.0393095	0.00726224	0.00996859	0.0465098	0.0279285	0.0188772	0.115316	0.0641419	0.101862	3.93984	1.85446	2.56853	1.784	3.0183	1.97478	0.784981	1.75385	0.123959	1.68486	0.977945	1.48804	1.9751	1.04634	0.273699	0	0
Smp_125980	Chr_1	30707713	30709	Chr_1	Sjp_0085470	SJC_S001806	26513	14.11	Aut_Shared	Aut_Shared	0.64283	0.399496	0.516115	0.556696	0.545608	0.60803	0.261198	0.0287107	0.288895	0.807497	0.928358	1.18447	0.306646	0.216835	0.141098	0.106371	0.541651	0.125615	0.1314	0.397916	0.0961646	0.559961	5.64103	4.47802	4.16453	3.82162	3.8152	4.86547	2.30435	6.1078	0.633869	7.49878	2.81293	9.75957	0	1.4839	1.94683	6.65168	0
Smp_137820	Chr_3	4998635	4256	Chr_3	Sjp_0085460	SJC_S001805	12124	0.554	Aut_Shared	Aut_Shared	10.915	12.4873	11.2331	24.5595	14.262	9.97411	8.10778	0.97499	10.5114	9.21942	8.92706	5.65645	0.0423868	0	0	0	0.168459	0.776891	1.31277	0.346518	1.09037	0.262362	7.57571	16.5911	9.03455	8.34413	7.33616	6.73141	6.07952	7.84953	1.78765	6.0745	9.69601	4.43186	17.2769	0	0	4.80369	30.4517
Smp_134690	Chr_2	16828948	19154	Chr_2	Sjp_0085430	SJC_S001803	116025	7.613	Aut_Shared	Aut_Shared	0.765917	0.134623	0.243491	0.128973	0.239503	0.114603	0.0151283	0	0.0191229	0.0688102	0.0702297	0.0514527	0.0320222	0.00764054	0.0178125	0.0220054	0.0149726	0	0	0.0989948	0	0	3.73484	0.771039	0.937696	0.721698	1.52284	0.537426	0.108792	0.226307	0	0.350262	0.152477	0.363144	0	0	0	1.82378	0
Smp_023270	Chr_2	16858493	10000	Chr_2	Sjp_0085400	SJC_S001803	80874	2.491	Aut_Shared	Aut_Shared	21.3273	20.7775	19.2949	18.9201	22.2844	19.5556	16.6447	7.26408	18.2928	16.561	14.9709	14.3622	7.9267	11.9529	5.32241	6.39614	9.83674	6.97109	7.48058	9.96531	8.35311	9.7592	29.516	25.0657	26.9175	27.2244	26.3409	26.2067	25.9448	22.654	19.4609	21.1405	29.2923	21.8289	0	1.22684	3.87804	4.002	7.74063
Smp_134670	Chr_2	16868912	50502	Chr_2	Sjp_0085390	SJC_S001803	44711	35.327	Aut_Shared	Aut_Shared	3.65568	2.91565	2.74356	2.71982	2.85593	2.6467	2.005	0.7148	1.99456	2.84339	2.47828	2.2361	4.3051	4.82201	2.43951	2.82027	4.75023	1.87685	1.73939	6.16588	2.09676	4.85541	23.7846	18.1849	19.9137	17.9433	19.483	18.1498	14.2681	19.6461	9.51435	16.5218	15.9853	16.2015	0	0	1.13828	0	0
Smp_023250	Chr_2	16925881	8629	Chr_2	Sjp_0085380	SJC_S001803	33436	7.673	Aut_Shared	Aut_Shared	9.09099	8.44834	6.74718	7.76928	8.18504	7.37199	6.48434	2.25265	6.64068	6.82721	6.68933	6.27919	8.22862	8.31459	8.18057	10.0623	14.3409	10.7929	11.4389	12.0858	12.2226	15.3989	58.7736	47.4087	55.1123	49.5955	47.1234	47.6231	51.8091	50.7484	30.7577	49.8296	59.7448	50.7866	0	0	0	0	0
Smp_023240	Chr_2	16941470	8977	Chr_2	Sjp_0085370	SJC_S001803	27956	0.323	Aut_Shared	Aut_Shared	19.3896	19.8314	18.4468	8.25103	16.935	5.85249	4.99198	0.418068	1.35216	4.8655	5.37969	4.44665	4.00706	2.68583	3.70559	3.45883	0.255574	0.0920811	0.138308	0.563261	0.18798	0.17414	20.4968	5.64195	21.8708	9.9017	16.7147	6.63613	4.77641	5.58887	0	3.20373	2.51039	4.65019	0	0	0	2.71342	0
Smp_023230	Chr_2	16951762	13922	Chr_2	Sjp_0085360	SJC_S001803	7806	9.216	Aut_Shared	Aut_Shared	5.74113	6.22762	5.56005	6.68158	5.64956	5.41193	10.5974	13.5241	8.6882	6.22415	6.61361	7.63641	6.015	4.58057	4.81063	5.3234	4.16109	5.71974	5.32862	4.19187	5.15146	3.72151	46.4636	57.3753	51.4706	46.0588	47.7274	49.2601	80.6887	42.1994	180.786	46.7313	73.0434	55.0626	23.0938	26.5199	30.9712	17.6224	31.3115
Smp_141520	Chr_6	12699271	68726	Chr_6	Sjp_0085320	SJC_S001802	16643	12.819	Aut_Shared	Aut_Shared	3.62208	3.13806	2.80948	3.09663	3.47691	2.54094	0.287503	0.0210681	0.204422	1.40985	1.5015	0.763923	0.373259	0.186325	0.129073	0.262694	0.429807	0.0400921	0.0496809	0.423046	0.0184155	0.295701	12.4663	12.3045	11.6603	12.5641	11.5198	9.8573	1.6685	7.31675	0.288401	7.25922	1.51685	4.41537	5.03179	1.06698	0.931125	2.73033	0
Smp_050640	Chr_4	5541786	19562	Chr_4	Sjp_0085260	SJC_S001800	373	8.68	Aut_Shared	Aut_Shared	7.46406	6.81881	7.71865	4.75099	4.8781	6.19844	7.00586	3.87373	6.40698	7.27237	8.59272	8.18318	2.23723	1.5112	1.49992	2.58378	4.3981	5.74681	4.77608	6.72049	4.05441	6.13047	52.739	32.826	45.9471	30.7254	56.678	41.9831	42.3843	39.5387	45.6438	47.9247	42.2562	50.5624	13.5688	41.3553	56.854	56.6927	15.3265
Smp_002600	Chr_3	15058201	20051	Chr_3	Sjp_0085250	SJC_S001799	16400	18.965	Aut_Shared	Aut_Shared	12.3325	11.7134	13.8795	10.1993	6.05696	10.6347	8.75101	4.93435	20.1889	9.17742	9.22578	12.1103	8.55432	6.22582	3.04409	5.75099	33.0609	39.8788	48.0976	38.5305	43.7633	34.6829	123.542	98.1367	112.445	57.4461	141.908	101.648	90.8864	89.265	95.1582	89.2311	233.97	126.389	111.04	207.064	286.818	140.796	182.61
Smp_123530	Chr_3	15083455	10332	Chr_3	Sjp_0085240	SJC_S001799	1561	3.737	Aut_Shared	Aut_Shared	5.89455	7.61055	5.66901	5.36747	4.71651	4.4359	4.777	4.91434	4.90859	3.88999	3.68409	4.71686	8.15738	9.06878	8.53611	8.83887	4.14967	5.307	4.05572	3.87435	3.55237	3.43673	21.2461	19.8421	31.5425	17.909	24.3532	15.4108	31.6763	16.2235	49.1116	17.7699	19.8436	18.9575	10.7362	8.16446	3.90641	3.45732	4.06892
Smp_123500	Chr_3	15154566	23536	Chr_3	Sjp_0085170	SJC_S001796	57430	15.56	Aut_Shared	Aut_Shared	1.62387	2.79934	2.26351	2.19957	2.44778	2.0653	2.52401	1.03273	2.48875	1.70858	1.54625	1.28388	3.03372	2.96599	2.44404	3.12054	2.93049	5.1394	5.18296	3.41948	4.89342	3.25457	10.6113	14.4879	18.702	16.1178	15.0347	13.7996	17.0467	10.9191	12.6306	9.92801	18.4287	8.84747	8.83172	17.1635	19.6027	10.3799	4.94186
Smp_123510	Chr_3	15128105	15505	Chr_3	Sjp_0085160	SJC_S001796	21480	22.76	Aut_Shared	Aut_Shared	2.85606	2.93822	2.72842	2.74249	2.8306	2.91335	3.01593	1.75025	2.40506	2.54906	2.59577	2.22015	4.20949	4.81845	1.83518	2.62102	4.13393	4.24724	3.68353	5.02759	4.08134	4.68106	15.6799	15.2295	16.5623	14.7004	15.7988	16.0376	18.3169	14.6994	19.9537	15.5996	16.2894	14.0008	2.22881	6.84919	4.32521	6.94803	16.8184
Smp_123520	Chr_3	15095191	31462	Chr_3	Sjp_0085140	SJC_S001796	78	14.437	Aut_Shared	Aut_Shared	2.19894	1.47305	1.70587	1.7197	1.72605	1.5209	2.32147	1.72104	2.28907	1.27906	1.3147	1.6189	1.21099	1.46175	0.636554	0.601742	0.473995	0.954598	0.473558	0.462054	1.15317	0.589148	21.2766	15.6011	13.3727	14.1189	14.2927	12.2826	22.1985	10.5097	29.1742	12.0396	23.4178	14.43	0	6.78207	7.27475	3.94692	0
Smp_153920	Chr_4	15268149	7235	Chr_4	Sjp_0085130	SJC_S001795	47704	4.957	Aut_Shared	Aut_Shared	53.6742	38.3015	33.1752	35.3428	34.0039	32.8842	17.1469	8.60831	18.5906	18.1504	21.6258	15.2248	10.6618	8.97096	5.69184	8.01038	19.1851	16.0714	18.0189	40.6806	24.5486	36.2687	122.867	87.0365	91.2694	80.7936	81.3731	79.2165	45.5366	43.2804	40.2441	51.9917	53.1058	38.2446	37.1024	28.6565	52.6273	77.0679	28.474
Smp_158370	Chr_4	9483422	42038	Chr_4	Sjp_0085110	SJC_S001795	562	32.549	Aut_Shared	Aut_Shared	0.0530794	0.102334	0.0366113	0.0474037	0.0124485	0.0134024	0.0176921	0	0.0581454	0.0402356	0.0246394	0.0481378	0.0291809	0.032202	0.0219132	0.00250661	0.0648095	0.00655448	0	0.105246	0.0100355	0.0424992	0.675251	0.397295	1.1274	0.247914	0.305153	0.184614	0.22423	0.466439	0	0.280748	0.838052	0.540565	0	0	0	0	0
Smp_050820	Chr_4	6256538	8821	Chr_4	Sjp_0085090	SJC_S001794	30653	6.713	Aut_Shared	Aut_Shared	7.91393	7.55727	7.63317	9.15196	8.96322	6.04349	11.3062	10.5003	8.86985	4.95525	4.79862	4.80422	9.43609	6.56993	9.48388	9.56452	1.20293	3.46725	3.9763	0.931486	6.6	1.39244	39.1931	47.9464	42.8068	42.5631	42.0874	34.7456	62.3897	26.6934	110.341	25.0076	55.2345	26.7637	4.91771	16.7376	26.1233	6.70415	0
Smp_149330	Chr_4	6158861	29816	Chr_4	Sjp_0085080	SJC_S001794	1872	24.627	Aut_Shared	Aut_Shared	2.3677	1.16526	1.13982	1.41822	1.32446	1.1632	0.0795032	0.0109665	0.0650266	0.856176	0.906403	0.641529	0.484031	0.193879	0.0675128	0.18024	0.302983	0.0277238	0.0312313	0.16252	0.141493	0.217211	13.1132	7.71539	6.71148	7.57271	6.66675	7.02094	0.604792	5.00084	0.0644656	5.41961	0.508587	4.10485	0	0	0.333539	1.30447	0
Smp_177190	Chr_3	5988797	31907	Chr_3	Sjp_0085070	SJC_S001793	43518	27.944	Aut_Shared	Aut_Shared	2.87494	2.9983	3.19361	2.28893	2.90723	3.61136	1.75577	0.391423	1.72444	3.36031	3.86012	3.07921	0.396902	0.186907	0.149701	0.241083	1.82909	0.233162	0.223748	2.37049	0.158664	1.32984	29.3989	22.6718	29.3918	29.731	33.0153	36.338	19.3886	33.6435	7.68504	39.5762	22.1215	32.847	6.00883	0.392006	0.515868	2.44782	4.6845
Smp_073600	Chr_1	10054848	2207	Chr_1	Sjp_0084940	SJC_S001790	75350	7.811	Aut_Shared	Aut_Shared	16.2295	19.452	17.7989	18.7837	19.1414	17.4249	24.0046	30.1847	17.9485	18.6108	18.892	20.9286	72.8295	73.2066	92.6458	82.2326	63.0876	65.7943	70.6024	82.2876	60.5954	83.0756	129.872	143.944	140.936	137.701	136.366	129.41	188.644	131.186	412.43	135.656	151.495	160.869	35.7201	108.568	94.1998	84.8943	86.6116
Smp_161940	Chr_1	10101190	17553	Chr_1	Sjp_0084930	SJC_S001790	934	11.358	Aut_Shared	Aut_Shared	4.94362	4.24104	3.48562	4.34708	3.54957	3.48231	4.03579	4.32762	3.02496	2.75578	2.75379	3.26482	1.87048	0.844165	2.54238	3.84801	1.20086	3.01391	2.97082	1.56035	2.54764	1.89569	45.8021	40.6485	46.9933	36.1685	36.1769	33.9292	45.7418	25.9235	96.306	30.6999	36.322	36.8712	13.8011	29.4149	38.7574	13.2103	58.8857
Smp_149370	Chr_6	13987446	23375	Chr_6	Sjp_0084760	SJC_S001783	9389	6.55	Aut_Shared	Aut_Shared	0.593479	0.743239	0.606444	0.471127	1.08256	0.75481	0.509922	0.309243	0.533433	0.45987	0.8979	0.558161	0.405944	0.294259	0.0729797	0.175809	0.521428	0.294692	0.398371	0.495725	0.270721	0.410818	3.91673	3.10922	5.33825	6.41967	4.15412	5.16297	4.33543	2.89879	3.30085	6.14825	4.55723	4.47928	4.47451	3.80563	4.99904	1.21916	0
Smp_094020	Chr_1	30906135	5522	Chr_1	Sjp_0084740	SJC_S001780	44984	5.473	Aut_Shared	Aut_Shared	25.4512	22.3311	20.9509	30.4985	24.135	20.1127	32.1758	22.6253	23.8071	14.7163	16.705	15.5548	27.736	17.4254	14.1118	20.7871	18.1773	25.9969	22.7093	14.4601	31.4763	23.133	56.9512	68.0075	50.0762	51.4493	50.2889	45.5389	78.1642	33.0128	99.9089	38.3879	64.2141	36.606	18.9622	28.1871	29.0442	21.4843	5.33245
Smp_173640	Chr_1	30896173	9934	Chr_1	Sjp_0084730	SJC_S001780	31120	13.747	Aut_Shared	Aut_Shared	7.93336	7.82812	7.55124	6.10169	6.39597	7.2669	8.16853	5.29457	6.92595	6.08753	6.6701	6.15474	4.44549	6.05114	2.4213	2.65536	2.98795	2.32989	2.93712	3.43574	3.43988	2.54031	45.4907	36.5765	43.11	35.9757	44.3146	42.4059	47.7124	32.4404	55.8292	35.5836	42.8479	35.204	3.87614	10.7081	11.8931	15.8274	6.55443
Smp_129340	Chr_3	9110226	18124	Chr_3	Sjp_0084580	SJC_S001774	111153	17.451	Aut_Shared	Aut_Shared	6.37325	8.39831	7.94396	7.53944	8.08004	8.88254	8.88985	6.30648	6.45699	10.574	11.3589	11.0061	10.5488	8.95087	7.76522	9.58148	9.79476	9.60823	10.9266	13.8216	11.0799	13.6034	54.5437	65.8596	70.3836	70.2666	70.2693	79.9345	74.8322	81.1736	96.3168	86.702	59.9453	92.4228	26.1939	44.8771	51.4929	41.5677	30.4915
Smp_145970	Chr_3	9272136	25648	Chr_3	Sjp_0084570	SJC_S001774	49335	27.566	Aut_Shared	Aut_Shared	3.14939	3.28108	3.04527	3.53136	2.75602	2.25245	0.885746	0.127365	0.675999	2.39445	2.77842	2.43462	1.61492	1.13834	0.357835	0.486164	0.989571	0.0214861	0.0968177	0.977514	0.164486	0.757527	21.6407	25.3508	23.7195	18.1409	22.6927	15.9884	6.95775	17.2456	1.91866	20.2462	6.35553	18.9881	0	0.444027	0.581534	3.9777	0
Smp_044260	Chr_3	9183675	15431	Chr_3	Sjp_0084550	SJC_S001774	17667	0.44	Aut_Shared	Aut_Shared	172.277	190.419	195.902	153.338	186.017	210.186	194.484	195.188	144.59	179.776	197.459	203.57	3.66385	3.52092	2.14467	2.05315	2.17445	1.76775	1.36783	2.38932	2.02312	1.64985	106.986	102.362	122.272	117.122	129.864	136.349	136.619	112.586	272.839	121.464	112.812	142.059	3.96728	28.3795	11.5882	22.097	17.6567
Smp_140100	Chr_7	6179407	21419	Chr_7	Sjp_0084530	SJC_S001771	20617	18.308	Aut_Shared	Aut_Shared	10.5574	10.7622	9.90809	8.87972	9.94817	9.03066	6.93876	2.87656	6.34558	7.89011	7.62942	6.98207	7.79067	4.36602	7.24922	12.2826	5.49631	5.9561	6.04303	5.97061	6.42098	5.23404	59.8695	50.724	61.3791	53.8502	60.0731	53.5639	42.4344	44.7044	32.6532	43.611	43.8113	42.389	17.1228	23.0006	35.9283	29.9483	6.39581
Smp_063930	Chr_4	9816021	12087	Chr_4	Sjp_0084520	SJC_S001770	132205	1.565	Aut_Shared	Aut_Shared	21.665	20.3013	23.9432	21.6003	32.7514	28.0603	3.45884	0.776565	1.39536	24.8537	26.1351	14.6005	1.17609	0.799115	0.378242	0.499825	2.43199	0.569904	0.642007	1.46417	0.907481	1.69982	11.2455	12.5107	11.6464	19.2855	14.0104	16.7886	2.29299	15.2748	0.931097	16.2882	0.91821	9.3548	3.2997	4.90564	5.5153	3.58981	0
Smp_156640	Chr_4	9843207	2284	Chr_4	Sjp_0084510	SJC_S001770	110536	3.352	Aut_Shared	Aut_Shared	4.63876	5.3507	6.20163	4.22643	7.79669	7.89528	0.927698	0.120856	0.260589	5.97773	5.06426	3.42785	2.17994	1.15335	0.268881	1.2149	4.3947	1.44766	1.08721	3.04402	1.66238	5.18218	10.1331	10.064	10.9224	15.9186	14.3416	18.114	2.58837	15.1432	0.229915	12.0372	0.906931	8.3999	0	4.72027	3.12545	12.1385	19.0588
Smp_194720	Chr_3	150322	37153	Chr_3	Sjp_0084500	SJC_S001769	1639	5.05	Aut_Shared	Aut_Shared	2.30928	1.92801	2.4646	2.83312	3.20939	5.96045	3.51218	1.73809	3.54587	6.12025	5.0819	6.64484	0.283564	0.189074	0.129482	0.249585	1.01119	0.281819	0.133673	1.36096	0.158971	1.45464	20.8401	25.6452	20.4674	30.3802	25.3253	56.9769	85.4868	129.137	85.3361	127.421	101.747	160.039	10.5604	5.61803	2.9549	17.2855	8.96699
Smp_073500	Chr_1	10154042	12749	Chr_1	Sjp_0084480	SJC_S001767	7024	16.002	Aut_Shared	Aut_Shared	20.8376	18.6698	16.8963	18.5305	17.117	13.4489	25.0252	31.0038	23.7179	12.7182	12.4627	13.2267	31.5969	23.5895	32.9004	36.1079	15.7463	19.5593	18.0897	20.5246	22.1708	17.9723	193.576	177.464	178.7	163.794	167.359	131.276	232.334	108.6	525.034	105.319	242.827	121.377	3.21894	3.85217	2.11709	2.11701	8.02221
Smp_139350	Chr_7	8991089	81824	Chr_7	Sjp_0084340	SJC_S001758	22140	25.99	Aut_Shared	Aut_Shared	0.0166187	0.019717	0.0458508	0.0377788	0.0779503	0.0503543	0.0088628	0.0103914	0.0448119	0.010078	0.0565722	0.0854054	0.0141101	0.0308526	0.00375271	0.0051512	0.0963849	0.0808185	0.0265543	0.0669456	0.082494	0.062774	0.473703	0.412906	0.376616	1.01452	0.91745	1.18718	0.174781	0.272681	0.372602	1.40679	1.22482	2.23641	1.6475	1.74671	0.457273	0.893921	2.76709
Smp_158550	Chr_1	53409069	24299	Chr_1	Sjp_0084190	SJC_S001754	101084	8.06	Aut_Shared	Aut_Shared	2.43826	5.02271	4.97758	4.97723	5.80632	8.13658	1.04312	0.335077	1.75205	8.49797	8.97178	7.82447	2.5628	3.44351	1.69755	1.63487	4.15443	0.997871	0.958056	4.94215	0.711833	5.10998	7.77588	16.2155	17.6075	19.0626	18.2372	25.6323	4.41251	32.1825	2.90331	33.9666	7.40594	31.7003	8.77761	2.17104	4.87054	13.0936	2.45573
Smp_067260	Chr_1	53392096	15156	Chr_1	Sjp_0084180	SJC_S001754	88146	11.028	Aut_Shared	Aut_Shared	3.46617	2.71835	2.22119	4.24822	3.04955	1.60866	4.19833	1.91019	2.97027	1.17567	0.981758	1.01823	1.80208	1.43634	0.96348	1.42064	0.0851501	1.12716	1.26977	0.180713	1.47528	0.309433	14.4426	16.8288	11.5123	11.1957	8.84085	6.90497	15.9037	3.963	12.8023	3.33352	12.3058	4.19343	0	9.91667	5.68798	0	0
Smp_067250	Chr_1	53346801	30597	Chr_1	Sjp_0084160	SJC_S001754	48552	7.307	Aut_Shared	Aut_Shared	11.3492	8.48579	8.09988	9.67494	8.87228	7.74124	9.14189	3.84392	9.24461	6.77487	5.81707	5.43222	2.49398	3.01332	1.21989	1.47628	2.33856	2.02621	1.98836	2.33427	2.81277	2.17505	54.6553	47.946	43.8248	42.4481	43.1258	37.5699	40.332	28.0555	29.7626	23.8615	45.0526	24.9309	29.8615	4.26427	5.6329	5.36818	24.141
Smp_073510	Chr_1	10186842	8454	Chr_1	Sjp_0084080	SJC_S001749	9796	8.141	Aut_Shared	Aut_Shared	2.33442	3.11583	2.99261	3.11859	2.66275	2.92932	2.7304	1.95728	2.55722	2.4452	2.51206	2.74259	6.29495	5.0548	4.3384	4.92339	3.88419	5.93184	5.65427	4.58548	6.4873	5.60023	22.3416	35.7316	34.7322	30.0273	30.3923	29.4503	37.9781	31.0033	50.3663	36.2553	39.3021	39.0627	0	22.4626	28.474	10.6228	0
Smp_057360	Chr_7	5385613	11401	Chr_7	Sjp_0084070	SJC_S001747	6125	36.553	Aut_Shared	Aut_Shared	2.48142	2.17298	2.11906	1.57716	1.91769	1.69865	0.239463	0.0184713	0.191174	1.23607	1.21769	0.914449	0.19937	0.189336	0.00299254	0.0893435	0.0754632	0.0725034	0.0816764	0.702215	0	0.822695	7.94678	5.20863	6.94165	6.10047	7.16915	5.58683	0.959595	4.11107	0.0974138	4.19286	0.832568	3.30478	0	0	0	2.23364	0
Smp_008500	Chr_1	31102488	13242	Chr_1	Sjp_0083960	SJC_S001738	10130	9.25	Aut_Shared	Aut_Shared	15.3624	14.4869	13.7989	14.1026	14.2582	13.2679	12.6004	5.28465	11.1115	13.068	12.8896	12.0407	14.9337	9.96589	9.52532	11.9256	11.5433	13.3586	12.4	12.2986	13.094	14.1664	48.8418	43.8972	44.6028	44.1782	45.1834	42.9832	43.5386	39.8335	31.8388	40.6794	41.7418	40.1833	0	20.7042	12.2699	9.35656	0
Smp_045230	Chr_2	11795879	15801	Chr_2	Sjp_0083890	SJC_S001733	6841	10.432	Aut_Shared	Aut_Shared	7.51472	7.61396	6.27003	6.64226	6.50581	5.715	4.22842	1.43683	4.18662	5.10946	4.38203	3.96766	4.65809	6.1661	2.42913	2.46077	4.90953	2.45875	2.57339	3.60005	3.55099	3.98563	33.2432	29.5758	31.8947	30.0538	28.3194	26.1386	25.7302	27.3372	13.1233	24.273	25.1077	23.3187	3.39867	4.1406	3.06037	4.3744	0
Smp_059980	Chr_1	27255111	15072	Chr_1	Sjp_0083870	SJC_S001732	45522	20.766	Aut_Shared	Aut_Shared	10.7013	9.17987	11.12	8.58518	6.39018	9.07512	22.4842	23.7805	15.3182	7.3535	8.03301	8.64555	5.3071	2.71876	1.95355	4.40452	10.7031	22.6324	20.2442	15.2085	18.1099	14.0466	214.96	177.124	189.595	133.134	240.608	190.119	498.598	152.668	966.055	158.857	369.379	194.575	18.5091	179.095	160.316	104.67	39.2126
Smp_012450	Chr_1	21396210	4874	Chr_1	Sjp_0083860	SJC_S001732	20627	2.489	Aut_Shared	Aut_Shared	2.51621	1.85295	2.02148	2.53597	3.58139	2.62898	3.23907	5.64233	4.21131	0.789251	1.55736	1.67868	14.2794	16.4167	20.867	17.2307	3.73633	5.08788	4.84001	5.40324	3.98158	5.40666	17.6052	22.4709	11.64	20.0767	15.1262	19.5943	29.6272	9.05886	83.5409	8.45606	33.6716	15.9207	31.9203	30.9216	27.4722	26.5777	28.0139
Smp_012460	Chr_1	21401600	3000	Chr_1	Sjp_0083840	SJC_S001732	2236	10.765	Aut_Shared	Aut_Shared	8.26527	9.59196	8.35153	12.7563	12.7973	12.8054	13.2664	11.8039	17.1886	9.72034	11.2122	10.7585	27.9136	26.3546	19.8681	24.3294	13.5745	10.2867	10.2431	15.5905	11.1094	16.3025	23.9977	37.566	30.1087	37.7167	25.1702	37.7931	50.7246	33.3049	78.8136	38.1918	72.2659	40.2037	4.51007	7.17671	3.76044	6.12348	11.3834
Smp_149110	Chr_4	25801195	3554	Chr_4	Sjp_0083780	SJC_S001727	179	1.371	Aut_Shared	Aut_Shared	9.13617	9.53123	6.76038	6.9571	9.01398	7.63651	3.86427	2.36387	3.07943	8.21504	5.75216	7.9999	8.58846	6.55761	4.17595	5.67286	11.7409	5.89219	3.40616	16.1836	7.00354	13.0073	20.7458	16.6447	21.367	28.5626	23.1337	21.2697	12.0036	19.5415	11.126	12.3221	14.6293	23.2277	0	10.9577	15.8468	22.4748	8.74248
Smp_127130	Chr_6	18032239	9226	Chr_6	Sjp_0083700	SJC_S001718	58945	6.813	Aut_Shared	Aut_Shared	0.0950948	0.0752156	0	0.0411764	0	0	0.067619	0.158563	0.0854734	0	0	0.0383296	0.0117319	0	0	0.0076142	0	0	0	0	0	0	0.842797	0.275486	0.502547	0	0.272049	0	1.39934	0.242572	2.48596	0	0.980619	0.518994	0	0	0	0	0
Smp_127120	Chr_6	18055001	29270	Chr_6	Sjp_0083690	SJC_S001718	30493	19.355	Aut_Shared	Aut_Shared	2.95683	2.59465	2.29856	2.95681	3.05643	2.47174	3.46914	1.02559	3.99403	1.96225	1.94057	1.99008	1.80706	1.47372	0.925511	1.13401	1.406	1.02609	1.10288	1.382	2.13315	1.12157	14.7637	15.1978	12.9878	15.0396	12.8494	13.563	20.1276	10.156	10.962	9.87087	25.1002	11.0791	2.08994	1.99303	1.44824	1.69941	3.5038
Smp_115060	Chr_6	18095185	2388	Chr_6	Sjp_0083680	SJC_S001718	23933	2.813	Aut_Shared	Aut_Shared	43.6834	43.2653	38.5029	47.9193	44.5805	35.2028	48.681	41.1877	37.0038	33.3343	32.7866	31.8418	12.1323	7.7065	9.05813	12.1935	5.58439	7.9615	8.44884	6.5287	11.1298	6.63982	82.3978	93.5527	81.8554	79.9387	75.9779	70.7031	93.446	57.9611	138.664	56.6326	78.2298	59.7123	13.8521	23.7953	15.8124	22.9834	0
Smp_057060	Chr_1	31678342	8791	Chr_1	Sjp_0083610	SJC_S001715	44263	10.053	Aut_Shared	Aut_Shared	10.8485	14.7825	14.0402	9.2228	10.9428	10.1975	7.13739	4.24464	4.48927	8.46771	8.82854	6.6759	17.9229	16.8679	12.7957	16.0698	11.9073	9.93576	10.1336	11.5036	11.2295	12.3207	47.6849	40.4102	62.8145	46.7241	67.2033	49.0666	30.761	32.4726	34.811	33.9996	21.5162	28.9805	16.2005	14.2408	10.9363	11.9418	7.78996
Smp_160870	Chr_3	22405573	15066	Chr_3	Sjp_0083600	SJC_S001715	5330	23.145	Aut_Shared	Aut_Shared	8.63094	7.23997	6.04684	5.49676	5.81213	5.80517	5.58817	3.51228	5.49748	5.01897	4.83953	4.28745	5.40979	4.99771	5.63878	5.68386	2.30327	4.13324	4.42954	3.13242	3.83624	3.49822	73.604	48.7435	61.7202	48.4545	53.2837	49.6544	50.0043	40.6707	57.5813	41.4439	54.8049	37.6156	2.78143	7.96006	8.10138	4.14862	7.00196
Smp_018690	Chr_3	3102368	1345	Chr_3	Sjp_0083570	SJC_S001714	8325	0.65	Aut_Shared	Aut_Shared	25.2507	28.7757	24.8517	22.6586	20.2593	18.7917	8.6822	2.07748	3.80755	12.2904	11.5157	15.2666	3.27265	1.57772	1.47126	1.20128	3.51819	1.43402	1.15389	2.97619	2.50929	2.9887	14.0218	11.507	16.0103	11.227	14.0599	8.36042	5.44875	9.27356	2.11196	7.92821	3.7658	10.5718	0	0	2.5556	4.96973	0
Smp_073800	Chr_1	9475359	33919	Chr_1	Sjp_0083520	SJC_S001711	46	31.834	Aut_Shared	Aut_Shared	1.11257	0.941696	0.927522	1.08833	1.17735	1.10998	0.741668	0.250271	0.626526	0.719938	0.831362	0.705472	1.61576	0.928718	0.850963	1.29028	1.46272	1.16977	0.704638	1.40998	1.60446	1.21804	6.41668	6.45117	5.68128	6.78199	5.96273	6.61195	5.70362	4.98087	3.67068	5.80345	5.3544	5.23858	2.06725	3.94671	6.3174	6.17313	0
Smp_155720	Chr_7	92104	19178	Chr_7	Sjp_0083510	SJC_S001710	45485	15.781	Aut_Shared	Aut_Shared	5.87079	5.76382	5.09289	4.67528	5.82835	4.96655	2.56165	1.23219	2.50003	3.48549	3.42187	2.92067	4.40978	1.53573	1.71675	3.72159	2.10102	3.33323	4.03008	4.35032	2.46376	4.12223	35.3291	29.537	35.4861	35.6242	33.1519	31.3577	18.6165	23.3729	15.4992	22.9345	20.5339	20.2848	36.6985	24.0265	23.8416	31.5957	30.9509
Smp_142790	Chr_4	30439025	19479	Chr_4	Sjp_0083490	SJC_S001709	4380	4.074	Aut_Shared	Aut_Shared	3.02154	2.64146	3.08754	2.6511	2.43668	2.14156	0.50886	0.198875	0.750426	1.63945	1.34518	1.05763	0.0222268	0.0056348	0.0210183	0.00901595	0.161951	0.0141453	0	0.0216318	0	0.0229296	5.43169	5.0176	4.36538	4.0101	5.03125	4.11611	1.30703	3.60248	0.835908	3.08591	2.19824	2.61769	0	0	0	0	0
Smp_099930	Chr_3	25436115	22140	Chr_3	Sjp_0083430	SJC_S001705	143504	18.816	Aut_Shared	Aut_Shared	12.2694	13.5764	13.1239	10.7571	13.265	13.2073	11.8624	7.65032	8.60374	11.4774	11.8775	11.2764	6.68304	3.66363	5.29646	8.72555	6.96238	7.84049	8.43989	8.52629	9.4512	7.7366	61.3104	54.9915	67.9993	64.0978	68.3088	66.093	59.7962	52.888	69.8408	55.5835	47.3296	56.4332	11.2404	40.9247	47.8612	37.1145	59.8242
Smp_176970	Chr_3	25469864	29348	Chr_3	Sjp_0083420	SJC_S001705	105533	20.709	Aut_Shared	Aut_Shared	0.281565	0.309312	0.262141	0.277704	0.41088	0.351084	0.0389301	0.0130413	0.105449	0.240311	0.322721	0.315249	0.23481	0.295456	0.120903	0.10532	0.258955	0.0938862	0.095188	0.244079	0.0574995	0.190237	2.20159	2.0047	2.43801	2.88679	1.77665	2.36467	0.348135	1.94624	0.185541	2.56859	0.975854	2.32412	13.2246	0.973053	4.27629	4.07855	0
Smp_176980	Chr_3	25501678	17615	Chr_3	Sjp_0083410	SJC_S001705	83726	16.431	Aut_Shared	Aut_Shared	0	0	0	0	0	0	0	0	0.0265807	0	0	0	0.00204823	0.00623107	0	0	0.00814038	0	0.0352424	0	0	0	0	0	0	0	0	0	0	0	0	0	0.319225	0	0	0	0	0	9.9579
Smp_126430	Chr_1	63480367	9689	Chr_1	Sjp_0083250	SJC_S001699	22593	1.874	Aut_Shared	Aut_Shared	0	0	0	0	0	0.232783	0.122916	0.0720577	0	0.0698842	0.285303	0	0.0484091	0.0641939	0.0352131	0.0108755	0.0147995	0.45501	0.128144	0.0217446	0.217708	0	0	0	0	0	0	0	0.424042	0.441041	0	1.36523	0	0.471813	0	4.88312	3.23481	0	0
Smp_049730	Chr_1	50482296	19175	Chr_1	Sjp_0083220	SJC_S001698	48974	18.423	Aut_Shared	Aut_Shared	14.4771	13.1011	12.5342	12.2885	12.8442	11.7053	9.26477	6.94861	7.71257	9.6749	9.71486	8.27091	17.0435	12.6179	11.7131	15.6269	10.2226	6.46632	5.40666	7.70215	8.7125	7.53532	73.5237	64.0166	69.9599	65.2807	69.2927	62.3624	49.9937	48.5238	67.7596	49.1044	45.5546	44.9961	19.061	16.6975	10.7629	16.3998	7.73617
Smp_154340	Chr_1	50593846	2981	Chr_1	Sjp_0083210	SJC_S001698	41757	3.631	Aut_Shared	Aut_Shared	10.8843	9.17346	8.75176	10.1212	8.03453	8.73032	9.10338	7.40076	6.53538	7.93496	8.20909	7.98306	29.205	27.0381	13.6998	16.2955	17.5092	20.4273	19.7838	23.4642	23.4925	20.1522	56.0212	58.6623	47.2985	43.684	48.3288	49.4728	65.0281	47.0876	87.7396	50.6473	48.4541	50.6782	20.3127	65.1548	83.3181	72.5808	87.5457
Smp_059810	Chr_1	50629281	4266	Chr_1	Sjp_0083200	SJC_S001698	8348	12.07	Aut_Shared	Aut_Shared	6.83486	6.96278	6.59292	6.22894	6.51252	5.71046	9.38933	6.79096	9.13058	7.67115	7.28677	7.56158	17.0503	20.0344	11.9725	9.62502	8.13433	15.9535	16.1529	8.19817	13.4493	10.7316	102.799	93.6899	103.484	98.5175	103.452	81.6291	117.469	89.8062	158.031	82.9667	128.99	96.4444	4.96808	8.96159	16.5777	5.39815	8.36539
Smp_002080	Chr_6	2609123	10092	Chr_6	Sjp_0083130	SJC_S001696	27497	15.329	Aut_Shared	Aut_Shared	21.2734	19.0884	18.2946	19.3258	17.3266	13.3279	114.481	179.936	133.92	10.7562	9.862	11.8653	37.5383	28.3971	43.7259	43.881	9.19293	30.1693	31.0028	9.3108	27.8407	11.2414	260.408	234.225	227.271	208.362	228.075	162.363	1364.81	118.131	3900.61	108.842	1768.35	140.671	63.5699	67.5009	61.4048	26.4923	124.725
Smp_176930	Chr_1	56606609	22997	Chr_1	Sjp_0083100	SJC_S001694	118802	14.973	Aut_Shared	Aut_Shared	9.24534	6.36576	7.55196	8.7591	5.46634	6.93409	2.85372	1.22653	2.65438	8.42298	10.1233	7.98784	3.74179	3.8612	2.79062	2.24825	3.57905	0.41935	0.364427	4.26918	0.531998	3.69987	53.1161	51.1081	37.9175	30.6424	46.1843	39.7565	17.4933	48.3934	14.0124	57.7094	18.0619	49.0057	12.144	1.9339	3.38103	20.6349	0
Smp_181200	Chr_1	56683166	15751	Chr_1	Sjp_0083090	SJC_S001694	61399	23.133	Aut_Shared	Aut_Shared	0.830868	0.542726	0.669675	0.22435	0.332794	0.4463	2.55905	0.239332	2.73129	0.407614	0.479582	0.395102	0.203866	0.171889	0.0433217	0.0379096	0.0273112	0.192426	0.197065	0.0535034	0.0535679	0.0567132	2.33968	0.702763	1.58364	1.01571	1.93911	1.40468	9.48422	1.5106	1.38024	1.76525	11.3306	1.4213	0	0	0.919091	0	0
Smp_181190	Chr_1	56702498	21698	Chr_1	Sjp_0083080	SJC_S001694	24821	33.656	Aut_Shared	Aut_Shared	0.288751	0.395874	0.326532	0.275067	0.294956	0.311079	0.0615966	0.00802449	0.0389305	0.377449	0.34552	0.259929	0.129699	0.173677	0.0455997	0.0696076	0.2313	0.0634937	0	0.184486	0.038886	0.236723	2.5215	2.23222	3.32029	2.21795	2.88264	2.40565	0.610541	2.93317	0.123959	3.12012	0.52972	2.26441	0	0	1.18565	2.31361	0
Smp_181170	Chr_1	56740227	16121	Chr_1	Sjp_0083070	SJC_S001694	3826	11.675	Aut_Shared	Aut_Shared	5.90076	6.10104	5.95405	5.49055	6.52462	6.7506	3.2554	1.0294	3.21716	7.0333	7.33867	5.13332	2.62076	2.14695	1.07935	1.30074	2.66843	1.05969	0.789423	2.50922	1.07294	2.8537	20.4556	19.49	21.8861	22.5039	21.6352	23.3024	12.4051	24.3016	7.36025	25.2042	13.9541	18.6715	0	3.93636	1.47399	8.63845	0
Smp_097370	Chr_7	789469	20440	Chr_7	Sjp_0083060	SJC_S001693	70835	12.271	Aut_Shared	Aut_Shared	3.27346	3.34084	3.51761	2.98344	3.31849	3.24691	2.06486	2.60806	1.64909	1.41945	1.32891	1.40455	1.83929	1.43197	1.1968	1.14446	1.11543	0.795337	0.698546	1.07197	0.639829	0.819432	32.2114	29.8211	31.9721	29.7492	36.4239	33.3667	23.4746	14.7415	51.224	14.0223	18.7782	14.6612	0	2.33863	2.04593	2.99545	0
Smp_175650	Chr_7	713271	59882	Chr_7	Sjp_0083050	SJC_S001693	24342	36.237	Aut_Shared	Aut_Shared	1.82366	1.54142	1.51272	1.47092	1.66046	1.55296	1.38256	0.57015	1.41416	1.31913	1.20618	0.915217	1.09416	0.622589	0.50879	0.958437	0.862052	1.43562	1.71055	1.15049	1.09199	1.12254	21.5204	18.6231	19.6597	19.8794	19.1033	19.2823	18.6674	15.882	13.5907	14.8716	20.0103	11.8081	18.181	2.90655	3.07945	3.01675	14.7515
Smp_175640	Chr_7	676979	25142	Chr_7	Sjp_0083040	SJC_S001693	9569	14.413	Aut_Shared	Aut_Shared	2.65212	3.46654	3.21532	2.54979	3.09238	3.1982	1.30251	0.562143	0.848466	2.23527	2.46685	1.69406	3.50148	2.90168	1.23895	1.86784	2.30414	2.23568	1.90125	3.08374	1.42627	2.40714	20.9966	16.7956	28.617	24.6585	26.6893	24.4238	11.7649	17.3413	8.6167	18.5129	7.99164	13.7328	15.6845	10.8121	11.9799	7.45002	3.29601
Smp_149310	Chr_4	6049078	62151	Chr_4	Sjp_0083010	SJC_S001692	88820	0.452	Aut_Shared	Aut_Shared	1.43336	0	3.80816	2.17228	1.34464	0.965124	0.509611	0	1.61043	1.15896	1.47859	3.46645	0.037153	0.0788824	0.0186644	0.031083	0.0207645	0.0088667	0.0149827	0.0135594	0.0135758	0.0287458	1.37599	2.69863	0	1.26297	4.44162	1.88099	0	1.58415	0	3.26911	4.26936	6.77869	0	0.16787	0	0	0
Smp_149300	Chr_4	5939189	18554	Chr_4	Sjp_0083000	SJC_S001692	1873	51.819	Aut_Shared	Aut_Shared	3.20488	4.0397	3.47504	2.83139	3.98	3.41509	2.49152	0.833894	2.47793	2.84828	2.29055	2.21232	6.596	10.881	3.45336	3.56279	6.32956	4.03935	4.09871	7.24457	5.09323	5.87374	29.5637	26.381	37.3152	35.4054	34.0977	32.494	23.9953	25.2675	14.1716	20.7608	26.1708	20.9704	6.55556	10.0778	15.9205	18.2293	11.0102
Smp_083770	Chr_1	37238912	42432	Chr_1	Sjp_0082990	SJC_S001691	203764	26.61	Aut_Shared	Aut_Shared	0.300283	0.404409	0.398066	0.247748	0.281696	0.218582	4.63977	2.93821	4.43149	0.127961	0.0703233	0.0588815	0.0459158	0.0456989	0.0321625	0.0322834	0.165588	1.14937	1.207	0.0347563	0.984294	0.0315784	3.58815	2.34572	4.47814	3.52319	5.01002	2.96582	48.5843	1.29692	55.0356	1.04082	52.2997	1.02771	0	12.2769	11.8906	0.683262	25.4133
Smp_083780	Chr_1	37321163	14030	Chr_1	Sjp_0082980	SJC_S001691	158210	13.31	Aut_Shared	Aut_Shared	7.07428	8.00814	6.98344	6.17556	7.59533	6.44576	8.09925	4.77851	10.5988	5.27394	4.60947	4.42427	5.33608	6.77494	3.45071	3.53246	3.03547	4.45809	4.46902	5.27083	4.84118	5.17319	25.5561	22.4472	29.9666	26.3399	27.0062	24.884	37.2169	22.1487	39.7542	18.4015	53.3795	20.529	1.87971	11.9601	12.5278	8.16222	3.15933
Smp_083790	Chr_1	37349519	12242	Chr_1	Sjp_0082970	SJC_S001691	138956	5.213	Aut_Shared	Aut_Shared	21.335	21.9212	19.8115	22.0908	23.0846	19.6653	19.3095	12.5115	14.0472	12.9631	13.0767	12.1227	5.69694	4.58455	3.90175	5.45428	1.74526	1.28293	1.90163	1.77261	3.41166	2.00666	44.6796	48.5714	46.5326	48.2467	44.4415	41.9388	42.4627	26.0102	50.3303	26.6578	34.6574	26.082	3.22334	10.9526	12.5691	8.76581	0
Smp_142430	Chr_2	4837815	11334	Chr_2	Sjp_0082960	SJC_S001690	177107	10.881	Aut_Shared	Aut_Shared	0.396949	0.306119	0.377227	0.0257821	0.0372379	0.0133638	0.0423388	0	0.0936567	0	0	0.0119998	0.146432	0.0807013	0	0.00929707	0.0126516	0.0243107	0	0	0	0	1.6625	0.0603804	1.21162	0.16955	1.72919	0.0631291	0.204469	0	0	0	0.644791	0	0	0	0	0	0
Smp_142440	Chr_2	4858239	12248	Chr_2	Sjp_0082940	SJC_S001690	146965	8.337	Aut_Shared	Aut_Shared	0.259038	0.368797	0.269991	0.0336494	0	0	0.0552583	0.0161972	0.104773	0.0314173	0.0480981	0	0.209149	0.24196	0	0	0	0	0.0253427	0.0344028	0	0	0.903804	0.236342	1.50899	0	1.28366	0	0.50021	0.104053	0.213272	0.322091	1.12171	0	0	0	0	2.13859	0
Smp_142450	Chr_2	4888050	9952	Chr_2	Sjp_0082930	SJC_S001690	116483	4.695	Aut_Shared	Aut_Shared	12.4654	15.2805	15.9339	10.4267	15.75	15.6717	9.71419	3.79654	7.28688	10.9066	11.0747	9.67802	8.39272	5.9777	3.93907	5.41053	6.72874	5.70344	5.98838	6.47799	6.69776	6.82175	65.7048	50.4459	79.7241	71.1772	87.7957	81.4634	47.9924	55.6336	33.3526	56.0427	42.3731	51.0467	17.5047	13.2938	10.8157	8.80445	21.904
Smp_037590	Chr_2	4908879	15561	Chr_2	Sjp_0082920	SJC_S001690	88757	22.703	Aut_Shared	Aut_Shared	5.32695	3.37446	3.33598	6.26486	4.80983	2.91426	8.47696	4.00891	8.85564	2.28434	2.60229	2.8296	14.9457	7.75655	10.1865	17.4391	3.91632	7.11818	7.20092	4.58978	8.29596	4.80773	35.0565	42.1502	22.256	30.5116	23.6778	19.7979	58.6364	14.51	50.7656	16.5883	68.8617	19.1536	23.7308	26.0067	28.0136	13.9562	26.5982
Smp_142460	Chr_2	4929055	19683	Chr_2	Sjp_0082910	SJC_S001690	48006	20.452	Aut_Shared	Aut_Shared	0.232306	0.250559	0.168325	0.390927	0.227833	0.170638	0.033788	0.00660258	0.234903	0.140875	0.104568	0.0510736	0.10265	0.0985163	0.0433344	0.032121	0.0291404	0	0	0.107038	0.0428669	0	0.819873	1.1566	0.823372	0.831743	0.501441	0.589879	0.11941	0.720343	0.0509124	0.384448	1.00415	0.186007	0	0	0	0	0
Smp_037610	Chr_2	4967655	11118	Chr_2	Sjp_0082900	SJC_S001690	12600	8.313	Aut_Shared	Aut_Shared	0.129893	0.215753	0.238915	0.236226	0.146224	0.192413	0.0415633	0	0.0700506	0.204802	0.128632	0.0471201	0.042187	0.00658153	0.00920615	0.0284331	0.0257947	0	0	0	0	0.0602597	0.285543	0.466678	0.340529	0.262088	0.645199	0.390338	0.0790168	0.534199	0	0.339199	0.276864	0.131878	0	0	0	0	0
Smp_126560	Chr_1	41119453	37841	Chr_1	Sjp_0082880	SJC_S001688	610	0.818	Aut_Shared	Aut_Shared	0	0.31323	0.323733	0	0	0	0	0	0	0	0	0	0.0352778	0.0183702	0	0.000928208	0.0075787	0	0	0	0	0	0	0	0.259379	0	0.280825	0	0	0	0	0	0	0	1.59256	0	0	0	0
Smp_057020	Chr_1	31624194	13849	Chr_1	Sjp_0082780	SJC_S001678	16539	6.014	Aut_Shared	Aut_Shared	3.59096	2.9823	3.28045	2.70552	2.8297	2.7564	3.50457	1.57175	2.13024	1.69856	1.46689	1.15068	3.71764	6.13962	1.99303	2.2116	1.62558	2.30792	2.08441	1.50607	2.07145	2.19307	15.0474	10.4046	13.1137	10.3585	12.8902	10.9772	13.4529	5.99664	11.9497	5.3281	9.98857	4.72218	2.38367	10.6219	10.6029	4.53183	0
Smp_210090	Chr_7	4001347	46974	Chr_7	Sjp_0082760	SJC_S001676	923	23.507	Aut_Shared	Aut_Shared	1.45156	0.991883	0.957551	1.16357	1.27552	0.958815	0.857409	0.247014	0.755566	1.1811	1.0292	0.733195	0.808785	0.647243	0.392211	0.551832	1.09588	0.645231	0.674001	0.829743	0.655614	0.841489	15.8437	13.465	11.1269	12.9265	11.1377	10.8894	8.52512	11.1469	4.36178	9.41045	8.32972	6.99219	5.63	4.77409	1.5618	5.72564	2.36228
Smp_016380	Chr_4	27946180	11656	Chr_4	Sjp_0082690	SJC_S001665	3742	6.496	Aut_Shared	Aut_Shared	10.9376	6.90253	5.62566	15.2446	7.82802	4.70082	2.85448	0.415751	4.95286	4.11275	3.00416	2.3316	9.8278	8.14538	4.29402	6.06298	3.33386	0.827368	0.932044	3.30774	1.62872	3.48702	15.8275	23.9789	11.0855	11.9332	8.92048	7.64136	5.94409	8.20701	1.9267	5.70763	12.2284	5.22136	1.64103	1.73984	3.18829	4.00681	0
Smp_141100	Chr_1	15165397	26973	Chr_1	Sjp_0082580	SJC_S001656	8163	20.168	Aut_Shared	Aut_Shared	2.96613	2.92201	2.85586	2.65679	3.5058	3.08589	1.18781	0.227649	0.880657	3.4546	3.61865	2.77739	1.17309	1.21942	0.3567	0.44926	1.2493	1.06239	0.736493	1.17944	0.750749	1.03494	21.0268	19.1065	20.8159	22.5784	20.3357	21.6965	8.17755	22.2915	3.06516	21.9883	6.48629	19.3474	2.34576	3.48418	0.652086	6.37071	0
Smp_137690	Chr_2	7745792	19273	Chr_2	Sjp_0082570	SJC_S001655	5954	12.525	Aut_Shared	Aut_Shared	0	0.0409137	0.0105714	0.055995	0.113226	0.174146	0.0459769	0.0107813	0.0232467	0.083649	0.0533591	0.0833979	0.00561609	0.0227801	0.0177025	0.0364493	0.141362	0.100076	0.0322106	0.0546576	0.153226	0.069524	0	0.108901	0	0.382246	0.0537714	0.626222	0.276583	0.383561	0.0982712	0.593651	0.387644	0.410323	0	1.25512	3.30333	0	10.0294
Smp_017350	Chr_2	33884435	5902	Chr_2	Sjp_0082540	SJC_S001652	22124	4.636	Aut_Shared	Aut_Shared	15.1396	11.9379	9.22507	11.5276	9.83249	9.15882	2.80726	0.728193	2.60642	5.11309	5.18974	5.23856	4.41979	3.49626	3.5436	2.42216	3.74152	0.373483	0.157776	3.78387	0.643319	2.87572	29.1148	21.8242	21.2766	18.2844	17.8069	17.8053	7.26929	11.7191	3.87422	11.5069	6.70727	12.4019	0	0	0	2.4582	0
Smp_017360	Chr_2	33893318	12449	Chr_2	Sjp_0082530	SJC_S001652	6464	10.9	Aut_Shared	Aut_Shared	51.4144	44.7801	38.8474	57.1751	47.8045	37.2868	71.2799	66.7871	71.6427	37.2944	36.8865	39.9016	61.1056	45.3007	59.2303	65.3816	20.042	40.194	37.1759	26.5363	32.2955	32.1826	173.557	199.568	154.552	163.888	142.833	127.6	315.214	149.395	530.171	150.628	350.789	170.199	61.3888	179.233	182.037	99.3094	176.039
Smp_152980	Chr_7	5201935	5986	Chr_7	Sjp_0082460	SJC_S001645	3832	6.135	Aut_Shared	Aut_Shared	0.316812	0.250584	0.172658	0.137181	0.066045	0.142212	0.0750918	0	0.213569	0.149428	0.174298	0.191545	0.0783554	0.0427844	0.0854945	0.0293387	0	0	0	0	0	0	0.894017	0.389637	0.710784	0.273528	0.384777	0.305531	0.412328	0.857715	0	0.796509	0.924635	0.917558	0	0	0	0	0
Smp_140590	Chr_1	23951750	39971	Chr_1	Sjp_0082420	SJC_S001641	2040	22.676	Aut_Shared	Aut_Shared	8.8285	7.6157	7.62583	9.34044	7.44223	7.82978	1.75226	0.202471	1.97098	8.74973	8.34077	7.44517	6.57667	4.28284	2.74081	3.70743	7.92102	0.861678	0.947399	6.66241	1.69928	5.91675	68.6052	75.2466	60.1798	58.8649	62.9765	62.9261	16.0191	74.0772	2.98688	71.2219	20.226	68.9047	22.707	3.43909	5.85192	20.6802	5.44784
Smp_139330	Chr_7	8823107	23947	Chr_7	Sjp_0082390	SJC_S001638	1779	10.679	Aut_Shared	Aut_Shared	1.84028	2.61524	2.44256	1.47111	2.2386	1.74293	1.04614	0.139095	0.299917	1.9867	1.90252	1.56503	1.16012	0.542377	0.709515	0.97539	0.952079	0.0690368	0.259237	0.527873	0.229021	0.540891	18.9748	15.0509	31.0768	26.9371	27.4397	21.4426	12.6019	22.2821	4.77602	19.535	5.10241	18.2281	2.6176	0.555568	0.728094	2.13358	0
Smp_053020	Chr_5	1813678	11965	Chr_5	Sjp_0082350	SJC_S001634	36345	19.594	Aut_Shared	Aut_Shared	0.760501	0.836899	1.0339	0.544061	0.90988	0.823759	0.822909	0.654712	0.646407	0.822111	1.07783	0.932927	3.09685	4.09441	2.6861	2.28976	2.92418	1.612	1.53058	1.84887	3.17331	2.05311	12.4821	7.22366	14.1537	14.8375	17.1734	14.4057	12.4574	12.3679	20.0385	16.1645	12.2218	14.6169	6.75042	2.15069	2.82123	0.918096	5.69868
Smp_053030	Chr_5	1830277	6148	Chr_5	Sjp_0082340	SJC_S001634	25690	9.712	Aut_Shared	Aut_Shared	22.0363	21.2639	20.45	18.8333	19.233	19.3443	26.4806	23.6786	21.7055	21.9395	24.8144	25.1944	30.9564	35.2359	31.2378	28.7942	11.895	20.3919	22.4165	15.3523	19.6939	15.2563	72.845	62.6381	69.6322	61.1116	70.3602	64.227	89.9666	67.4059	144.413	74.7029	81.6112	81.8521	10.4202	45.0072	55.1749	30.2383	17.5987
Smp_150560	Chr_5	1863017	25686	Chr_5	Sjp_0082330	SJC_S001634	538	9.136	Aut_Shared	Aut_Shared	3.38029	3.39348	3.47829	2.93247	3.88067	2.5307	1.94138	0.384297	2.00782	1.57683	1.88734	1.31484	3.28967	3.49402	1.65901	2.00605	1.89248	2.09179	1.98183	1.62405	3.05492	1.88667	13.7814	11.0742	13.8102	14.582	13.9017	10.0084	8.10404	5.83964	2.93586	7.04867	9.65076	5.53986	5.42739	11.5051	6.77442	4.78327	2.27691
Smp_155740	Chr_4	17639475	26661	Chr_4	Sjp_0082320	SJC_S001633	35018	7.489	Aut_Shared	Aut_Shared	17.5617	16.0802	16.142	15.9203	13.9048	13.184	13.9178	9.43034	14.2492	13.0456	11.3514	12.6054	9.15219	7.06869	6.30635	8.34468	3.70032	4.41298	4.10976	3.07399	5.23763	2.78096	44.3516	40.7655	42.3882	34.055	44.6853	34.3634	41.0257	35.7156	52.4206	31.0188	46.0116	36.8156	9.64935	32.2497	26.1571	15.0701	20.3054
Smp_113630	Chr_4	17593168	4771	Chr_4	Sjp_0082300	SJC_S001633	22706	7.857	Aut_Shared	Aut_Shared	29.6853	29.6757	26.3061	26.7431	27.4611	22.0977	41.5129	48.6212	35.6128	24.7358	24.0382	26.9382	22.1877	23.4965	29.8988	21.718	10.0083	9.93343	11.1902	11.2164	16.8891	9.36167	249.639	224.852	252.673	231.288	233.618	190.025	295.927	159.422	630.363	157.272	271.925	188.152	3.27385	22.9448	18.2392	16.0269	0
Smp_156390	Chr_3	15807186	37293	Chr_3	Sjp_0082280	SJC_S001632	28201	0.81	Aut_Shared	Aut_Shared	16.2637	24.6732	21.5774	15.2389	12.0055	12.0279	5.8297	0.666845	6.47034	10.9944	9.57104	6.93148	0.86975	0.985967	0.263481	0.264659	1.28424	0.450695	0.67418	0.949099	0.961556	1.3833	13.3868	13.0205	20.6373	8.39127	16.2307	9.59624	6.6861	13.1565	1.54093	10.8601	8.10455	8.44465	0	2.17109	2.27463	2.77839	0
Smp_126730	Chr_1	30987701	20890	Chr_1	Sjp_0082170	SJC_S001624	66793	1.308	Aut_Shared	Aut_Shared	25.5916	17.4341	15.2855	27.3457	13.785	11.2283	3.08182	0.929147	1.89213	7.90984	7.56206	5.3905	0.868744	0.649769	0.341343	0.299288	0.75506	0.0923294	0.22288	0.504268	0.16156	0.833852	14.7367	16.5398	10.7314	8.2594	10.1032	7.04189	2.2375	5.70538	1.38483	6.04186	1.41624	4.7382	4.02227	1.70975	2.24463	4.38074	0
Smp_048940	Chr_2	13753927	6913	Chr_2	Sjp_0082090	SJC_S001616	14823	0.856	Aut_Shared	Aut_Shared	157.177	159.241	160.095	165.175	165.672	151.188	153.787	103.801	125.344	173.801	156.775	160.162	16.2784	13.0988	9.4265	7.51975	13.1922	9.56588	8.0372	11.8858	9.88625	11.4359	122.541	135.913	134.585	131.462	138.275	130.826	124.627	130.98	153.54	118.041	107.037	129.96	9.62452	5.28458	3.29438	4.29804	6.38849
Smp_085680	Chr_6	6549134	32228	Chr_6	Sjp_0082080	SJC_S001615	5759	20.495	Aut_Shared	Aut_Shared	0.0105372	0	0.0129209	0.00684398	0	0	0.011239	0.072476	0.10655	0.00639	0.00652181	0.00637081	0.0111951	0.0170287	0	0.00217974	0	0	0	0	0	0	0.282108	0.276638	0	0	0.273188	0	0.0780663	0.0811958	0.332848	0	0.109414	0	0	0	0	0	0
Smp_131100	Chr_4	28064944	24122	Chr_4	Sjp_0082000	SJC_S001608	14885	25.876	Aut_Shared	Aut_Shared	2.04476	1.78234	1.70907	1.65333	1.80859	1.28126	1.90499	0.897596	1.86789	1.14889	1.19841	1.18076	1.07243	0.99043	0.670423	0.470324	0.778727	1.14227	1.31252	0.742395	1.92381	0.694353	16.9305	13.3598	14.4982	13.8969	14.9748	9.99172	19.8962	11.2914	17.3357	11.2078	21.4637	10.7932	3.32155	9.17101	4.62675	1.80685	16.8215
Smp_210260	Chr_4	25823720	27294	Chr_4	Sjp_0081930	SJC_S001605	7543	0.872	Aut_Shared	Aut_Shared	27.9857	20.5683	20.1951	22.3591	22.5361	16.8424	12.5474	3.71659	11.3528	11.7146	14.5621	13.7757	2.39394	1.87397	1.62002	1.7566	1.89656	2.18055	1.9333	1.94519	2.98314	1.97189	21.0967	13.9781	11.2196	13.0836	13.2516	12.0813	15.4627	13.9492	11.1001	14.9011	13.7107	17.7314	8.13353	3.11254	2.62556	4.54926	6.24137
Smp_131360	Chr_6	17345788	23813	Chr_6	Sjp_0081920	SJC_S001604	8309	27.196	Aut_Shared	Aut_Shared	2.51726	2.27996	2.03508	2.23326	2.17521	1.66286	2.21908	0.734863	1.30615	1.42539	1.18448	1.29149	3.43479	4.32502	2.84257	2.96034	1.95702	1.71249	1.42079	1.65446	3.34835	1.60367	20.735	17.7227	17.3764	16.3957	16.2353	13.3106	20.7805	12.46	13.1413	10.7762	13.9104	11.8627	4.75153	12.603	7.92566	3.8715	3.99907
Smp_197630	Chr_3	22849632	6229	Chr_3	Sjp_0081780	SJC_S001591	58724	5.325	Aut_Shared	Aut_Shared	0	0	0	0	0	0.0273074	0	0	0	0.024594	0	0	0	0	0	0	0	0	0	0	0	0	0	0	0	0	0	0.299249	0	0.504047	0	0	0	0.269607	34.2842	0	1.73864	6.77603	10.5602
Smp_136710	Chr_3	22881720	50544	Chr_3	Sjp_0081760	SJC_S001591	720	29.031	Aut_Shared	Aut_Shared	16.3583	25.7625	31.5795	17.3601	21.6264	28.9161	5.6255	1.74894	2.29675	27.9916	34.5776	21.2062	3.99671	0.975762	2.38753	3.43988	13.8417	2.8511	2.84949	8.39497	3.01315	8.83676	128.097	138.441	207.359	166.919	262.504	230.752	52.2456	236.894	30.3971	295.577	23.6975	193.281	13.3294	1.06688	1.18617	3.55923	9.91743
Smp_054790	Chr_1	42679279	45720	Chr_1	Sjp_0081720	SJC_S001589	23202	13.556	Aut_Shared	Aut_Shared	7.80618	6.65315	6.28044	6.9637	6.85971	5.45992	4.37545	1.16548	4.29574	7.44854	6.90213	5.26864	3.66557	3.11531	2.30662	3.27735	3.63814	3.76664	3.90373	3.35932	5.30572	3.1652	27.1023	24.6965	23.2186	22.8454	22.6031	20.0366	15.3977	24.102	8.54891	22.3723	16.6896	18.5969	0	2.12804	2.35772	0	0
Smp_151420	Chr_1	42796306	45740	Chr_1	Sjp_0081710	SJC_S001589	2297	3.598	Aut_Shared	Aut_Shared	2.88107	2.13637	2.35521	2.61198	2.70274	3.75856	2.46477	0.41284	3.07512	8.48093	7.13274	6.96759	0.826661	1.07824	0.521392	0.525252	0.99378	0.228912	0.244301	1.32195	0.332039	1.20108	6.90954	6.55702	4.78458	5.93284	5.61186	9.29303	7.77153	24.6341	2.62977	18.2692	10.0277	19.4902	3.31461	2.81138	3.22002	8.99253	0
Smp_123830	Chr_1	8869986	48504	Chr_1	Sjp_0081590	SJC_S001584	29330	32.261	Aut_Shared	Aut_Shared	13.482	15.9478	17.2173	12.6524	12.2331	18.665	10.8136	3.27325	4.63901	21.5559	17.0618	13.8013	6.19552	3.2254	7.9513	9.94624	32.0345	4.65818	3.94204	25.914	7.34088	30.2773	92.8327	84.297	109.516	81.948	125.159	129.056	82.3824	148.998	44.2013	119.041	39.5739	103.768	115.9	38.2075	33.9125	191.985	30.588
Smp_055240	Chr_4	24120580	37939	Chr_4	Sjp_0081580	SJC_S001583	53508	24.964	Aut_Shared	Aut_Shared	1.12461	0.964784	1.10321	0.539404	1.055	0.937804	0.143019	0.0108185	0.0466536	0.640021	0.524721	0.261516	0.63336	0.46482	0.17626	0.261079	0.370397	0.0944143	0.0654519	0.405384	0.144557	0.470909	4.45101	2.19721	3.95402	4.16879	4.3396	4.06672	0.80438	3.3465	0.107175	2.88649	0.317075	1.56625	0	0	0	1.76862	0
Smp_003330	Chr_1	8385121	656	Chr_1	Sjp_0081490	SJC_S001578	32330	0.318	Aut_Shared	Aut_Shared	10.1868	6.44583	7.49473	4.41093	7.00793	6.85906	3.25959	3.39713	5.03588	7.413	10.0879	6.56955	62.0394	69.2136	40.047	30.5732	33.8809	17.2211	19.3998	29.547	30.8688	29.277	4.39719	2.87463	5.24395	1.34534	6.6238	4.00732	4.05604	8.43728	6.91742	11.3175	9.09558	8.12336	0	14.6157	3.22728	0	0
Smp_003340	Chr_1	8341994	31797	Chr_1	Sjp_0081480	SJC_S001578	593	29.013	Aut_Shared	Aut_Shared	3.87066	3.33822	3.06225	3.63565	3.28891	3.33295	3.05665	1.78726	3.23149	3.16879	3.42765	2.79924	5.12425	4.57492	3.62672	4.89467	2.82754	4.35875	4.1195	3.10754	3.18426	2.79531	31.2475	29.4413	26.4311	27.0251	26.5368	28.2715	25.6378	25.3675	26.6055	27.0167	30.5852	23.8841	7.60996	21.9428	18.582	14.0362	17.8872
Smp_087870	Chr_6	5148897	12276	Chr_6	Sjp_0081450	SJC_S001575	30196	8.255	Aut_Shared	Aut_Shared	5.41536	3.81772	3.30416	3.55129	2.89594	3.18832	1.52075	0.572533	0.705428	2.68113	2.4126	1.8506	1.8369	2.578	1.01164	1.1731	2.6048	0.314233	0.202279	2.00798	0.446755	1.07332	19.9466	13.6512	14.7434	11.8241	14.1516	12.0714	6.0947	9.26933	3.92237	8.70043	2.90106	7.16516	2.74814	2.3334	0	2.24043	0
Smp_087860	Chr_6	5121384	4793	Chr_6	Sjp_0081430	SJC_S001575	4758	6.31	Aut_Shared	Aut_Shared	6.02361	5.60359	6.73575	4.6904	5.90762	5.89944	5.49394	4.00186	4.45284	7.01513	7.26576	6.3733	16.0563	20.0987	9.96562	8.57406	11.8472	11.6699	13.1464	10.8572	11.0024	10.7631	40.0222	33.1512	37.424	37.9871	46.2438	44.6077	38.5113	42.804	51.7817	45.922	34.3961	45.5104	10.4503	25.5723	33.6231	15.6787	0
Smp_208080	Chr_3	9141686	4248	Chr_3	Sjp_0081400	SJC_S001574	27494	1.396	Aut_Shared	Aut_Shared	40.9953	46.8027	49.6051	41.9998	47.3104	53.5399	54.451	61.3273	48.7014	58.4455	68.9388	71.1774	16.5875	13.4014	12.5453	10.8895	7.39242	8.56189	4.74949	10.2663	9.63319	9.56796	112.943	101.133	111.836	130.054	138.759	136.147	152.672	157.61	323.856	176.449	158.757	187.154	51.8307	48.4142	39.771	28.8221	121.807
Smp_197330	Chr_3	9148439	26514	Chr_3	Sjp_0081390	SJC_S001574	19434	6.088	Aut_Shared	Aut_Shared	15.9629	22.39	22.2925	15.5981	19.3009	21.1621	21.9826	20.1179	19.9913	19.5326	22.3726	20.675	7.80133	5.75833	5.84204	7.73122	6.47901	6.31842	6.31003	7.18328	5.36213	8.01852	52.0712	55.1318	78.4669	66.6261	81.1181	73.0191	89.2757	72.4103	149.418	84.8838	86.16	79.2051	27.9339	40.6811	35.6817	35.8826	31.2983
Smp_008360	Chr_1	40469791	1096	Chr_1	Sjp_0081310	SJC_S001571	93383	1.05	Aut_Shared	Aut_Shared	102.427	106.637	91.2977	107.672	93.9645	99.7111	172.758	181.591	143.364	72.8404	58.4305	56.3315	160.12	124.148	134.168	131.3	88.9663	126.958	139.339	133.215	96.2304	100.047	69.8229	72.0387	71.8241	59.5317	65.0515	66.1578	127.835	48.7645	246.168	40.9803	120.257	40.5516	84.3285	78.0062	107.037	150.603	37.1808
Smp_196240	Chr_1	40301108	24401	Chr_1	Sjp_0081300	SJC_S001571	30453	21.409	Aut_Shared	Aut_Shared	2.24948	1.93881	2.02856	1.77554	1.60871	1.35842	0.419609	0.0819968	0.285603	1.23567	1.20497	0.945318	1.9015	1.61785	0.743854	1.02922	1.76883	0.271009	0.228972	1.06201	0.345784	1.40028	12.5455	10.1362	10.8949	8.68052	11.4219	8.09113	2.88413	7.36976	0.986791	7.29858	2.24569	6.29924	2.56144	0	2.13715	4.17526	0
Smp_167260	Chr_1	40253235	2044	Chr_1	Sjp_0081290	SJC_S001571	23362	0.355	Aut_Shared	Aut_Shared	7.9084	5.05226	10.0704	5.92679	3.42411	4.50572	1.29771	0	1.23028	2.95128	3.01216	2.20681	0.635454	0.0536987	0.0500753	0.532707	0.210459	0	0	0.309222	0	0.109258	2.26635	4.44481	2.70277	5.20047	7.31561	3.87263	1.88146	4.56607	0	4.71137	1.75797	2.79123	0	13.0045	0	0	0
Smp_089700	Chr_1	2581013	18706	Chr_1	Sjp_0081260	SJC_S001569	12503	17.432	Aut_Shared	Aut_Shared	15.6593	17.7262	17.4623	14.3872	15.9685	18.0764	10.6966	5.62392	8.21784	20.1718	20.7797	19.6094	29.5257	15.696	20.0539	25.4128	22.7668	10.0016	8.59542	27.6278	8.02883	26.6468	123.625	113.578	144.526	122.015	146.029	146.816	79.7352	136.016	76.2659	141.326	65.189	140.309	17.2985	27.6748	31.4213	72.5198	5.28133
Smp_073720	Chr_1	9754733	4457	Chr_1	Sjp_0081250	SJC_S001569	8353	1.697	Aut_Shared	Aut_Shared	220.796	233.423	247.492	329.881	316.842	355.432	265.092	280.974	301.031	467.67	541.984	651.156	34.4768	31.1689	29.8542	21.0651	25.8023	10.2623	10.4464	20.6571	14.6714	20.5435	484.822	734.743	506.223	668.461	562.984	781.101	595.599	952.318	1132.28	1152.16	735.859	1436.87	1.46294	5.58268	2.43527	7.93553	2.45573
Smp_154860	Chr_2	10834886	11742	Chr_2	Sjp_0081240	SJC_S001568	52815	15.204	Aut_Shared	Aut_Shared	0.0426125	0.0168523	0	0.0369028	0.013325	0.0286922	0.0378756	0.0177632	0.220232	0.0516823	0.0351656	0.0858786	0.0245816	0	0.0290564	0.00598268	0.0610597	0.023466	0.132174	0.0179427	0.0718573	0.0190191	0.0929342	0.182265	0.11083	0.0853007	0	0.127041	0.360041	0.320978	0.328948	0.220795	1.94637	0.629517	7.44346	1.5873	2.09278	4.07442	0
Smp_060900	Chr_2	10854115	6449	Chr_2	Sjp_0081230	SJC_S001568	38710	5.744	Aut_Shared	Aut_Shared	16.3925	17.9766	15.9515	18.0462	19.7161	16.8601	20.893	15.7041	15.0043	14.8428	13.7295	14.139	20.0958	23.0163	14.9825	18.1803	16.0536	18.9702	15.402	15.4525	21.0643	14.9944	37.9891	44.1379	42.4525	44.8312	38.3616	40.1744	48.0573	31.9282	68.4808	29.557	38.8859	32.23	9.39182	20.8804	23.1652	23.5938	11.8558
Smp_060910	Chr_2	10870789	388	Chr_2	Sjp_0081220	SJC_S001568	35152	0.254	Aut_Shared	Aut_Shared	317.138	306.659	302.346	391.534	376.472	286.817	525.076	886.772	490.625	211.913	255.752	290.955	777.107	1035.27	1039.28	523.787	221.002	519.118	612.795	320.369	290.31	395.419	376.91	444.151	314.93	427.481	331.67	354.431	689.578	294.351	2486.93	347.921	815.639	408.025	163.987	581.477	719.429	498.403	182.354
Smp_150520	Chr_5	1475743	22166	Chr_5	Sjp_0081200	SJC_S001568	1686	13.481	Aut_Shared	Aut_Shared	2.48304	2.03366	2.14114	1.27979	1.7132	1.62875	0.307558	0.170285	0.205183	0.786885	0.763458	0.445531	0.442735	0.259141	0.349399	0.386643	0.155257	0.0124306	0.0280066	0.085543	0.07613	0.191425	11.5892	5.9712	10.4243	7.66246	10.9692	8.12265	2.06554	4.52284	1.6223	3.90842	1.06656	2.96352	0	1.38245	0	0	0
Smp_141320	Chr_1	13278972	11783	Chr_1	Sjp_0081040	SJC_S001563	111764	18.85	Aut_Shared	Aut_Shared	2.784	3.39817	3.05554	2.17284	2.85887	3.00081	0.928708	0.279385	0.386161	2.09819	1.90747	1.53774	2.07604	2.40951	0.845494	0.7035	2.32437	0.771682	1.36983	1.94895	1.9334	2.02797	25.8116	21.5263	33.9466	27.0127	31.3806	29.2664	12.0825	21.6623	7.11544	21.7069	6.82983	17.6031	0	2.86966	5.02622	8.58039	0
Smp_035620	Chr_1	13298131	14938	Chr_1	Sjp_0081030	SJC_S001563	85214	15.922	Aut_Shared	Aut_Shared	6.03582	7.9657	6.71099	7.8406	7.12549	6.84044	10.7345	11.2714	10.4419	10.2734	10.3846	11.1528	3.78718	3.66161	4.54282	3.75744	2.98535	3.4124	3.24153	3.61058	3.41724	3.55809	94.3502	113.504	116.116	103.604	99.989	104.242	138.414	123.875	272.708	123.85	148.043	145.783	49.295	81.9047	77.0937	101.978	149.701
Smp_141330	Chr_1	13321745	11815	Chr_1	Sjp_0081020	SJC_S001563	47596	31.718	Aut_Shared	Aut_Shared	2.99585	2.77887	2.66333	2.70647	2.70822	2.33352	3.09735	2.25642	2.8641	2.01907	1.98487	2.04594	13.8944	11.1974	14.7128	16.645	6.39593	9.91141	9.16874	7.68552	11.926	7.35273	52.0145	48.4557	47.9188	47.384	49.3624	42.6624	61.0293	35.4806	82.0821	36.4552	63.2438	39.4776	4.88418	74.8032	81.926	45.2751	16.5689
Smp_022020	Chr_2	3754251	13001	Chr_2	Sjp_0081000	SJC_S001562	49530	9.15	Aut_Shared	Aut_Shared	19.0942	19.7417	17.6108	17.9358	21.4328	17.0521	12.5368	4.9587	8.70314	11.9942	11.9203	8.3479	9.68525	7.17889	4.70267	7.22425	6.54041	6.37926	7.75934	7.13026	7.4958	5.99489	42.3823	41.1571	45.6367	48.1273	42.4274	39.5754	30.256	25.9533	21.5695	26.1857	22.7985	19.5833	33.5677	15.0766	23.0608	20.3894	0
Smp_134060	Chr_2	3783046	11634	Chr_2	Sjp_0080990	SJC_S001562	22759	13.776	Aut_Shared	Aut_Shared	6.77227	7.06768	6.77605	7.86051	6.88251	5.39384	7.03104	4.57766	6.78456	4.08784	4.24979	3.85757	8.51906	8.34633	8.83009	11.8409	4.48641	5.56569	5.256	5.16114	4.67782	5.3556	49.8936	56.0989	53.9461	48.6083	51.8378	38.2918	57.3305	29.7791	71.8848	31.382	62.1891	32.6872	4.23636	33.3208	27.2001	32.3079	0
Smp_034500	Chr_1	19904237	13581	Chr_1	Sjp_0080910	SJC_S001560	263184	11.388	Aut_Shared	Aut_Shared	11.1887	9.5622	8.02254	14.6081	9.25082	7.27826	5.40058	2.77471	8.91035	6.62405	4.83578	4.28812	9.52401	5.78394	2.42175	4.17426	3.91714	0.628941	0.937066	8.12885	0.559144	6.14996	41.9565	54.3344	36.891	33.0437	32.0792	27.766	23.7128	27.3242	22.6538	19.9045	42.612	18.3923	0	2.45622	3.22008	22.0131	0
Smp_034490	Chr_1	19876821	9581	Chr_1	Sjp_0080900	SJC_S001560	250748	1.001	Aut_Shared	Aut_Shared	128.799	145.645	142.195	163.809	183.973	162.408	240.699	377.723	229.5	167.858	161.038	181.572	21.5326	25.3407	48.1733	36.1288	9.63834	19.0383	22.3217	13.7875	15.7636	14.0553	173.712	214.229	184.34	232.409	191.789	209.291	298.851	190.329	860.466	178.724	312.199	215.031	258.69	210.712	216.185	152.422	187.847
Smp_140800	Chr_1	19786415	79390	Chr_1	Sjp_0080880	SJC_S001560	180965	54.079	Aut_Shared	Aut_Shared	1.92084	1.26976	1.18258	1.43434	1.24001	0.906153	0.225748	0.0249701	0.193827	0.958992	0.805759	0.574634	1.04844	0.623988	0.291802	0.406591	1.28781	0.159651	0.250226	1.45427	0.0850231	1.19552	16.9881	12.9321	10.715	10.707	11.211	8.05056	2.36096	8.73587	0.623577	7.91516	2.28408	5.92804	4.24762	1.61996	1.64761	6.2152	0
Smp_034450	Chr_1	19767305	4190	Chr_1	Sjp_0080870	SJC_S001560	146418	5.476	Aut_Shared	Aut_Shared	14.4342	19.605	18.0379	16.4704	18.5353	15.5874	14.4281	13.7107	12.5218	12.0297	9.66603	10.4437	19.4865	18.7736	14.3475	19.4735	14.9553	17.1635	12.4455	14.8333	12.0823	14.6039	29.8577	33.5527	41.7746	38.5106	40.1893	32.5458	34.7776	25.6123	60.44	21.1535	31.5615	24.8757	14.6229	21.7473	31.5954	26.8603	6.17757
Smp_140780	Chr_1	19738550	1427	Chr_1	Sjp_0080860	SJC_S001560	105817	0.704	Aut_Shared	Aut_Shared	5.52171	2.91161	5.0781	3.58638	5.75548	2.06551	3.43553	0.191813	4.13587	3.16246	3.79729	2.04015	4.04537	1.07683	0.908538	1.64914	1.70825	0.772354	0	1.18112	1.47819	0.625992	3.19797	1.91642	1.58908	2.69068	3.09685	1.09291	2.21239	1.84087	0.314429	2.37431	3.10077	1.64109	0	0	0	2.47129	0
Smp_034440	Chr_1	19685382	2865	Chr_1	Sjp_0080850	SJC_S001560	61368	1.337	Aut_Shared	Aut_Shared	5.16883	5.55754	5.84293	4.40631	4.69737	4.45916	3.53183	0.807994	3.59329	3.72221	3.99894	3.22274	9.84792	4.30357	2.83424	3.70246	3.30329	1.05791	0.325024	1.83842	2.50327	2.49435	3.19656	3.01849	3.10617	2.608	3.82159	2.7513	2.35885	2.24896	1.11748	2.6018	3.03054	2.26006	3.08644	1.96613	1.7188	3.35671	15.6197
Smp_034430	Chr_1	19692460	3538	Chr_1	Sjp_0080840	SJC_S001560	55617	1.794	Aut_Shared	Aut_Shared	13.1213	11.5685	14.6873	15.6374	14.116	12.7256	19.7089	24.0114	19.1513	14.8921	15.8699	17.1036	43.575	38.262	35.5356	34.7173	14.1042	16.1989	14.2127	16.2568	14.1897	18.4314	39.1493	47.7746	33.2005	38.3292	44.3704	36.2728	77.0388	48.0763	146.784	47.0226	72.8821	58.9309	11.3466	16.3705	11.3532	16.6385	7.63733
Smp_102820	Chr_1	19607952	8023	Chr_1	Sjp_0080830	SJC_S001560	29625	9.781	Aut_Shared	Aut_Shared	3.51065	3.56264	2.97817	3.06893	3.62476	2.70575	5.31056	3.86567	3.05127	2.11555	2.61016	2.32278	10.7074	13.2019	8.18186	5.82706	10.2411	12.0889	13.1928	14.3904	11.1476	11.8857	43.1384	36.7663	41.1564	44.8744	38.9895	36.4743	63.136	24.8321	85.9599	26.0019	42.1372	28.9259	39.5052	95.0109	147.979	100.397	51.0346
Smp_097280	Chr_1	19587020	3592	Chr_1	Sjp_0080820	SJC_S001560	809	21.532	Aut_Shared	Aut_Shared	2.36702	2.01103	1.94933	2.11717	1.91942	1.60728	2.03792	1.50514	1.95399	1.6787	1.70091	1.83739	10.627	13.608	6.60134	6.0431	5.10976	5.82985	4.4935	7.50764	7.63414	6.96329	27.7084	25.101	24.075	22.5259	24.8731	20.8326	27.9685	19.7476	39.6974	19.5923	28.6574	23.8067	24.2763	17.2672	4.55693	8.86774	41.5844
Smp_141110	Chr_1	15140330	4074	Chr_1	Sjp_0080670	SJC_S001549	7677	13.857	Aut_Shared	Aut_Shared	1.69876	1.51622	1.78683	1.8018	1.82753	1.86789	0.797901	0.11694	0.3467	2.10758	2.59477	1.81857	1.77121	1.86795	0.67834	0.810429	2.4286	1.55556	2.05713	2.5857	1.9675	3.50826	15.1753	15.9254	13.9701	15.395	17.0158	16.0135	7.58838	16.6281	2.04177	19.9245	3.614	15.0011	8.46074	1.80603	14.3054	6.95771	0
Smp_141120	Chr_1	15133072	6338	Chr_1	Sjp_0080660	SJC_S001549	89	7.252	Aut_Shared	Aut_Shared	34.5441	37.6631	30.436	36.1887	33.7469	27.5104	12.0222	4.24548	9.29464	15.7654	15.8142	11.1269	28.5825	21.3644	10.244	17.0634	12.466	12.7378	9.20712	10.7702	12.8466	11.0287	34.007	36.2312	38.3656	32.508	32.1167	27.8164	12.9951	15.5171	8.24138	16.1083	11.2434	11.8137	2.09518	5.9941	9.29205	5.96288	12.2942
Smp_210410	Chr_1	16194192	9459	Chr_1	Sjp_0080580	SJC_S001537	1088	5.379	Aut_Shared	Aut_Shared	12.9681	14.052	14.5724	11.891	14.4629	12.8138	7.98646	3.89117	5.11529	11.0779	11.9277	11.4088	10.6725	6.93133	7.1237	7.41922	6.48822	1.63126	0.918821	5.92469	0.936606	6.58706	69.0119	69.656	79.2022	83.486	91.1569	71.0507	47.6234	62.165	44.6301	68.0879	34.9411	66.6802	30.663	9.14257	13.7539	36.8541	0
Smp_127800	Chr_7	1897744	46478	Chr_7	Sjp_0080520	SJC_S001530	4910	33.227	Aut_Shared	Aut_Shared	0.597958	0.532077	0.482175	0.36727	0.451196	0.477019	0.0693244	0	0.0525775	0.394146	0.301708	0.20827	0.209594	0.174755	0.0308308	0.0680147	0.404158	0.0592834	0.0467486	0.358104	0.226921	0.312319	2.94769	1.82979	2.44738	2.15761	2.5052	2.19327	0.474964	2.40559	0	2.10848	0.492028	1.51648	0	1.76945	0	2.26444	0
Smp_060010	Chr_1	27190775	21080	Chr_1	Sjp_0080500	SJC_S001529	348	15.529	Aut_Shared	Aut_Shared	3.17077	3.43191	3.08657	3.48659	2.92233	2.78108	3.10755	3.24351	2.69997	3.24688	3.18474	3.59027	7.78245	4.91352	7.76557	9.37926	5.07452	8.71837	7.75994	6.15658	5.50358	7.72306	69.7487	68.6136	69.7129	61.5808	64.7558	59.4782	100.366	95.9774	200.64	104.95	91.2024	121.9	24.1156	75.9152	93.0242	68.3721	16.3586
Smp_049740	Chr_1	50511950	14118	Chr_1	Sjp_0080490	SJC_S001527	165	12.101	Aut_Shared	Aut_Shared	1.94527	1.48215	1.83822	1.51847	1.89183	1.97071	0.42829	0.0334772	0.336858	1.48268	1.65686	1.25164	1.04523	0.43278	0.420494	0.885696	4.86507	1.32714	1.12128	5.23798	0.89646	5.93186	12.977	10.6045	11.1023	12.5584	14.1147	13.7867	3.59105	9.90589	0.665695	11.1427	2.95417	8.85981	24.7468	5.25303	4.59029	24.6583	0
Smp_138920	Chr_6	5789531	16848	Chr_6	Sjp_0080460	SJC_S001522	3549	13.485	Aut_Shared	Aut_Shared	6.37391	6.72618	6.61789	6.74033	6.89582	6.14645	8.06247	6.56905	6.89858	5.47743	5.23359	5.42225	5.30016	5.77857	4.204	5.69144	4.14484	4.46472	3.81364	3.91404	6.66064	3.97654	32.8724	38.7052	35.3034	35.931	36.7962	34.3669	41.1304	24.9249	59.7411	24.6683	39.2076	27.0992	26.6778	12.5869	0.00233225	11.2811	38.0437
Smp_030910	Chr_6	5811058	4004	Chr_6	Sjp_0080450	SJC_S001522	422	1.27	Aut_Shared	Aut_Shared	9.18256	11.298	8.13207	7.28949	9.57132	10.0758	7.07356	5.84802	4.81454	12.4776	11.2615	11.9261	0.40549	0.456877	0.272671	0.236852	0.107437	0.137631	0	0.736654	0.105363	0.278874	18.0041	7.84667	42.9421	11.0168	15.4976	16.4077	49.8217	100.183	92.0498	67.7261	23.2758	88.6951	0	0	0	0	0
Smp_018920	Chr_3	24062707	569	Chr_3	Sjp_0080380	SJC_S001507	2446	0.593	Aut_Shared	Aut_Shared	5.09856	7.34532	2.90268	4.02116	3.07477	2.94257	0.388439	0	0	2.20848	2.93025	1.32111	0.951133	0.2572	0	0.37038	1.76406	0.484248	0	2.59188	0	0.784965	3.41386	2.23178	4.88552	1.56672	1.76316	1.40003	0.56682	1.76863	0	2.02768	0	1.26135	0	0	0	0	0
Smp_172120	Chr_1	52071802	4084	Chr_1	Sjp_0080370	SJC_S001504	3289	8.97	Aut_Shared	Aut_Shared	5.8745	5.48435	4.67926	4.72249	4.13317	5.23613	3.01733	1.53553	2.41826	4.54063	4.09786	3.33339	2.65032	2.0963	2.2556	2.58014	1.47466	0.674675	1.90008	1.08334	0.723095	1.74983	47.5078	37.2965	46.2652	34.0847	38.3046	41.4049	30.0822	37.9756	25.4562	35.6107	26.0694	32.5769	0	2.67132	8.79241	3.42651	0
Smp_159140	Chr_1	57055979	40155	Chr_1	Sjp_0080340	SJC_S001496	1091	8.546	Aut_Shared	Aut_Shared	2.80501	2.54843	2.41697	2.16655	1.68314	2.55228	2.10237	1.13768	1.95905	1.54777	1.5015	1.54313	1.01621	1.01865	0.452018	0.597433	1.08558	1.87328	2.15667	2.02524	1.85959	1.60728	17.5385	13.5208	16.7721	10.7825	16.343	16.8504	17.124	10.3815	16.9838	10.5153	17.4546	12.0228	5.62859	13.9273	15.6304	6.61936	3.15338
Smp_066930	Chr_4	9469446	2504	Chr_4	Sjp_0080330	SJC_S001495	8843	2.417	Aut_Shared	Aut_Shared	0	0.106008	0.164344	0	0	0.0601622	0	0	0	0	0.110604	0	0.259358	0	0.122629	0.0420819	0	0	0	0	0	0	0	0	0	0	0.0411305	0.0435947	0	0	0	0.075424	0	0	0	0	0	0	0
Smp_210350	Chr_2	17081926	32068	Chr_2	Sjp_0080320	SJC_S001494	6896	14.172	Aut_Shared	Aut_Shared	3.59629	2.82039	2.39177	3.35525	3.0306	2.41122	2.16171	0.76227	2.0956	1.66337	2.30131	1.68602	0	0	0	0	0	0	0	0	0	0	15.2539	15.061	11.3461	12.6297	10.7614	10.4798	10.7051	7.69442	6.86501	11.0683	13.296	8.13444	0	0.253217	1.26286	1.89403	0
Smp_164150	Chr_6	19978986	10699	Chr_6	Sjp_0080290	SJC_S001491	9935	15.416	Aut_Shared	Aut_Shared	1.44291	1.67867	1.37423	1.65599	1.3536	0.962119	0.448256	0.0437974	0.689383	1.13837	1.4393	1.21118	0.55642	0.389839	0.1722	0.354559	1.34024	0.0772606	0.0290118	0.984592	0.276018	0.58445	3.92717	4.21161	4.05195	3.6451	3.70329	2.68423	1.44085	3.50523	0.260309	4.5865	2.60129	4.32042	2.66254	0.282199	0	0.721989	0
Smp_150440	Chr_1	27637589	9533	Chr_1	Sjp_0080270	SJC_S001489	15699	12.506	Aut_Shared	Aut_Shared	7.6845	6.88394	6.96655	5.65287	6.99825	6.39506	7.89241	4.37307	7.82277	6.02141	5.52572	5.5335	5.26832	6.03319	2.67347	3.36395	2.93314	3.64184	4.1026	2.40894	4.77944	3.51394	29.841	22.3609	26.8584	27.0669	28.0342	25.3031	32.6804	22.6874	33.4644	20.734	35.9219	22.7967	8.133	6.90533	9.05076	5.15673	4.568
Smp_155690	Chr_2	2306044	4650	Chr_2	Sjp_0080170	SJC_S001477	12	1.853	Aut_Shared	Aut_Shared	5.12804	3.04203	2.57239	1.43825	2.40531	1.56948	0.124309	0	0	0.565409	0.360671	0.563712	0.155181	0.070813	0.073372	0.241716	0.0925114	0.0592553	0	0.0906164	0.0907256	0	2.44437	0.69246	1.94338	1.19658	1.47285	1.00244	0.0901889	0.328316	0	0.241974	0	0.401397	0	0	0	0	0
Smp_175590	Chr_1	19631133	51234	Chr_1	Sjp_0080150	SJC_S001476	655	6.32	Aut_Shared	Aut_Shared	5.26232	3.60819	3.77108	3.4401	3.81465	3.3592	2.20503	0.405963	1.54336	1.74065	2.15724	0.971009	1.10139	0.600567	0.461486	0.777433	0.531768	0.198987	0.175694	0.53047	0.288199	0.370504	18.759	12.4413	13.6174	13.3503	14.2168	12.636	8.42612	6.25993	2.72653	7.34727	7.06468	3.8506	0	1.20369	0.525354	3.59394	0
Smp_144590	Chr_1	41933968	107450	Chr_1	Sjp_0080070	SJC_S001465	7563	23.427	Aut_Shared	Aut_Shared	14.4453	13.0479	12.9485	11.5797	12.7642	8.85122	0.801342	0.09799	0.621431	4.67905	6.11067	3.14344	1.11446	0.692577	0.259735	0.3416	2.39944	0.223097	0.167548	1.73135	0.255205	1.37381	72.0728	56.9907	66.2386	61.3663	68.6347	44.9914	4.51981	23.9581	0.928719	30.5646	3.77794	17.2077	10.7362	2.89551	2.43446	12.9614	0
Smp_031770	Chr_7	9337402	29318	Chr_7	Sjp_0080050	SJC_S001460	5579	20.901	Aut_Shared	Aut_Shared	31.7519	41.1897	49.1276	28.0723	31.4828	50.7944	24.1244	10.7636	11.1167	71.0612	61.7386	62.3394	24.4994	17.8079	29.718	26.3271	102.548	12.3211	11.3072	90.4375	13.2672	98.2702	723.588	652.746	965.148	700.112	1229.12	1177.33	470.07	1285.33	385.367	1121.82	247.983	1210.4	168.626	4.52192	3.14777	76.4833	11.7575
Smp_172890	Chr_5	1048315	48424	Chr_5	Sjp_0079890	SJC_S001450	141	30.079	Aut_Shared	Aut_Shared	0.502584	0.434433	0.444599	0.652862	0.424328	0.609126	0.298661	0.0404044	0.474321	0.914333	1.08873	1.08956	0.275679	0.343775	0.121186	0.0790631	0.103642	0.0284505	0.0448699	0.0304556	0.0261363	0.124519	5.25575	6.77364	4.74565	4.1349	4.84721	6.67144	2.70102	8.29825	0.97445	9.90018	4.89218	10.4492	3.91223	0.330051	0.215837	1.05539	1.31604
Smp_131200	Chr_6	16223855	12271	Chr_6	Sjp_0079840	SJC_S001446	13261	7.181	Aut_Shared	Aut_Shared	0.751846	1.03474	0.663786	0.742259	0.818158	1.07323	0.769845	0.319679	0.648746	1.56842	1.74968	1.07278	0.0852669	0.0655944	0.00556075	0.037211	0.36225	0.224543	0.126476	0.480737	0.0687595	0.291187	9.38812	8.92713	17.3029	12.5338	9.91775	16.917	13.6982	21.1253	14.0976	25.346	15.8885	17.3436	0	2.42483	0	3.1183	0
Smp_169050	Chr_2	17319531	6928	Chr_2	Sjp_0079780	SJC_S001439	8217	3.604	Aut_Shared	Aut_Shared	1.43814	1.91953	2.68194	2.56872	3.14795	5.28551	4.69764	2.58532	5.57447	3.96087	5.11812	5.86912	42.4332	48.4584	79.154	74.0764	3.4358	0.318172	0.716853	5.01771	0.730729	5.06086	2.7872	4.51189	3.79878	5.48199	5.22678	10.0696	8.22708	7.33447	10.1787	8.43503	11.3247	11.5241	6.84721	1.45442	0.953997	3.72531	0
Smp_079420	Chr_1	10410228	15945	Chr_1	Sjp_0079740	SJC_S001432	12023	10.136	Aut_Shared	Aut_Shared	7.90462	5.91515	6.34863	6.17199	6.03621	6.80005	5.39727	2.71777	6.43459	6.89959	6.50125	7.16227	3.23348	2.94851	1.94074	2.0156	3.76805	7.37876	6.81337	4.76993	4.81537	6.7508	46.0718	38.7496	36.7898	34.745	40.3535	39.5008	31.9849	36.1363	28.6096	33.5256	39.917	38.6575	0	0.673636	1.69209	0	0
Smp_142580	Chr_1	33865646	5150	Chr_1	Sjp_0079700	SJC_S001427	35911	0.278	Aut_Shared	Aut_Shared	7.76835	4.60831	3.81027	2.01824	4.37251	3.13839	0.414288	0	0	2.82654	1.92323	4.22708	0.196161	0.0710422	0	0.0613823	0.139216	0	0	0.0818186	0	0.0867272	5.0566	0	2.01011	1.54708	1.08816	1.15206	0.932858	3.88102	0	2.00226	0	3.11385	0	0	0	0	0
Smp_142570	Chr_1	33856052	1141	Chr_1	Sjp_0079690	SJC_S001427	19520	5.034	Aut_Shared	Aut_Shared	1.54441	1.57785	0.94689	0.919512	0.523184	0.231088	0.205909	0.0536496	0.0867596	0.208126	0.345181	0.337189	0.758906	0.384786	0.32892	0.523325	0.251346	0.241487	0.27204	0.553943	0	1.37008	4.66716	2.0704	3.97565	1.37694	2.15218	0.569645	0.553508	0.959495	0.196664	1.38604	0.387884	1.23173	0	0	0	3.1183	0
Smp_142560	Chr_1	33826548	17539	Chr_1	Sjp_0079680	SJC_S001427	4389	1.942	Aut_Shared	Aut_Shared	2.89133	4.09005	2.59087	3.10582	2.71237	1.57243	0.533753	0	0.299861	1.01156	0.963596	1.21022	0.481364	0.248237	0.157566	0.206272	0.359729	0.0314199	0.0707902	0.120123	0	0.241925	4.40002	5.75295	6.48198	5.22643	4.01025	3.00742	1.14597	2.38382	0	2.92087	0.803066	3.02829	0	0	0	0	0
Smp_059540	Chr_6	15805751	13237	Chr_6	Sjp_0079590	SJC_S001421	15278	3.082	Aut_Shared	Aut_Shared	12.4026	11.3895	10.6974	13.517	10.386	11.6065	11.9955	9.1134	12.8955	10.3683	9.32443	10.549	8.04071	5.82922	5.51579	7.03176	9.87944	9.92908	9.239	13.306	9.87996	13.0582	28.9429	29.8868	27.4562	24.1505	26.1167	28.9994	50.0576	36.9183	52.387	32.0373	50.5138	35.646	22.9543	12.2702	10.662	17.9761	21.4937
Smp_154230	Chr_6	15824835	8273	Chr_6	Sjp_0079580	SJC_S001421	1089	10.252	Aut_Shared	Aut_Shared	7.30962	6.49802	5.41148	7.19671	6.65956	5.04942	7.47068	5.74285	6.41859	4.57323	5.01959	4.5595	17.0695	21.1259	13.7577	12.5969	10.7809	9.22565	10.5805	12.6058	11.5247	9.6639	44.5096	40.3058	36.7633	35.8604	29.3734	30.5351	53.8295	31.9792	78.5781	33.7802	52.0439	31.5711	0	10.6091	10.7988	2.74478	0
Smp_039470	Chr_2	28554679	2559	Chr_2	Sjp_0079530	SJC_S001418	26067	2.588	Aut_Shared	Aut_Shared	0.500681	0.495019	0.0511618	0.162597	0.0782817	0	0.0445023	0.0521778	0.337518	0.0506039	0	0	0	0	0	0	0	0	0	0	0	0	0.612248	0	0.730147	0.14049	0.296444	0	0.0847121	0.088108	0.180592	0	0.59364	0	0	1.12718	0	0	0
Smp_125520	Chr_2	28521539	16438	Chr_2	Sjp_0079510	SJC_S001418	2043	5.863	Aut_Shared	Aut_Shared	4.3833	2.70949	2.7326	4.3542	3.07535	3.57144	3.49661	3.31659	3.57563	2.56878	2.82695	2.18247	0.851618	1.08171	0.477378	0.557699	0.540841	0.486104	0.585371	0.602391	0.949589	0.366815	23.6777	25.1064	17.2179	17.2273	14.5404	22.6967	23.0127	16.7879	41.2232	18.3512	27.5497	14.2251	5.34777	6.82836	5.98634	2.91809	9.08362
Smp_092780	Chr_1	35927089	4573	Chr_1	Sjp_0079460	SJC_S001414	17631	1.03	Aut_Shared	Aut_Shared	81.981	83.3343	87.2857	71.4955	86.3479	72.4236	94.0385	83.6437	68.551	77.4334	77.3438	82.0181	58.155	68.4291	50.7555	40.3012	27.8758	16.1478	19.6162	22.667	28.9675	21.4386	66.083	60.2312	69.6712	71.2036	76.0502	59.0455	79.7199	59.32	130.626	59.1599	64.3346	68.6487	13.4138	11.431	6.00389	7.21398	0
Smp_127050	Chr_4	8496465	55694	Chr_4	Sjp_0079430	SJC_S001413	20	25.26	Aut_Shared	Aut_Shared	2.93248	2.73871	2.35879	2.57101	2.5264	2.30264	1.50006	0.21918	2.12668	2.67525	2.32828	2.4036	1.50488	1.41633	0.925022	0.874734	0.911427	0.514523	0.57962	0.578779	1.06048	0.773894	25.7559	22.1711	23.1573	20.1747	20.6758	19.4936	13.359	22.5883	4.21618	19.5828	21.5998	21.0919	4.06175	7.46216	6.3842	6.60865	6.81593
Smp_147060	Chr_6	15386714	227	Chr_6	Sjp_0079380	SJC_S001407	11743	18.731	Aut_Shared	Aut_Shared	0.449653	0.478766	0.523096	0.0599081	0.0648955	0.0543422	0.381222	0.288369	0.240941	0.0279671	0.00713601	0.00697079	11.4438	6.28583	10.3707	5.10618	2.52674	1.21382	0	0.928119	1.85848	1.9676	10.9805	1.23104	9.63433	1.68528	11.3524	1.00128	14.1074	0.838564	20.2135	0.440281	9.72124	0.672398	0	0	0	0	0
Smp_180740	Chr_1	42244884	29926	Chr_1	Sjp_0079290	SJC_S001395	1192	24.755	Aut_Shared	Aut_Shared	5.07731	6.8519	6.29006	4.42532	5.05766	5.62146	5.26195	3.0111	4.62242	6.08921	7.20833	6.87792	5.24931	3.16647	3.28115	4.66313	8.3038	4.89828	4.14887	8.12431	6.06182	9.1117	32.6151	27.2467	42.7509	30.6249	41.6646	35.9836	37.092	39.0442	36.3699	47.1097	36.0008	47.527	13.8921	29.8279	27.9601	53.2423	5.83473
Smp_150430	Chr_1	27678259	1733	Chr_1	Sjp_0079230	SJC_S001393	6916	2.168	Aut_Shared	Aut_Shared	1.49419	0.590918	0.977172	1.42338	1.77549	0.469504	0.106247	0	0.201452	0.422851	0.554881	0.240904	1.66553	0.760025	1.35842	1.27688	1.82033	0	0.17911	0.607856	0	1.15978	1.00418	0.844041	0.25662	0.921701	0.694594	0.147077	0.0793951	0.247734	0	0.29822	0.166914	0.0883394	0	0	0	0	0
Smp_020130	Chr_1	16837382	2838	Chr_1	Sjp_0079180	SJC_S001389	25473	2.576	Aut_Shared	Aut_Shared	30.6	19.3957	20.3545	28.4238	19.9762	14.7896	3.66619	0.314525	2.14757	9.3545	9.75502	6.79206	14.7726	6.96154	8.54753	9.65362	10.7115	0.485443	0.984347	5.4935	1.18922	7.86901	17.7491	17.4976	12.308	11.5027	12.7033	8.52695	2.54211	5.6471	0.334527	6.16362	1.58351	4.53956	7.44628	1.18444	2.58467	4.04161	0
Smp_020120	Chr_1	16847871	3624	Chr_1	Sjp_0079170	SJC_S001389	17582	2.447	Aut_Shared	Aut_Shared	21.5342	25.2348	25.9727	25.1071	27.901	27.8107	37.6533	59.1024	33.1978	30.7204	30.0977	34.2566	12.0265	16.2944	12.5306	9.79876	7.43869	6.69075	6.08119	6.91812	7.33391	6.22395	82.9312	100.497	106.942	96.5416	107.079	113.828	202.997	155.246	606.175	149.775	203.969	169.4	42.2167	17.998	23.7185	19.2466	36.0405
Smp_151070	Chr_4	31255777	15050	Chr_4	Sjp_0079130	SJC_S001387	693	11.195	Aut_Shared	Aut_Shared	14.9504	13.4348	11.0112	17.4911	13.9526	11.4303	10.8434	3.83577	8.32272	10.3413	9.02639	8.60746	13.588	7.9251	9.14952	13.1582	12.5099	11.5707	11.0959	12.963	13.371	14.7497	47.8898	56.4143	41.766	43.5909	37.7256	36.405	38.2885	33.1416	25.1212	29.4687	32.7741	30.675	17.8662	35.6158	34.7227	43.1477	6.00403
Smp_160880	Chr_3	22427685	4296	Chr_3	Sjp_0079120	SJC_S001386	26381	3.509	Aut_Shared	Aut_Shared	18.0941	18.5467	26.7908	17.8682	16.8587	34.022	10.6015	4.34855	8.62958	26.9092	26.3215	29.247	43.4787	81.3323	24.7705	14.9295	26.2353	5.00277	4.91318	38.792	8.73994	29.059	34.5901	35.0794	39.4713	32.1592	56.789	68.9269	26.6243	61.4466	19.0677	56.9709	21.8505	66.8658	21.0573	3.58098	3.52679	36.7048	7.12871
Smp_144890	Chr_4	21352532	8877	Chr_4	Sjp_0079020	SJC_S001380	8583	12.897	Aut_Shared	Aut_Shared	11.8889	9.27779	9.33223	9.74487	9.17378	10.5871	8.66224	3.96826	7.93553	11.6472	10.9029	11.1668	4.51148	2.69547	1.76413	2.42155	11.7273	4.96631	4.16101	13.3145	6.13065	11.0944	70.1601	55.9558	52.6042	49.2272	58.579	57.9046	53.0052	63.2578	41.9707	60.07	53.1487	66.3234	52.4968	29.8058	24.5122	54.1488	19.8451
Smp_144250	Chr_1	61216114	6287	Chr_1	Sjp_0078970	SJC_S001376	24044	4.184	Aut_Shared	Aut_Shared	11.9232	11.6353	11.6457	8.44823	11.621	10.7391	10.3501	5.00253	7.93328	12.1447	10.8299	11.9523	2.56523	3.76517	2.46917	1.87158	1.50532	1.53393	0.691198	2.34576	1.14074	1.70502	57.9541	46.8016	59.1763	59.1043	65.5364	52.8157	58.0699	57.9993	47.8197	59.6201	48.48	64.6118	0	3.21726	0	4.14601	0
Smp_147750	Chr_2	30428020	39136	Chr_2	Sjp_0078930	SJC_S001372	835	19.332	Aut_Shared	Aut_Shared	0.402161	0.410867	0.397248	0.428087	0.503024	0.428744	0.0238303	0.0069851	0.0451839	0.433563	0.269652	0.303933	0.0359543	0.0327202	0	0.0143599	0.124575	0.0844861	0.0713813	0.0646003	0.0538985	0.0399442	3.37119	3.9518	4.43627	4.37467	4.12765	4.92625	0.643374	4.81799	0.137156	3.24516	0.991891	4.00878	2.99787	0.636515	0	0.814986	0
Smp_194100	Chr_6	8626316	9049	Chr_6	Sjp_0078910	SJC_S001370	4385	3.862	Aut_Shared	Aut_Shared	10.4569	8.35939	7.43974	14.31	12.485	14.8725	8.94656	3.21681	10.178	18.21	18.9318	20.3529	0.00797428	0.0161727	0.0678665	0.0194078	0	0	0	0	0	0	29.8126	38.4631	22.1327	31.713	18.9917	37.6501	29.8307	55.6887	19.3344	59.3371	37.2147	66.261	0	0	0	0	0
Smp_126050	Chr_1	30349050	43099	Chr_1	Sjp_0078890	SJC_S001366	59741	2.624	Aut_Shared	Aut_Shared	19.2586	13.4751	12.4131	15.5556	17.4489	10.4737	1.18508	0.154386	0.499331	9.53275	9.01625	5.62286	0.553346	0.331071	0.129826	0.216782	1.058	0.140649	0.122433	0.498612	0.234924	0.683974	11.6727	9.37515	7.95457	9.74456	7.93048	6.53462	0.830605	6.20729	0.196745	5.54645	0.388044	3.76517	2.69474	1.42808	0	1.82684	6.78283
Smp_092180	Chr_6	9555227	8922	Chr_6	Sjp_0078830	SJC_S001362	11502	3.762	Aut_Shared	Aut_Shared	4.59246	4.2908	5.24418	4.47424	4.3082	5.64331	6.61275	6.56874	4.68248	4.9085	4.72552	5.76145	2.09474	2.14878	1.35371	1.16924	0.900022	0.802955	1.00891	1.25154	2.26967	0.625764	22.3093	29.4932	26.0142	24.5722	33.6061	32.5301	46.0958	29.6794	74.2862	28.2682	36.1483	39.6878	0	2.38612	7.84708	4.58932	0
Smp_021260	Chr_1	46357032	13694	Chr_1	Sjp_0078810	SJC_S001361	18200	0.768	Aut_Shared	Aut_Shared	1.96839	1.66811	3.44809	3.83544	5.53965	8.70957	3.44916	1.40663	4.92858	11.5957	16.1859	30.7723	0.0237123	0.00801521	0.0174402	0.0487339	0.460733	0.040242	0.0226667	0.12308	0.0924217	0.163081	2.65274	3.17938	1.58179	6.49292	3.13972	7.85699	5.87263	27.9952	5.21643	33.0877	13.718	56.3576	0	0	1.89549	0	0
Smp_148310	Chr_2	13629298	2784	Chr_2	Sjp_0078720	SJC_S001356	29911	2.86	Aut_Shared	Aut_Shared	9.2878	8.86922	10.0925	4.56114	6.23363	4.27084	0.926209	0.188862	0.814448	2.15219	3.27151	1.55223	0.790538	0.315403	0.0857852	0.227097	0.360542	0	0.222987	0.227029	0.151535	0.160433	11.4866	5.94482	10.8447	7.79748	13.5952	5.31584	1.2582	3.23717	0.564689	4.76154	1.29937	2.13676	0	0	0	0	0
Smp_148300	Chr_2	13605792	23450	Chr_2	Sjp_0078700	SJC_S001356	7346	2.392	Aut_Shared	Aut_Shared	9.02844	12.4255	9.18877	5.80538	5.33585	4.37695	1.01113	0	0.608623	2.13527	2.84987	1.14631	0.207708	0.0514867	0.0567421	0.15278	0.0794928	0.01175	0	0.14375	0.0179904	0.0857101	5.05211	3.34355	6.7688	3.26316	5.51649	2.6005	0.759431	1.40023	0	1.88934	0.58057	0.768169	0	0.513634	0	0	8.14981
Smp_013460	Chr_3	8338417	10644	Chr_3	Sjp_0078610	SJC_S001352	100221	9.221	Aut_Shared	Aut_Shared	10.7968	10.8924	10.9705	11.8652	11.9082	11.8115	12.6526	12.7992	11.2096	13.3647	13.423	14.6981	15.9755	14.2648	14.7287	15.8429	17.621	23.8157	27.9369	17.5173	22.909	18.6522	107.109	122.089	109.393	121.503	121.807	123.142	144.703	141.018	259.876	144.201	142.732	168.108	98.4252	131.359	120.815	82.5309	59.9273
Smp_162550	Chr_3	7486197	25036	Chr_3	Sjp_0078580	SJC_S001347	69994	16.613	Aut_Shared	Aut_Shared	4.9138	3.23882	3.2757	2.75249	2.89018	2.10945	0.422891	0.04877	0.254132	1.4978	1.19078	0.809528	2.76405	2.43025	0.89942	1.11535	1.55214	0.154079	0.260359	1.36326	0.269611	1.07041	18.0743	10.6464	12.2119	10.5879	12.9827	7.80017	2.28742	6.9243	0.363909	5.93556	1.77044	3.91264	1.25153	1.0611	0	2.37531	0
Smp_029970	Chr_3	19250008	7524	Chr_3	Sjp_0078460	SJC_S001343	19303	10.509	Aut_Shared	Aut_Shared	8.03506	6.72921	6.57687	6.46012	6.43887	6.18509	5.57832	2.74981	4.58539	5.9319	6.61391	5.65318	17.3493	21.2645	8.31184	7.27789	13.4359	8.05664	5.32181	9.6045	11.0459	9.46835	53.7984	42.2962	48.4332	43.4087	48.9192	45.0628	41.743	39.5706	37.7528	43.7537	35.4574	40.5993	2.20302	6.87907	10.2193	11.1571	5.41132
Smp_156180	Chr_6	13409295	49977	Chr_6	Sjp_0078380	SJC_S001338	14503	19.308	Aut_Shared	Aut_Shared	0.15659	0.0796215	0.0822914	0.101706	0.104927	0.0602494	0.10737	0.0209814	0.0527801	0.115308	0.0969186	0.0608622	0	0	0	0	0	0	0	0	0	0	2.34858	1.27947	1.40042	1.79639	1.64256	0.9364	2.16637	1.68991	0.692748	1.74369	1.21451	0.964169	0	0	0	0	0
Smp_135500	Chr_4	10856932	67529	Chr_4	Sjp_0078360	SJC_S001337	35274	25.7	Aut_Shared	Aut_Shared	2.60497	1.99394	1.64865	1.0752	0.772533	0.758179	0.663247	0.225936	0.691093	0.529967	0.592909	0.401362	0.39163	0.372754	0.136413	0.142518	0.719841	0.832377	0.721651	0.83925	1.20573	0.582043	28.3676	11.8556	21.2648	9.39211	19.6219	8.37896	7.73789	5.94858	5.49861	6.49894	8.64458	4.74152	2.01735	7.2746	6.72461	3.28563	0
Smp_166320	Chr_1	59188913	4183	Chr_1	Sjp_0078300	SJC_S001335	78739	2.088	Aut_Shared	Aut_Shared	25.0299	23.9288	25.1116	22.9077	27.0706	24.5835	32.8196	48.6337	30.0508	24.5242	24.518	25.4511	12.2479	11.4842	16.6471	16.29	10.6268	6.45533	8.83034	6.95058	12.1025	7.2074	50.5366	46.2857	46.8422	54.4226	52.0074	49.7608	73.5237	53.1409	195.408	55.1292	74.7138	58.3892	10.5493	33.6725	17.7105	30.2176	0
Smp_078550	Chr_6	8224785	33017	Chr_6	Sjp_0078280	SJC_S001334	1082	29.73	Aut_Shared	Aut_Shared	8.51347	7.17042	6.76063	6.25141	7.50269	5.57095	4.74169	2.70708	3.71179	4.51521	4.51393	3.42125	2.45543	1.42061	0.854578	1.52765	1.89789	1.39367	1.70161	2.41842	1.35441	1.93447	32.2638	24.4719	27.2759	27.4274	26.9275	21.2199	18.905	16.7181	19.9276	16.5588	16.5864	13.4176	2.07523	5.7171	4.3141	7.03099	1.73954
Smp_133580	Chr_2	30106633	4522	Chr_2	Sjp_0078220	SJC_S001332	12217	1.547	Aut_Shared	Aut_Shared	46.7658	43.725	46.1327	32.1881	32.4777	32.4287	15.5598	3.75343	7.90494	27.3439	23.5015	24.2234	4.6436	2.21689	1.81077	2.19042	5.58096	1.15772	0.8237	6.33633	2.14576	5.9263	21.6916	16.4025	18.4776	14.8636	21.7478	15.1678	11.3966	17.6076	4.59966	15.8524	6.97846	16.4354	13.884	1.47462	6.77114	2.83287	0
Smp_180290	Chr_1	26730973	21085	Chr_1	Sjp_0078200	SJC_S001330	58950	11.997	Aut_Shared	Aut_Shared	1.80012	2.13572	1.79898	1.33287	2.24597	1.67266	0.105601	0.0112558	0.133484	1.01522	0.791047	0.653012	0.913755	1.16085	0.341423	0.203233	0.911294	0.143747	0.0441637	0.76939	0.220091	0.624901	7.65464	6.30661	10.6293	11.0682	9.00344	8.38547	0.580337	5.31169	0.371154	4.67107	0.976044	3.29315	2.0613	0.437259	0	2.23829	0
Smp_180300	Chr_1	26698549	21913	Chr_1	Sjp_0078190	SJC_S001330	14935	39.824	Aut_Shared	Aut_Shared	3.95869	3.12042	2.50357	3.3496	3.42878	2.78964	1.4142	0.149196	1.35625	1.98957	1.90643	1.63278	1.54771	1.13368	0.529372	0.815876	1.63593	2.04959	1.45899	2.06712	1.63644	2.04846	22.5471	19.923	17.7132	20.4187	15.4847	16.4399	8.84986	11.9198	1.77612	11.0871	9.3675	9.97045	11.628	8.80598	8.7604	9.01343	2.79013
Smp_160780	Chr_1	43784334	41483	Chr_1	Sjp_0078180	SJC_S001329	37960	0.979	Aut_Shared	Aut_Shared	18.0886	9.68357	14.2009	9.88606	9.31224	10.2486	5.99977	2.89659	6.09692	7.2237	11.3321	8.40235	0.201781	0.102308	0.0608619	0.0609636	0.494303	0.239118	0.299301	0.304727	0.213566	0.236873	11.8061	6.75336	6.59979	5.58748	9.88459	6.68253	4.59427	4.99082	3.70003	7.66968	5.15127	6.5886	0	0.906608	1.18638	1.93301	2.39263
Smp_160770	Chr_1	43762824	12019	Chr_1	Sjp_0078170	SJC_S001329	28285	8.148	Aut_Shared	Aut_Shared	9.22363	11.2262	11.6027	11.8955	12.8796	12.4211	19.054	24.9422	18.9215	16.1695	16.2569	19.8226	13.0132	12.1641	10.9147	9.63515	5.13012	5.52496	5.52667	6.36309	7.40623	6.55902	119.179	142.477	127.972	148.177	138.554	147.989	237.559	197.884	610.074	190.081	267.76	251.749	24.5537	26.1991	23.0497	22.4258	56.0954
Smp_160760	Chr_1	43731335	23455	Chr_1	Sjp_0078160	SJC_S001329	4973	15.747	Aut_Shared	Aut_Shared	10.2035	8.88405	8.05523	8.33748	6.94737	8.39395	4.76135	2.26389	3.38371	7.58482	6.81607	5.63008	8.24656	8.41082	5.45044	7.61339	10.717	7.20121	6.85508	15.1264	7.41045	16.9479	48.0134	40.8567	44.2458	33.8717	40.0909	41.3606	25.5116	36.5465	21.9261	33.1136	20.4684	29.7702	40.8105	28.9539	26.5706	55.7777	28.9925
Smp_025620	Chr_1	29218209	10302	Chr_1	Sjp_0077700	SJC_S001312	257631	7.688	Aut_Shared	Aut_Shared	7.10691	6.46554	5.45954	4.32406	4.74333	5.10682	1.27336	0.140516	1.19299	5.38297	4.15529	3.44767	0.886056	1.10804	0.400726	0.392089	3.42405	0.722142	0.632726	1.90191	0.655211	1.92931	23.5824	14.4644	22.8029	14.7924	18.869	16.3053	3.77944	15.7238	0.751997	12.1681	4.37891	11.0457	2.69063	1.14222	3.74265	8.0423	4.53341
Smp_115290	Chr_1	29204889	6908	Chr_1	Sjp_0077690	SJC_S001312	244761	5.889	Aut_Shared	Aut_Shared	4.5473	4.39436	3.41753	3.9777	4.26584	2.22229	7.64684	7.3606	7.6141	2.26833	2.26973	2.17284	5.12887	8.28339	5.1908	5.17611	2.92681	4.38754	4.80784	5.7032	3.05352	4.46128	32.0911	25.4295	28.9931	29.1577	24.6937	15.2876	49.8738	13.0616	86.0523	14.4399	52.5511	14.5718	0	77.3159	74.7474	88.6968	0
Smp_136100	Chr_1	29168183	1805	Chr_1	Sjp_0077670	SJC_S001312	225524	1.859	Aut_Shared	Aut_Shared	0	0	0	0	0	0.234662	0	0.0726391	0.156625	4.29733	7.47774	14.6092	0.0399774	0	0	0	2.4627	0.152652	0	3.85182	0	4.94898	0	0	0	0	0	0.11098	0	2.47684	0.0957864	4.38802	0.125947	9.44875	0	0	0	1.82385	0
Smp_136110	Chr_1	29140044	17670	Chr_1	Sjp_0077660	SJC_S001312	216835	4.015	Aut_Shared	Aut_Shared	1.34471	0.574345	1.02232	1.46731	1.36239	1.62977	1.09005	0.538126	0.725194	1.43521	1.23178	0.975615	0.0918836	0.0952456	0.106196	0.0238535	0.178531	0.109155	0.0351327	0.63193	0.0955007	0.467625	3.4376	3.8817	2.04978	4.01575	2.62277	4.59241	3.19972	3.77772	3.50281	3.15547	2.30288	2.79042	0	0	0	0.85182	0
Smp_136120	Chr_1	29124846	515	Chr_1	Sjp_0077640	SJC_S001312	175299	5.479	Aut_Shared	Aut_Shared	0.118248	0	0.0724987	0.0256009	0.110929	0.0530797	0	0	0	0.0239027	0.0975832	0.0476619	0	0	0	0.27281	0	0	0	0	0	0	0.637075	0.277655	0.506504	0.194915	0.274192	0	0	0.122241	0	0.630656	0	0.39231	0	0	0	0	0
Smp_025670	Chr_1	29107468	3617	Chr_1	Sjp_0077630	SJC_S001312	163759	8.96	Aut_Shared	Aut_Shared	14.2206	18.4445	15.9154	16.5628	18.2695	16.1479	17.1344	18.0701	14.7857	13.6663	12.2476	11.0023	15.7705	17.9646	7.39522	8.25426	9.87138	7.16077	5.49224	11.9991	7.58137	11.9163	33.7299	40.1906	43.7492	41.2791	38.9913	38.5719	50.3393	36.758	96.0899	33.5185	48.582	31.467	10.8564	12.301	10.0882	9.84718	12.2289
Smp_025700	Chr_1	29074928	19237	Chr_1	Sjp_0077620	SJC_S001312	146474	16.74	Aut_Shared	Aut_Shared	1.59971	1.05611	0.980791	0.770884	1.19813	0.886023	0.928807	0.564667	0.547892	0.508518	0.654749	0.545991	1.01091	0.916713	0.574634	0.646359	0.178896	0.12891	0.290438	0.295703	0.285095	0.359879	16.0308	7.92606	9.4786	10.881	9.39264	8.74726	10.438	5.81592	11.6028	6.88115	7.73262	6.38762	3.89118	1.65381	1.08542	3.17784	0
Smp_025740	Chr_1	28940055	8125	Chr_1	Sjp_0077600	SJC_S001312	10264	4.536	Aut_Shared	Aut_Shared	11.4265	12.0881	13.194	6.40109	13.4437	11.7009	4.97657	2.94722	2.59969	8.45947	11.0798	8.54921	12.0339	11.1404	7.20152	7.75545	15.5305	4.10338	3.36184	19.1365	3.99807	18.6904	42.8964	24.7113	46.3451	47.7543	48.669	43.9796	20.6852	32.6384	21.5476	40.9927	11.0365	35.1772	40.3723	9.23228	12.9714	45.5976	10.4782
Smp_136190	Chr_1	28948579	1922	Chr_1	Sjp_0077590	SJC_S001312	7240	1.916	Aut_Shared	Aut_Shared	26.1497	30.0887	26.4675	27.38	29.7122	25.1966	8.59582	1.33908	7.52228	30.8269	32.4395	29.7803	20.8744	14.2578	20.0057	27.9423	76.3965	4.15743	4.68342	107.205	13.3893	84.1236	16.4831	17.395	18.1595	18.5153	17.6341	15.8264	6.12516	19.6543	1.75956	20.6527	5.54048	19.6239	2.8208	2.39526	3.13988	45.2318	4.7546
Smp_094340	Chr_1	25160447	15867	Chr_1	Sjp_0077580	SJC_S001311	183002	4.911	Aut_Shared	Aut_Shared	39.6213	37.095	36.4247	35.1882	38.3652	37.3375	31.5896	22.9322	21.0474	36.1342	36.1447	36.1586	21.1516	20.379	13.5251	16.5051	21.3187	10.5755	9.80079	20.9395	13.6397	20.0986	88.8354	83.6881	83.6672	89.3787	86.3941	89.2883	84.4015	85.2281	107.904	86.4521	60.4273	91.8058	38.9724	28.7172	35.3291	50.6705	41.3917
Smp_073110	Chr_1	25324272	37255	Chr_1	Sjp_0077560	SJC_S001311	128701	24.279	Aut_Shared	Aut_Shared	4.70542	4.64342	4.60825	3.73792	4.19722	4.88719	4.95716	1.77979	4.76701	7.76209	8.28006	8.93267	1.20669	1.9818	0.565047	0.626968	1.32019	0.539906	1.01647	1.25545	1.00783	0.995076	28.5747	22.4389	29.0539	24.3467	30.758	30.8914	30.4637	42.8582	19.1405	46.3182	31.8787	53.4548	2.48281	7.37647	12.4271	13.4887	8.36122
Smp_210770	Chr_1	25361884	13076	Chr_1	Sjp_0077550	SJC_S001311	121775	6.334	Aut_Shared	Aut_Shared	18.1388	19.1337	19.0228	17.1846	20.1186	18.9398	18.3832	6.13994	17.3761	20.8416	20.5118	17.8312	4.3651	4.25297	1.91516	2.62976	7.34729	8.09164	6.57541	10.6824	5.32344	11.6478	58.722	54.7198	60.4291	64.4393	62.9798	59.5575	55.6295	59.0863	35.2006	60.1228	58.5903	54.0228	18.7572	58.1885	49.1674	59.2193	12.6823
Smp_210780	Chr_1	25377782	26608	Chr_1	Sjp_0077540	SJC_S001311	90484	21.74	Aut_Shared	Aut_Shared	9.10927	8.62716	9.17225	8.54251	7.67878	9.61164	15.7924	10.8141	12.9176	9.48186	9.82502	10.2642	2.55465	6.33338	1.44509	1.08509	9.99136	6.75174	8.06091	12.6609	6.34207	9.76113	57.5851	53.6878	53.2139	46.215	59.7435	60.1667	90.5826	51.1713	111.439	51.631	79.4596	57.1651	25.6968	49.5173	54.7408	74.4179	25.2141
Smp_161790	Chr_1	25426031	50695	Chr_1	Sjp_0077530	SJC_S001311	66570	5.884	Aut_Shared	Aut_Shared	24.2607	31.0915	35.037	27.653	33.8803	36.6495	15.3458	6.28822	7.15047	33.6756	33.9159	32.1321	4.78903	2.28708	3.0965	3.43033	5.79002	0.9729	1.08987	5.8515	1.4896	5.2378	121.721	139.059	159.748	166.763	182.008	195.756	94.445	200.412	78.4946	195.981	49.5227	203.74	8.15449	0.688539	0.888949	1.79797	5.60662
Smp_161800	Chr_1	25486323	13987	Chr_1	Sjp_0077520	SJC_S001311	5811	18.477	Aut_Shared	Aut_Shared	0.490898	0.540816	0.494456	0.341616	0.307009	0.440714	0.130899	0.021925	0.157583	0.609559	0.774049	0.367464	0.141873	0.104631	0.0634209	0.047713	0.0307556	0.039399	0.0443837	0.0451883	0.0603238	0.0638657	2.18066	1.42559	2.31945	1.3524	2.62537	2.01417	0.554516	2.88373	0.208612	3.92065	0.91433	2.06872	2.65081	3.37581	2.21216	0	8.93153
Smp_127170	Chr_1	53811926	30487	Chr_1	Sjp_0077390	SJC_S001304	29756	0.866	Aut_Shared	Aut_Shared	13.9651	8.58018	12.6903	10.2042	7.01823	7.38814	2.26088	0.935585	0.336219	6.95646	9.56952	6.7848	0.0639059	0.031202	0.0167865	0.0357154	0.282204	0.00903786	0.0101813	0.23496	0.0553514	0.175804	7.87284	6.8624	6.01852	4.26159	8.08003	4.96717	2.01102	5.1129	1.19088	5.99501	0.313172	4.84809	0	0	0.911962	0	0
Smp_049000	Chr_2	13893980	20235	Chr_2	Sjp_0077380	SJC_S001304	462	7.305	Aut_Shared	Aut_Shared	3.84323	5.19108	4.89389	3.53309	4.77016	4.57834	3.83118	1.44186	4.20506	4.75088	4.33655	4.18252	3.54288	7.33181	1.6844	1.51884	3.8479	2.53274	2.62308	2.56131	2.85628	3.03502	24.6243	21.1573	31.0443	33.1492	32.7027	28.8528	26.6077	30.9143	15.4951	27.7193	33.2899	28.4499	3.84346	21.2349	18.2239	23.0167	0
Smp_122780	Chr_2	31895810	34379	Chr_2	Sjp_0077090	SJC_S001296	130169	43.18	Aut_Shared	Aut_Shared	1.0753	0.943476	0.904586	1.20192	0.980591	0.895775	0.762835	0.359637	0.775452	0.928084	0.838886	0.725724	1.85756	1.78682	0.913016	1.23521	0.346188	0.881616	0.613951	0.465747	0.699463	0.415738	16.5529	18.6367	14.257	14.8863	14.5183	14.3995	13.1866	15.0626	11.4419	13.0592	14.7853	13.1277	1.77587	6.0257	7.3956	1.44564	2.98384
Smp_142410	Chr_2	4746097	25680	Chr_2	Sjp_0077070	SJC_S001295	211437	12.326	Aut_Shared	Aut_Shared	4.22249	3.70011	3.3945	3.3798	4.01044	3.69252	4.36357	2.79362	3.03543	3.35748	3.19901	3.35799	4.92442	5.176	3.92995	4.86516	4.21579	3.49786	3.68657	4.06106	3.46633	4.26122	24.4466	18.9224	20.8745	20.823	18.2445	19.1823	24.841	17.7875	29.7666	17.5985	19.7214	19.3898	23.1329	26.5051	23.1485	16.3338	19.4659
Smp_142420	Chr_2	4788016	795	Chr_2	Sjp_0077060	SJC_S001295	194210	8.473	Aut_Shared	Aut_Shared	0.688177	0.665276	0.843853	0.546303	0.669492	0.532016	0.611677	0.478117	0.601368	0.680086	0.520587	0.893786	1.54303	0.506232	0.0429157	0.397634	0	0.346588	0	0	0	0	5.37343	3.68011	3.66182	3.99262	6.93803	3.32296	5.523	6.03899	8.45319	4.25543	6.54987	7.09062	0	10.9549	0	0	0
Smp_037540	Chr_2	4707606	6833	Chr_2	Sjp_0077040	SJC_S001295	168611	4.612	Aut_Shared	Aut_Shared	74.1719	108.222	115.382	68.5218	86.493	105.622	145.888	177.696	134.503	111.796	107.088	117.49	62.3856	58.9254	62.5139	70.9426	53.3027	118.675	127.92	63.9788	110.886	78.1122	129.381	120.862	188.869	149.696	212.078	188.81	257.359	178.562	568.19	171.846	253.21	201.222	60.2344	11.0095	18.6117	11.5626	73.9496
Smp_037530	Chr_2	4685595	1669	Chr_2	Sjp_0077020	SJC_S001295	149425	4.327	Aut_Shared	Aut_Shared	13.4757	12.139	11.9035	12.8046	12.6884	9.64484	19.2974	26.9635	20.1871	8.98914	8.15518	9.26391	49.4393	65.8956	47.6303	33.9458	26.8056	24.1033	21.7594	29.2861	29.8269	18.7329	97.9709	86.7162	84.674	80.325	87.7665	73.3586	149.872	65.2668	386.388	60.4787	159.247	73.2099	0	12.4563	24.6302	13.9885	24.9572
Smp_142400	Chr_2	4658069	9300	Chr_2	Sjp_0077010	SJC_S001295	123055	13.927	Aut_Shared	Aut_Shared	5.13268	6.19996	5.52369	7.11056	6.93881	5.63815	5.54069	2.79245	4.36947	5.66093	5.3938	5.51268	6.15294	8.87523	2.98257	2.73819	9.40533	10.2808	10.647	7.204	12.384	7.85231	33.1749	44.3898	37.144	39.6506	34.5912	36.5412	41.4105	38.6055	37.1705	37.5659	37.304	39.9763	0	7.95147	3.40024	10.7841	0
Smp_037510	Chr_2	4599205	317	Chr_2	Sjp_0077000	SJC_S001295	59148	0.317	Aut_Shared	Aut_Shared	6.13136	14.5489	13.7837	11.5046	11.5037	15.5962	4.35982	1.27794	5.51101	16.5253	11.3847	8.23784	5.23553	6.46327	3.98223	2.54845	5.88046	0.869203	0	2.65846	0	2.11346	4.53269	9.63043	14.8652	10.4009	8.77874	6.97073	6.27154	24.1349	5.34794	16.1533	7.03189	10.4671	0	0	0	0	0
Smp_142390	Chr_2	4529461	47782	Chr_2	Sjp_0076990	SJC_S001295	39240	0.716	Aut_Shared	Aut_Shared	14.1762	10.3777	13.3147	14.301	10.7521	17.4657	10.1339	3.01757	4.67654	12.6207	13.6278	13.3123	0.181221	0.0719759	0.111389	0.119821	0.0660215	0.0345993	0.00649612	0.123459	0	0.102823	8.33035	7.65829	6.20907	6.4514	9.07532	11.2097	8.06825	9.44066	3.99289	9.8957	4.24052	11.5421	0	0.826905	0	2.11856	0
Smp_148460	Chr_2	14233094	92035	Chr_2	Sjp_0076840	SJC_S001292	162877	56.971	Aut_Shared	Aut_Shared	0.705071	0.697098	0.699557	0.398858	0.51563	0.39562	0.0384102	0.0142216	0.0562184	0.349412	0.323774	0.185641	0.473169	0.45716	0.131601	0.185859	0.559331	0.368241	0.360868	0.773737	0.453801	0.885671	3.81843	2.19285	3.87445	2.88516	4.1948	2.235	0.315245	1.90658	0.149344	1.94219	0.392739	1.05228	2.26753	2.28146	2.35447	2.76373	2.84705
Smp_148450	Chr_2	14214648	12558	Chr_2	Sjp_0076830	SJC_S001292	141503	9.344	Aut_Shared	Aut_Shared	11.0476	9.04893	8.24709	10.3129	8.91114	8.27902	15.3949	12.6018	16.6398	9.57274	9.04067	8.63572	11.4203	11.7003	7.21863	8.27343	7.7417	11.4972	14.1382	8.92526	10.4478	10.0476	69.7533	63.8757	59.8492	53.2717	51.4772	53.0447	82.6618	46.7425	122.035	44.0395	98.7137	43.2	14.2388	51.4229	66.4789	31.9622	66.1491
Smp_148440	Chr_2	14191994	16655	Chr_2	Sjp_0076820	SJC_S001292	126347	6.55	Aut_Shared	Aut_Shared	3.69276	4.18561	3.15351	4.1759	4.17558	3.84065	4.30796	2.30901	4.33414	2.53928	2.36719	2.63133	4.34775	6.9439	2.54221	2.83019	2.21266	2.24996	1.30458	2.56792	2.07707	2.09176	41.2876	43.3348	42.4624	42.0683	35.7027	38.3173	41.5085	20.0599	37.9876	20.0233	47.8924	20.7598	3.82137	1.08552	1.63603	1.09613	6.92311
Smp_148420	Chr_2	14102715	58498	Chr_2	Sjp_0076810	SJC_S001292	36405	88.082	Aut_Shared	Aut_Shared	3.8616	2.06823	1.52727	2.50176	2.56225	1.20183	0.194826	0.021463	0.244616	0.438615	0.423383	0.283132	0.611833	0.210146	0.0944839	0.272598	0.460833	0.122465	0.0477551	0.533028	0.129812	0.461931	36.4811	24.4716	19.1914	23.2964	14.6917	11.8087	1.81213	3.78291	0.328778	3.8895	2.50376	2.74556	0	1.95875	0	3.34127	0
Smp_014730	Chr_2	12656132	8334	Chr_2	Sjp_0076800	SJC_S001292	2200	7.713	Aut_Shared	Aut_Shared	1.39998	2.15927	1.99134	1.36394	2.20638	1.92299	1.62761	0.787842	1.11362	1.25648	1.43837	1.16807	1.4676	1.97992	0.618169	0.522608	0.791464	1.58697	1.89948	0.758398	2.1767	0.964676	7.85867	7.12249	12.354	11.6394	10.7234	10.2545	9.88495	7.6081	10.115	8.16846	7.89691	7.25904	0	2.75069	2.40836	5.87416	0
Smp_129400	Chr_3	8542187	46767	Chr_3	Sjp_0076720	SJC_S001285	275	24.796	Aut_Shared	Aut_Shared	0.461602	0.568326	0.416508	0.237588	0.384008	0.258031	0.153278	0.0381212	0.228977	0.32746	0.361168	0.242225	0.131922	0.222961	0.0291813	0.0736028	0.0429255	0.489011	0.331855	0.504554	0.640474	0.382017	2.50836	1.00211	2.99139	1.7907	2.27911	1.39697	1.07975	1.9252	0.493252	1.93129	1.90967	1.51604	0	1.85147	2.23437	1.27485	1.12585
Smp_154580	Chr_5	928810	17822	Chr_5	Sjp_0076710	SJC_S001284	4585	10.657	Aut_Shared	Aut_Shared	5.16748	7.66959	7.03221	4.15919	6.29241	6.35845	2.83148	1.08972	1.74858	4.94014	4.57798	3.35705	4.24931	1.87635	2.4772	3.44306	3.66085	1.15954	1.25399	3.03813	2.2488	2.51868	79.7951	57.4224	106.226	77.2151	101.033	85.8267	63.3339	93.6463	46.7086	92.9524	44.6227	72.7544	53.1501	43.2095	36.1229	87.7043	0
Smp_160240	Chr_4	17963132	92696	Chr_4	Sjp_0076700	SJC_S001282	61083	44.494	Aut_Shared	Aut_Shared	0.344612	0.32248	0.282704	0.167083	0.200344	0.251646	0.0957739	0.0151746	0.0425355	0.150113	0.138189	0.0851019	0.182158	0.0485476	0.0518969	0.104961	0.0943617	0.0743121	0.0736682	0.175009	0.0773697	0.103595	11.9911	5.9137	11.7914	7.72364	9.7785	8.77111	4.07503	5.32827	1.98566	6.49743	4.07954	3.62729	6.58639	3.4971	0.917392	5.37405	0
Smp_070190	Chr_4	18084405	17500	Chr_4	Sjp_0076690	SJC_S001282	25906	18.516	Aut_Shared	Aut_Shared	8.59595	7.25104	6.32143	8.04515	7.30893	6.44757	5.43018	1.51693	4.45019	6.44347	6.07107	5.4933	11.0734	8.72437	6.06716	7.13927	9.57044	4.72349	4.07951	7.54847	6.72588	7.70782	43.7849	42.8545	37.7119	36.6963	34.468	34.0623	29.1691	31.3078	14.718	30.0072	26.2708	29.3825	3.47542	9.58103	4.34166	9.42996	5.83879
Smp_070170	Chr_4	18110077	19457	Chr_4	Sjp_0076680	SJC_S001282	288	19.932	Aut_Shared	Aut_Shared	14.0528	17.3411	16.6737	13.4483	16.8726	15.0066	17.9588	12.7706	15.7181	13.1278	12.9628	12.4923	6.50312	4.36062	2.83542	3.41008	4.8198	3.01637	2.44081	4.07138	5.11704	3.27116	32.3038	31.95	39.4884	37.6715	40.1771	34.5438	44.6894	29.7902	58.0798	29.5831	43.1994	30.4378	30.4775	3.76805	4.30239	6.59928	27.6515
Smp_053060	Chr_5	1914520	27897	Chr_5	Sjp_0076610	SJC_S001277	112	11.53	Aut_Shared	Aut_Shared	8.70958	7.73332	7.44143	5.60826	5.85112	6.96161	6.35294	4.56757	5.18946	9.99544	10.306	12.5587	8.33154	8.69258	5.22098	6.22989	7.49423	3.60509	3.76077	6.13237	4.18895	6.28412	73.0949	52.7285	73.2148	54.0363	69.6214	64.6041	59.7848	86.3286	76.2581	89.3966	53.4867	114.747	0	25.2568	26.888	14.9462	0
Smp_165390	Chr_4	20515700	4067	Chr_4	Sjp_0076540	SJC_S001271	248	27.84	Aut_Shared	Aut_Shared	0.403374	0.524592	0.527915	0.357722	0.545778	0.459636	0.0206846	0.00485043	0.0156878	0.192869	0.273667	0.17353	0.700834	0.296868	0.100668	0.500912	2.92638	0.338747	0.228963	1.86491	1.14104	0.549109	1.36372	1.4946	2.53515	2.35615	2.30457	1.86421	0.110992	1.06207	0.0473234	1.52468	0.0933367	0.938573	0	0.270963	0	1.03983	0
Smp_150360	Chr_1	27386893	33227	Chr_1	Sjp_0076510	SJC_S001267	3140	33.893	Aut_Shared	Aut_Shared	16.0506	17.3269	15.3842	12.9453	14.6029	13.3515	7.84283	2.57378	10.7642	13.5859	11.3974	10.0317	7.74648	6.79278	5.99763	9.62386	4.53564	4.69359	3.85813	6.03636	5.8278	6.37162	29.5449	23.9661	31.6455	26.3045	29.7666	24.7542	14.6926	23.0969	8.78008	19.6891	22.0762	18.3661	5.19975	9.25141	9.21352	11.4068	5.22218
Smp_212350	Chr_7	3078568	84430	Chr_7	Sjp_0076470	SJC_S001265	32531	31.118	Aut_Shared	Aut_Shared	2.66498	2.56074	2.34876	2.16815	3.08596	2.43926	0.19616	0.0216974	0.210528	1.25416	1.14687	0.822408	1.26106	1.04218	0.955692	1.26511	0.752374	0.877881	1.39335	1.17282	1.20921	1.0977	22.6859	18.582	22.121	25.4769	21.3655	20.6593	1.8464	11.6377	0.314896	10.938	2.38079	8.17653	1975.47	888.582	1146.35	547.052	2539
Smp_174740	Chr_6	1813	23881	Chr_6	Sjp_0076420	SJC_S001262	47596	38.369	Aut_Shared	Aut_Shared	2.21763	1.74292	1.43212	2.15324	1.885	1.31128	0.936529	0.183009	1.40009	1.23901	1.15309	1.01409	0.173743	0.0995829	0.0657187	0.194146	0.144107	0.796117	0.805856	0.291133	0.65363	0.654603	8.27738	7.71861	6.56965	7.4023	5.75024	5.12997	4.69421	5.55342	1.43389	5.22076	7.45098	4.87163	1.12516	2.3846	3.11932	0.915024	0
Smp_174720	Chr_6	40151	5228	Chr_6	Sjp_0076410	SJC_S001262	41615	0.305	Aut_Shared	Aut_Shared	278.27	314.187	353.808	243.284	248.425	276.998	476.17	835.895	430.543	321.611	320.795	363.455	16.5008	19.2311	21.6468	12.7316	7.62494	9.53945	9.61828	18.7793	7.58534	13.9256	402.091	235.4	372.165	225.845	468.802	377.378	1610.9	991.47	4531.68	944.601	1410.52	1116.08	173.283	137.301	139.167	96.6464	170.635
Smp_174710	Chr_6	55576	19834	Chr_6	Sjp_0076400	SJC_S001262	2527	28.646	Aut_Shared	Aut_Shared	4.75707	3.83716	2.90273	3.46678	2.98451	2.83758	2.15902	0.259268	1.94137	2.00244	2.03908	1.8141	1.42798	1.00718	0.528095	0.458667	0.925394	0.875206	0.719889	0.839163	1.53146	1.01336	31.9432	24.5966	25.5668	21.3009	21.5909	20.7343	17.0857	14.3769	3.60444	14.2296	16.5879	13.8288	2.53298	6.98832	2.81769	3.44056	4.26573
Smp_136780	Chr_3	23306885	3920	Chr_3	Sjp_0076350	SJC_S001259	40875	2.543	Aut_Shared	Aut_Shared	28.4493	26.5995	24.9922	27.0275	26.1307	24.1877	27.6268	24.2672	23.5863	19.6728	22.6016	21.4108	13.1709	10.78	9.0169	9.95488	11.0837	16.729	13.6987	13.4364	19.0489	13.4449	42.053	37.0344	40.6182	36.2063	36.348	34.5632	48.2796	36.1108	82.4209	39.737	48.2559	41.1985	107.811	41.3724	32.3155	39.33	147.33
Smp_060420	Chr_5	886757	25126	Chr_5	Sjp_0076320	SJC_S001257	12071	52.115	Aut_Shared	Aut_Shared	8.07235	8.46616	7.69568	6.84986	7.32779	7.08714	6.51938	3.21817	5.76855	8.27016	7.89702	7.40351	23.6587	25.5973	13.3561	15.3632	21.8633	13.302	16.0103	27.067	13.2476	24.0868	66.2928	56.8972	71.0076	59.3144	66.9487	59.2733	55.7568	64.7628	50.1323	62.6898	54.6616	62.2525	32.0618	30.3595	33.1508	30.4044	56.244
Smp_137920	Chr_3	5306052	4397	Chr_3	Sjp_0076300	SJC_S001256	83207	2.355	Aut_Shared	Aut_Shared	113.62	133.932	156.133	116.681	113.555	120.59	138.255	174.027	113.004	117.95	122.143	128.297	56.815	47.5453	67.8713	65.5595	45.3626	42.9254	46.309	53.5212	53.5378	49.2661	194.155	196.97	227.671	191.12	278.076	207.564	289.661	223.276	672.413	238.609	255.706	267.111	40.8732	21.7963	29.8121	32.0706	20.8211
Smp_070090	Chr_4	18317906	13148	Chr_4	Sjp_0076230	SJC_S001253	92973	7.104	Aut_Shared	Aut_Shared	10.0015	8.36761	7.71628	7.50304	8.41285	6.91853	2.95063	0.74133	3.31987	5.60427	5.96448	5.09119	3.4274	3.50618	1.24037	1.20216	3.38087	1.96992	1.36926	2.676	2.53484	2.05522	73.0874	54.3038	61.1097	60.4004	59.8944	51.7987	26.5688	44.2452	11.4553	46.9347	29.2878	40.8552	3.09025	5.2495	6.02327	3.36087	5.21303
Smp_070000	Chr_4	18341197	4159	Chr_4	Sjp_0076220	SJC_S001253	72309	19.231	Aut_Shared	Aut_Shared	2.85237	2.35824	2.22388	2.16626	2.22282	2.29108	0.988164	0.224697	0.863004	1.92042	1.87663	1.64307	2.6459	1.23158	1.13207	1.3766	4.68897	1.92127	0.970225	3.44469	2.13017	2.20154	44.6906	35.0999	37.0115	35.0377	37.0663	36.8038	16.2317	28.3159	6.95724	28.2032	15.7681	25.7048	0	10.2288	6.88111	6.60132	0
[truncated: 6,385 more rows]
[truncated: 5 more columns]
